# Supplementary material for: Combination of long-read and short-read sequencing provides comprehensive transcriptome and new insight for Chrysanthemum morifolium ray-floret colorization
Source: Sci Rep. 2022 Oct 25;12:17874. doi: 10.1038/s41598-022-22589-z (PMC9596691; doi:10.1038/s41598-022-22589-z)
Supplement: Supplementary file 2 — Supplementary Tables. [file 41598_2022_22589_MOESM2_ESM.xlsx]

## Sheet: Sheet1
Title: Combination of long-read and short-read sequencing provides comprehensive transcriptome and new insight for Chrysanthemum morifolium ray-floret colorization
Scientific Reports
Mitsuko Kishi-Kaboshi1, *, Tsuyoshi Tanaka2, Katsutomo Sasaki1, Naonobu Noda1, Ryutaro Aida1
1 Institute of Vegetable and Floriculture Science, National Agriculture and Food Research Organization (NARO), Fujimoto 2-1, Tsukuba, Ibaraki, 305-0852, Japan
2 Research Center for Advanced Analysis, National Agriculture and Food Research Organization (NARO), Kannondai 2-1-2, Tsukuba, Ibaraki 305-8518, Japan
Corresponding Author:
Mitsuko Kishi-Kaboshi
E-mail address: mkaboshi@affrc.go.jp

## Sheet: Table S1
Table S1. Summary of the transcript datasets.
dataset	L1	L2	LS
Main sequencing technology	SMRT-seq	SMRT-seq	SMRT-seq
other sequencing technology			Illumina
Error correction			Hercules
Number of total sequences	180137	114349	180137
Average length (bp)	1594.6	1598.1	1582
Min. length (bp)	275	293	247
Max. length (bp)	18976	8401	18923
dataset	RC1	RC2	RH1	RH2	LC	LH
Main sequencing technology	Illumina	Illumina	Illumina	Illumina	Illumina	Illumina
Assembly	Trinity	Trinity	Trinity	Trinity	Trinity	Trinity
Number of total sequences	248077	266374	261530	252522	185717	177386
Average length (bp)	963.8	948.1	945.6	948.3	946.9	931.8
Min. length (bp)	284	279	285	280	283	281
Max. length (bp)	13609	13348	13115	12460	11656	11638
dataset	RC1_LR	RC2_LR	RH1_LR	RH2_LR
Main sequencing technology	Illumina	Illumina	Illumina	Illumina
other sequencing technology	SMRT-seq	SMRT-seq	SMRT-seq	SMRT-seq
Assembly	Trinity	Trinity	Trinity	Trinity
Number of total sequences	249315	267343	262938	253984
Average length (bp)	964.2	946.5	945.6	947.9
Min. length (bp)	282	281	280	280
Max. length (bp)	13166	12574	12856	13541
dataset	LR	SR	SR_ray_floret	SR_LR	SR_ray_floret+SR_LR	SR+SR_LR	all
content	L2, LS	RC1, RC2, RH1, RH2, LC, LH	RC1, RC2, RH1, RH2	RC1_LR, RC2_LR, RH1_LR, RH2_LR	SR_petal, SR_LR	SR, SR_LR	LR, SR, SR_LR
Number of total sequences	294486	1391606	1028503	1033580	2062083	2425186	2719672
Average length (bp)	1588.3	948.227	951.3	950.885	951.1	949.4	1018.54
Min. length (bp)	247	279	279	280	279	279	279
Max. length (bp)	18923	13609	13609	13541	13609	13609	18923
dataset	non-redundant	representative mRNA	Cmsa	Cmsa mRNA	Cmsa repesentative mRNA	LncRNA
Number of total sequences	1205164	92854	1198366	921854	89734	276512
Average length (bp)	1203.7	960.9	1205.4	1332.3	972.3	782.6
Min. length (bp)	280	294	280	280	294	292
Max. length (bp)	18923	18923	18923	18923	18923	16067

## Sheet: Table S2
Table S2. Results of blastp search of representative mRNA against NCBI nr database (e-value≤1.0e-05).
qseqid	sseqid	staxid	ssciname	sblastname	sskingdom	evalue	score	pident	Contamination
Cmsa000001t1	gb|PWA68064.1|	35608	Artemisia annua	eudicots	Eukaryota	0	21965	95.613
Cmsa000002t1	gb|PWA71714.1|	35608	Artemisia annua	eudicots	Eukaryota	0	20920	97.852
Cmsa000003t1	dbj|GEV24095.1|	118510	Tanacetum cinerariifolium	eudicots	Eukaryota	0	20315	97.942
Cmsa000004t1	gb|PWA88757.1|	35608	Artemisia annua	eudicots	Eukaryota	0	19057	97.838
Cmsa000005t1	gb|PWA94246.1|	35608	Artemisia annua	eudicots	Eukaryota	0	17876	97.753
Cmsa000006t1	gb|PWA37513.1|	35608	Artemisia annua	eudicots	Eukaryota	0	16839	93.165
Cmsa000007t1	gb|PWA89657.1|	35608	Artemisia annua	eudicots	Eukaryota	0	17207	98.106
Cmsa000008t1	ref|XP_024986093.1|	59895	Cynara cardunculus var. scolymus	eudicots	Eukaryota	0	12820	78.553
Cmsa000009t1	gb|PWA81016.1|	35608	Artemisia annua	eudicots	Eukaryota	0	15913	96.261
Cmsa000010t1	dbj|GEU64321.1|	118510	Tanacetum cinerariifolium	eudicots	Eukaryota	0	15315	95.88
Cmsa000011t1	dbj|GEV40051.1|	118510	Tanacetum cinerariifolium	eudicots	Eukaryota	0	12284	95.076
Cmsa000012t1	dbj|GEW42983.1|	118510	Tanacetum cinerariifolium	eudicots	Eukaryota	0	6830	70.133
Cmsa000013t1	gb|PWA51053.1|	35608	Artemisia annua	eudicots	Eukaryota	0	14454	98.497
Cmsa000014t1	gb|PWA45076.1|	35608	Artemisia annua	eudicots	Eukaryota	0	10701	97.509
Cmsa000015t1	gb|PWA62876.1|	35608	Artemisia annua	eudicots	Eukaryota	0	13307	97.37
Cmsa000016t1	dbj|GEU37827.1|	118510	Tanacetum cinerariifolium	eudicots	Eukaryota	0	11303	89.09
Cmsa000017t1	gb|PWA68142.1|	35608	Artemisia annua	eudicots	Eukaryota	0	13515	98.572
Cmsa000018t1	gb|PWA90346.1|	35608	Artemisia annua	eudicots	Eukaryota	0	13355	97.935
Cmsa000019t1	dbj|GEV03071.1|	118510	Tanacetum cinerariifolium	eudicots	Eukaryota	0	13055	96.279
Cmsa000020t1	gb|PWA57180.1|	35608	Artemisia annua	eudicots	Eukaryota	0	6294	86.212
Cmsa000021t1	gb|PWA62407.1|	35608	Artemisia annua	eudicots	Eukaryota	0	12884	94.77
Cmsa000022t1	ref|XP_024986989.1|	59895	Cynara cardunculus var. scolymus	eudicots	Eukaryota	0	9102	69.902
Cmsa000023t1	gb|PWA97506.1|	35608	Artemisia annua	eudicots	Eukaryota	0	12311	94.767
Cmsa000024t1	gb|PWA96464.1|	35608	Artemisia annua	eudicots	Eukaryota	0	9699	92.612
Cmsa000025t1	dbj|GEW81547.1|	118510	Tanacetum cinerariifolium	eudicots	Eukaryota	0	12348	95.706
Cmsa000026t1	gb|PWA96957.1|	35608	Artemisia annua	eudicots	Eukaryota	0	8606	76.051
Cmsa000027t1	dbj|GEW43845.1|	118510	Tanacetum cinerariifolium	eudicots	Eukaryota	0	8216	80.474
Cmsa000028t1	ref|XP_024963466.1|	59895	Cynara cardunculus var. scolymus	eudicots	Eukaryota	0	11362	87.181
Cmsa000029t1	gb|PWA89108.1|	35608	Artemisia annua	eudicots	Eukaryota	0	12601	98.05
Cmsa000030t1	gb|ABQ18314.1|	41568	Chrysanthemum x morifolium	eudicots	Eukaryota	0	2602	100
Cmsa000031t1	gb|PWA68241.1|	35608	Artemisia annua	eudicots	Eukaryota	0	11424	93.409
Cmsa000032t1	gb|PWA74297.1|	35608	Artemisia annua	eudicots	Eukaryota	0	12164	96.195
Cmsa000033t1	dbj|GEW40934.1|	118510	Tanacetum cinerariifolium	eudicots	Eukaryota	0	12648	99.232
Cmsa000034t1	gb|PWA96948.1|	35608	Artemisia annua	eudicots	Eukaryota	0	11692	96.781
Cmsa000035t1	gb|PWA83447.1|	35608	Artemisia annua	eudicots	Eukaryota	0	11883	97.659
Cmsa000036t1	gb|PWA68829.1|	35608	Artemisia annua	eudicots	Eukaryota	0	11388	96.792
Cmsa000037t1	gb|PWA65380.1|	35608	Artemisia annua	eudicots	Eukaryota	0	11561	97.828
Cmsa000038t1	gb|PWA86403.1|	35608	Artemisia annua	eudicots	Eukaryota	0	11613	98.955
Cmsa000039t1	gb|PWA95927.1|	35608	Artemisia annua	eudicots	Eukaryota	0	11752	98.59
Cmsa000040t1	dbj|GEW01046.1|	118510	Tanacetum cinerariifolium	eudicots	Eukaryota	0	10051	95.668
Cmsa000041t1	gb|PWA56676.1|	35608	Artemisia annua	eudicots	Eukaryota	0	8526	93.797
Cmsa000042t1	gb|PWA80808.1|	35608	Artemisia annua	eudicots	Eukaryota	0	11054	98.56
Cmsa000043t1	gb|PWA73752.1|	35608	Artemisia annua	eudicots	Eukaryota	0	8995	95.749
Cmsa000044t1	dbj|GEU92511.1|	118510	Tanacetum cinerariifolium	eudicots	Eukaryota	0	10885	96.636
Cmsa000045t1	dbj|GEY67163.1|	118510	Tanacetum cinerariifolium	eudicots	Eukaryota	0	10759	97.042
Cmsa000046t1	gb|PWA73748.1|	35608	Artemisia annua	eudicots	Eukaryota	0	10669	96.606
Cmsa000047t1	gb|PWA54740.1|	35608	Artemisia annua	eudicots	Eukaryota	0	10953	97.07
Cmsa000048t1	gb|PWA53885.1|	35608	Artemisia annua	eudicots	Eukaryota	0	10258	95.263
Cmsa000049t1	dbj|GEW02178.1|	118510	Tanacetum cinerariifolium	eudicots	Eukaryota	0	9653	86.886
Cmsa000050t1	dbj|GEV18926.1|	118510	Tanacetum cinerariifolium	eudicots	Eukaryota	0	10762	95.921
Cmsa000051t1	dbj|GEV28291.1|	118510	Tanacetum cinerariifolium	eudicots	Eukaryota	0	9188	85.099
Cmsa000052t1	gb|PWA51971.1|	35608	Artemisia annua	eudicots	Eukaryota	0	10580	95.551
Cmsa000053t1	ref|XP_022029068.1|	4232	Helianthus annuus	eudicots	Eukaryota	0	9349	87.408
Cmsa000054t1	gb|PWA79945.1|	35608	Artemisia annua	eudicots	Eukaryota	0	10295	95.862
Cmsa000055t1	gb|PWA62264.1|	35608	Artemisia annua	eudicots	Eukaryota	0	9988	93.366
Cmsa000056t1	dbj|GEV17082.1|	118510	Tanacetum cinerariifolium	eudicots	Eukaryota	0	9736	94.261
Cmsa000057t1	gb|PWA53506.1|	35608	Artemisia annua	eudicots	Eukaryota	0	8777	98.523
Cmsa000058t1	gb|PWA69588.1|	35608	Artemisia annua	eudicots	Eukaryota	0	10465	97.695
Cmsa000059t1	gb|PWA52886.1|	35608	Artemisia annua	eudicots	Eukaryota	0	9366	90.335
Cmsa000060t1	dbj|GEV30185.1|	118510	Tanacetum cinerariifolium	eudicots	Eukaryota	0	10372	96.668
Cmsa000061t1	gb|PWA84149.1|	35608	Artemisia annua	eudicots	Eukaryota	0	10542	99.141
Cmsa000062t1	gb|PWA61533.1|	35608	Artemisia annua	eudicots	Eukaryota	0	10237	96.697
Cmsa000063t1	gb|PWA62280.1|	35608	Artemisia annua	eudicots	Eukaryota	0	9694	98.146
Cmsa000064t1	gb|PWA74528.1|	35608	Artemisia annua	eudicots	Eukaryota	0	9514	95.082
Cmsa000065t1	gb|PWA63032.1|	35608	Artemisia annua	eudicots	Eukaryota	0	9888	93.82
Cmsa000066t1	gb|PWA70211.1|	35608	Artemisia annua	eudicots	Eukaryota	0	9641	96.562
Cmsa000067t1	dbj|GEU88271.1|	118510	Tanacetum cinerariifolium	eudicots	Eukaryota	0	7974	80.384
Cmsa000068t1	dbj|GEV45065.1|	118510	Tanacetum cinerariifolium	eudicots	Eukaryota	0	9353	94.173
Cmsa000069t1	gb|PWA86760.1|	35608	Artemisia annua	eudicots	Eukaryota	0	9908	96.909
Cmsa000070t1	gb|PWA45942.1|	35608	Artemisia annua	eudicots	Eukaryota	0	9902	97.793
Cmsa000071t1	dbj|GEV05479.1|	118510	Tanacetum cinerariifolium	eudicots	Eukaryota	0	9706	95.103
Cmsa000072t1	gb|PWA78877.1|	35608	Artemisia annua	eudicots	Eukaryota	0	9727	96.682
Cmsa000073t1	gb|PWA60536.1|	35608	Artemisia annua	eudicots	Eukaryota	0	9574	94.093
Cmsa000074t1	gb|PWA70805.1|	35608	Artemisia annua	eudicots	Eukaryota	0	10003	98.514
Cmsa000075t1	emb|CAB4099045.1|	75948	Lactuca saligna	eudicots	Eukaryota	0	2303	32.646
Cmsa000076t1	gb|PWA75618.1|	35608	Artemisia annua	eudicots	Eukaryota	0	6827	91.103
Cmsa000077t1	dbj|GEX45137.1|	118510	Tanacetum cinerariifolium	eudicots	Eukaryota	0	8257	85.807
Cmsa000078t1	gb|PWA94300.1|	35608	Artemisia annua	eudicots	Eukaryota	0	9833	98.399
Cmsa000079t1	gb|PWA92047.1|	35608	Artemisia annua	eudicots	Eukaryota	0	9468	95.994
Cmsa000080t1	gb|PWA99566.1|	35608	Artemisia annua	eudicots	Eukaryota	0	8785	98.143
Cmsa000081t1	gb|PWA82944.1|	35608	Artemisia annua	eudicots	Eukaryota	0	8079	91.957
Cmsa000082t1	gb|PWA65835.1|	35608	Artemisia annua	eudicots	Eukaryota	0	9144	96.077
Cmsa000083t1	gb|PWA86760.1|	35608	Artemisia annua	eudicots	Eukaryota	0	3748	47.878
Cmsa000084t1	gb|PWA87262.1|	35608	Artemisia annua	eudicots	Eukaryota	0	8697	90.16
Cmsa000085t1	gb|KAF5797296.1|	4232	Helianthus annuus	eudicots	Eukaryota	0	5083	57.135
Cmsa000086t1	gb|PWA58796.1|	35608	Artemisia annua	eudicots	Eukaryota	0	9355	96.606
Cmsa000087t1	gb|PWA71679.1|	35608	Artemisia annua	eudicots	Eukaryota	0	9850	99.783
Cmsa000088t1	ref|XP_024995657.1|	59895	Cynara cardunculus var. scolymus	eudicots	Eukaryota	0	7942	80.65
Cmsa000089t1	gb|PWA85437.1|	35608	Artemisia annua	eudicots	Eukaryota	0	7151	95.352
Cmsa000090t1	gb|PWA89578.1|	35608	Artemisia annua	eudicots	Eukaryota	0	9411	95.863
Cmsa000091t1	gb|PWA79294.1|	35608	Artemisia annua	eudicots	Eukaryota	0	6003	84.082
Cmsa000092t1	gb|PWA71298.1|	35608	Artemisia annua	eudicots	Eukaryota	0	9666	99.124
Cmsa000093t1	ref|XP_024961967.1|	59895	Cynara cardunculus var. scolymus	eudicots	Eukaryota	0	8503	89.123
Cmsa000094t1	dbj|GEU79946.1|	118510	Tanacetum cinerariifolium	eudicots	Eukaryota	0	9009	93.348
Cmsa000095t1	gb|PWA72733.1|	35608	Artemisia annua	eudicots	Eukaryota	0	9326	96.205
Cmsa000096t1	dbj|GEU91910.1|	118510	Tanacetum cinerariifolium	eudicots	Eukaryota	0	9457	97.672
Cmsa000097t1	gb|PWA63918.1|	35608	Artemisia annua	eudicots	Eukaryota	0	9367	97.284
Cmsa000098t1	gb|PWA98889.1|	35608	Artemisia annua	eudicots	Eukaryota	0	5407	64.596
Cmsa000099t1	gb|PWA49204.1|	35608	Artemisia annua	eudicots	Eukaryota	0	8596	91.989
Cmsa000100t1	gb|PWA90946.1|	35608	Artemisia annua	eudicots	Eukaryota	0	9100	94.897
Cmsa000101t1	dbj|GEU77371.1|	118510	Tanacetum cinerariifolium	eudicots	Eukaryota	0	4953	68.98
Cmsa000102t1	gb|PWA63360.1|	35608	Artemisia annua	eudicots	Eukaryota	0	8763	95.039
Cmsa000103t1	gb|PWA99766.1|	35608	Artemisia annua	eudicots	Eukaryota	0	8599	96.473
Cmsa000104t1	gb|PWA97855.1|	35608	Artemisia annua	eudicots	Eukaryota	0	9114	96.581
Cmsa000105t1	gb|PWA65468.1|	35608	Artemisia annua	eudicots	Eukaryota	0	8273	91.087
Cmsa000106t1	dbj|GEW69120.1|	118510	Tanacetum cinerariifolium	eudicots	Eukaryota	0	8840	97.685
Cmsa000107t1	ref|XP_015793699.1|	32264	Tetranychus urticae	mites & ticks	Eukaryota	0	9489	99.886	yes
Cmsa000108t1	gb|PWA51454.1|	35608	Artemisia annua	eudicots	Eukaryota	0	9123	97.087
Cmsa000109t1	dbj|GEX75898.1|	118510	Tanacetum cinerariifolium	eudicots	Eukaryota	0	7761	92.699
Cmsa000110t1	gb|PWA77915.1|	35608	Artemisia annua	eudicots	Eukaryota	0	6463	93.991
Cmsa000111t1	ref|XP_024966298.1|	59895	Cynara cardunculus var. scolymus	eudicots	Eukaryota	0	5852	72.751
Cmsa000112t1	dbj|GEV91288.1|	118510	Tanacetum cinerariifolium	eudicots	Eukaryota	0	7108	83.17
Cmsa000113t1	gb|PWA76858.1|	35608	Artemisia annua	eudicots	Eukaryota	0	8326	91.743
Cmsa000114t1	dbj|GEU38198.1|	118510	Tanacetum cinerariifolium	eudicots	Eukaryota	0	8971	97.457
Cmsa000115t1	gb|PWA42687.1|	35608	Artemisia annua	eudicots	Eukaryota	0	8963	96.857
Cmsa000116t1	gb|PWA64083.1|	35608	Artemisia annua	eudicots	Eukaryota	0	7690	84.413
Cmsa000117t1	gb|PWA97222.1|	35608	Artemisia annua	eudicots	Eukaryota	0	9137	98.607
Cmsa000118t1	gb|PWA88160.1|	35608	Artemisia annua	eudicots	Eukaryota	0	6934	94.521
Cmsa000119t1	gb|PWA89489.1|	35608	Artemisia annua	eudicots	Eukaryota	0	9055	99.064
Cmsa000120t1	gb|PWA96768.1|	35608	Artemisia annua	eudicots	Eukaryota	0	8937	97.84
Cmsa000121t1	dbj|GEW63192.1|	118510	Tanacetum cinerariifolium	eudicots	Eukaryota	0	6877	80.227
Cmsa000122t1	gb|PWA98307.1|	35608	Artemisia annua	eudicots	Eukaryota	0	8570	96.433
Cmsa000123t1	gb|PWA75771.1|	35608	Artemisia annua	eudicots	Eukaryota	0	8504	92.982
Cmsa000124t1	gb|PWA62932.1|	35608	Artemisia annua	eudicots	Eukaryota	0	7876	91.686
Cmsa000125t1	gb|PWA83070.1|	35608	Artemisia annua	eudicots	Eukaryota	0	6891	81.056
Cmsa000126t1	gb|PWA84748.1|	35608	Artemisia annua	eudicots	Eukaryota	0	8753	97.872
Cmsa000127t1	gb|PWA81634.1|	35608	Artemisia annua	eudicots	Eukaryota	0	8322	95.086
Cmsa000128t1	gb|PWA55708.1|	35608	Artemisia annua	eudicots	Eukaryota	0	8299	92.755
Cmsa000129t1	gb|PWA71485.1|	35608	Artemisia annua	eudicots	Eukaryota	0	8637	95.779
Cmsa000130t1	dbj|GEU73064.1|	118510	Tanacetum cinerariifolium	eudicots	Eukaryota	0	4003	96.689
Cmsa000131t1	gb|PWA83070.1|	35608	Artemisia annua	eudicots	Eukaryota	0	7159	83.99
Cmsa000132t1	gb|AHE76184.1|	146995	Chrysanthemum indicum	eudicots	Eukaryota	0	8325	98.972
Cmsa000133t1	dbj|GEV61445.1|	118510	Tanacetum cinerariifolium	eudicots	Eukaryota	0	7586	92.604
Cmsa000134t1	gb|PWA40048.1|	35608	Artemisia annua	eudicots	Eukaryota	0	8382	97.006
Cmsa000135t1	gb|PWA89915.1|	35608	Artemisia annua	eudicots	Eukaryota	0	8613	97.361
Cmsa000136t1	gb|PWA60114.1|	35608	Artemisia annua	eudicots	Eukaryota	0	8592	97.001
Cmsa000137t1	gb|PWA69317.1|	35608	Artemisia annua	eudicots	Eukaryota	0	5840	96.806
Cmsa000138t1	gb|PWA89011.1|	35608	Artemisia annua	eudicots	Eukaryota	0	8287	97.238
Cmsa000139t1	gb|PWA67462.1|	35608	Artemisia annua	eudicots	Eukaryota	0	6223	92.446
Cmsa000140t1	gb|PWA46551.1|	35608	Artemisia annua	eudicots	Eukaryota	0	8363	95.618
Cmsa000141t1	dbj|GEW62104.1|	118510	Tanacetum cinerariifolium	eudicots	Eukaryota	0	6891	80
Cmsa000142t1	gb|PWA75235.1|	35608	Artemisia annua	eudicots	Eukaryota	0	7939	92.812
Cmsa000143t1	gb|PWA66722.1|	35608	Artemisia annua	eudicots	Eukaryota	0	7982	89.051
Cmsa000144t1	dbj|GEU44011.1|	118510	Tanacetum cinerariifolium	eudicots	Eukaryota	0	8420	97.243
Cmsa000145t1	gb|PWA66371.1|	35608	Artemisia annua	eudicots	Eukaryota	0	8424	96.26
Cmsa000146t1	gb|PWA59320.1|	35608	Artemisia annua	eudicots	Eukaryota	0	8397	96.624
Cmsa000147t1	gb|PWA55253.1|	35608	Artemisia annua	eudicots	Eukaryota	0	7772	95.882
Cmsa000148t1	gb|PWA52927.1|	35608	Artemisia annua	eudicots	Eukaryota	0	3984	76.96
Cmsa000149t1	dbj|GEV05486.1|	118510	Tanacetum cinerariifolium	eudicots	Eukaryota	0	6350	81.509
Cmsa000150t1	ref|XP_022025508.1|	4232	Helianthus annuus	eudicots	Eukaryota	0	7819	91.467
Cmsa000151t1	dbj|GEV85230.1|	118510	Tanacetum cinerariifolium	eudicots	Eukaryota	0	8218	97.96
Cmsa000152t1	gb|PWA73942.1|	35608	Artemisia annua	eudicots	Eukaryota	0	7184	93.338
Cmsa000153t1	gb|PWA66378.1|	35608	Artemisia annua	eudicots	Eukaryota	0	8566	98.949
Cmsa000154t1	gb|PWA84049.1|	35608	Artemisia annua	eudicots	Eukaryota	0	6427	97.912
Cmsa000155t1	gb|PWA84631.1|	35608	Artemisia annua	eudicots	Eukaryota	0	7880	94.945
Cmsa000156t1	gb|PWA83504.1|	35608	Artemisia annua	eudicots	Eukaryota	0	8293	96.351
Cmsa000157t1	gb|PWA74681.1|	35608	Artemisia annua	eudicots	Eukaryota	0	7594	89.759
Cmsa000158t1	gb|PWA86643.1|	35608	Artemisia annua	eudicots	Eukaryota	0	8395	97.954
Cmsa000159t1	dbj|GEU60165.1|	118510	Tanacetum cinerariifolium	eudicots	Eukaryota	0	8039	93.87
Cmsa000160t1	ref|XP_024960060.1|	59895	Cynara cardunculus var. scolymus	eudicots	Eukaryota	0	5720	70.677
Cmsa000161t1	gb|PWA74613.1|	35608	Artemisia annua	eudicots	Eukaryota	0	7139	95.221
Cmsa000162t1	dbj|GEV31271.1|	118510	Tanacetum cinerariifolium	eudicots	Eukaryota	0	6933	90.627
Cmsa000163t1	gb|PWA86657.1|	35608	Artemisia annua	eudicots	Eukaryota	0	8365	98.311
Cmsa000164t1	gb|PWA70865.1|	35608	Artemisia annua	eudicots	Eukaryota	0	7714	93.723
Cmsa000165t1	gb|PWA93343.1|	35608	Artemisia annua	eudicots	Eukaryota	0	7099	93.037
Cmsa000166t1	gb|PWA56538.1|	35608	Artemisia annua	eudicots	Eukaryota	0	6736	94.9
Cmsa000167t1	gb|PWA72759.1|	35608	Artemisia annua	eudicots	Eukaryota	0	3958	95.165
Cmsa000168t1	gb|PWA85629.1|	35608	Artemisia annua	eudicots	Eukaryota	0	7816	93.703
Cmsa000169t1	gb|PWA99169.1|	35608	Artemisia annua	eudicots	Eukaryota	0	8293	97.717
Cmsa000170t1	gb|PWA51022.1|	35608	Artemisia annua	eudicots	Eukaryota	0	6527	87.577
Cmsa000171t1	gb|PWA94639.1|	35608	Artemisia annua	eudicots	Eukaryota	0	7720	94.05
Cmsa000172t1	gb|PWA96983.1|	35608	Artemisia annua	eudicots	Eukaryota	0	6395	89.135
Cmsa000173t1	gb|PWA80735.1|	35608	Artemisia annua	eudicots	Eukaryota	0	7663	94.48
Cmsa000174t1	gb|PWA60235.1|	35608	Artemisia annua	eudicots	Eukaryota	0	4034	81.592
Cmsa000175t1	gb|PWA99447.1|	35608	Artemisia annua	eudicots	Eukaryota	0	8071	96.905
Cmsa000176t1	dbj|GEV30075.1|	118510	Tanacetum cinerariifolium	eudicots	Eukaryota	0	7260	89.463
Cmsa000177t1	gb|PWA80281.1|	35608	Artemisia annua	eudicots	Eukaryota	0	6881	89.929
Cmsa000178t1	dbj|GEV30901.1|	118510	Tanacetum cinerariifolium	eudicots	Eukaryota	0	6413	79.017
Cmsa000179t1	gb|PWA87917.1|	35608	Artemisia annua	eudicots	Eukaryota	0	4085	79.204
Cmsa000180t1	gb|PWA81064.1|	35608	Artemisia annua	eudicots	Eukaryota	0	8088	97.718
Cmsa000181t1	gb|KAF5799889.1|	4232	Helianthus annuus	eudicots	Eukaryota	0	4097	52.677
Cmsa000182t1	gb|PWA96054.1|	35608	Artemisia annua	eudicots	Eukaryota	0	7060	95.655
Cmsa000183t1	gb|PWA94389.1|	35608	Artemisia annua	eudicots	Eukaryota	0	8137	98.302
Cmsa000184t1	gb|PWA79226.1|	35608	Artemisia annua	eudicots	Eukaryota	0	5517	89.534
Cmsa000185t1	dbj|GEW28429.1|	118510	Tanacetum cinerariifolium	eudicots	Eukaryota	0	6920	91.494
Cmsa000186t1	gb|PWA41141.1|	35608	Artemisia annua	eudicots	Eukaryota	0	4992	65.387
Cmsa000187t1	gb|PWA45968.1|	35608	Artemisia annua	eudicots	Eukaryota	0	7342	93.26
Cmsa000188t1	gb|PWA39140.1|	35608	Artemisia annua	eudicots	Eukaryota	0	6915	87.156
Cmsa000189t1	dbj|GEV59136.1|	118510	Tanacetum cinerariifolium	eudicots	Eukaryota	0	6644	82.706
Cmsa000190t1	gb|PWA57908.1|	35608	Artemisia annua	eudicots	Eukaryota	0	7086	92.363
Cmsa000191t1	gb|PWA74227.1|	35608	Artemisia annua	eudicots	Eukaryota	0	6447	98.594
Cmsa000192t1	gb|PWA66349.1|	35608	Artemisia annua	eudicots	Eukaryota	0	3307	68.122
Cmsa000193t1	gb|PWA81141.1|	35608	Artemisia annua	eudicots	Eukaryota	0	7592	97.418
Cmsa000194t1	gb|PWA63383.1|	35608	Artemisia annua	eudicots	Eukaryota	0	6431	92.085
Cmsa000195t1	gb|PWA96742.1|	35608	Artemisia annua	eudicots	Eukaryota	0	7387	95.865
Cmsa000196t1	gb|PWA96436.1|	35608	Artemisia annua	eudicots	Eukaryota	0	7261	95.011
Cmsa000197t1	gb|PWA85089.1|	35608	Artemisia annua	eudicots	Eukaryota	0	7912	98.011
Cmsa000198t1	dbj|GEV68653.1|	118510	Tanacetum cinerariifolium	eudicots	Eukaryota	0	7376	95.046
Cmsa000199t1	gb|PWA42024.1|	35608	Artemisia annua	eudicots	Eukaryota	0	7891	97.206
Cmsa000200t1	gb|PWA62135.1|	35608	Artemisia annua	eudicots	Eukaryota	0	7740	96.075
Cmsa000201t1	gb|PWA40771.1|	35608	Artemisia annua	eudicots	Eukaryota	0	7086	96.959
Cmsa000202t1	gb|PWA55035.1|	35608	Artemisia annua	eudicots	Eukaryota	0	7910	98.333
Cmsa000203t1	gb|PWA53021.1|	35608	Artemisia annua	eudicots	Eukaryota	0	7800	98.179
Cmsa000204t1	gb|PWA91452.1|	35608	Artemisia annua	eudicots	Eukaryota	0	6031	92.037
Cmsa000205t1	gb|PWA79739.1|	35608	Artemisia annua	eudicots	Eukaryota	0	7692	96.064
Cmsa000206t1	gb|PWA76637.1|	35608	Artemisia annua	eudicots	Eukaryota	0	3938	67.603
Cmsa000207t1	gb|PWA50558.1|	35608	Artemisia annua	eudicots	Eukaryota	0	7757	97.438
Cmsa000208t1	gb|PWA43471.1|	35608	Artemisia annua	eudicots	Eukaryota	0	7811	97.397
Cmsa000209t1	gb|PWA92049.1|	35608	Artemisia annua	eudicots	Eukaryota	0	4938	92.174
Cmsa000210t1	gb|PWA98266.1|	35608	Artemisia annua	eudicots	Eukaryota	0	6652	86.738
Cmsa000211t1	gb|PWA77092.1|	35608	Artemisia annua	eudicots	Eukaryota	0	7603	98.408
Cmsa000212t1	gb|PWA86305.1|	35608	Artemisia annua	eudicots	Eukaryota	0	7718	97.579
Cmsa000213t1	gb|PWA38934.1|	35608	Artemisia annua	eudicots	Eukaryota	0	7242	93.406
Cmsa000214t1	gb|PWA92996.1|	35608	Artemisia annua	eudicots	Eukaryota	0	6880	98.618
Cmsa000215t1	gb|PWA73893.1|	35608	Artemisia annua	eudicots	Eukaryota	0	7400	94.407
Cmsa000216t1	dbj|GEV52272.1|	118510	Tanacetum cinerariifolium	eudicots	Eukaryota	0	7453	94.137
Cmsa000217t1	gb|PWA96453.1|	35608	Artemisia annua	eudicots	Eukaryota	0	7076	93.958
Cmsa000218t1	gb|PWA43918.1|	35608	Artemisia annua	eudicots	Eukaryota	0	7523	98.246
Cmsa000219t1	dbj|GEU42006.1|	118510	Tanacetum cinerariifolium	eudicots	Eukaryota	0	7340	96.247
Cmsa000220t1	gb|PWA55276.1|	35608	Artemisia annua	eudicots	Eukaryota	0	7217	96.362
Cmsa000221t1	gb|PWA51591.1|	35608	Artemisia annua	eudicots	Eukaryota	0	4757	65.138
Cmsa000222t1	gb|PWA53303.1|	35608	Artemisia annua	eudicots	Eukaryota	0	7738	98.027
Cmsa000223t1	gb|PWA53720.1|	35608	Artemisia annua	eudicots	Eukaryota	0	7600	96.928
Cmsa000224t1	gb|PWA57457.1|	35608	Artemisia annua	eudicots	Eukaryota	0	6176	79.644
Cmsa000225t1	gb|PWA60421.1|	35608	Artemisia annua	eudicots	Eukaryota	0	7100	92.371
Cmsa000226t1	gb|PWA50925.1|	35608	Artemisia annua	eudicots	Eukaryota	0	6921	94.266
Cmsa000227t1	gb|KAD4889309.1|	192012	Mikania micrantha	eudicots	Eukaryota	0	6328	79.959
Cmsa000228t1	gb|RVX22014.1|	29760	Vitis vinifera	eudicots	Eukaryota	0	4003	55.018
Cmsa000229t1	gb|PWA51665.1|	35608	Artemisia annua	eudicots	Eukaryota	0	7149	93.215
Cmsa000230t1	dbj|GEX46043.1|	118510	Tanacetum cinerariifolium	eudicots	Eukaryota	0	3668	82.829
Cmsa000231t1	gb|PWA78473.1|	35608	Artemisia annua	eudicots	Eukaryota	0	7787	99.794
Cmsa000232t1	gb|KAD3338394.1|	192012	Mikania micrantha	eudicots	Eukaryota	0	5405	71.242
Cmsa000233t1	gb|PWA84882.1|	35608	Artemisia annua	eudicots	Eukaryota	0	7344	95.041
Cmsa000234t1	gb|PWA81546.1|	35608	Artemisia annua	eudicots	Eukaryota	0	7635	97.521
Cmsa000235t1	gb|PWA98659.1|	35608	Artemisia annua	eudicots	Eukaryota	0	7434	95.317
Cmsa000236t1	gb|PWA93797.1|	35608	Artemisia annua	eudicots	Eukaryota	0	4922	63.87
Cmsa000237t1	gb|PWA96897.1|	35608	Artemisia annua	eudicots	Eukaryota	0	7626	98.201
Cmsa000238t1	dbj|GEV16097.1|	118510	Tanacetum cinerariifolium	eudicots	Eukaryota	0	5672	85.569
Cmsa000239t1	gb|PWA72995.1|	35608	Artemisia annua	eudicots	Eukaryota	0	7560	97.779
Cmsa000240t1	gb|PWA84862.1|	35608	Artemisia annua	eudicots	Eukaryota	0	7003	93.412
Cmsa000241t1	gb|PWA94869.1|	35608	Artemisia annua	eudicots	Eukaryota	0	6608	90.158
Cmsa000242t1	gb|PWA65724.1|	35608	Artemisia annua	eudicots	Eukaryota	0	7384	96.801
Cmsa000243t1	gb|PWA69777.1|	35608	Artemisia annua	eudicots	Eukaryota	0	6827	98.688
Cmsa000244t1	gb|PWA83101.1|	35608	Artemisia annua	eudicots	Eukaryota	0	5859	98.094
Cmsa000245t1	gb|PWA82691.1|	35608	Artemisia annua	eudicots	Eukaryota	0	7399	96.092
Cmsa000246t1	ref|XP_024988978.1|	59895	Cynara cardunculus var. scolymus	eudicots	Eukaryota	0	6412	84.319
Cmsa000247t1	gb|PWA40906.1|	35608	Artemisia annua	eudicots	Eukaryota	0	7113	92.259
Cmsa000248t1	gb|PWA95990.1|	35608	Artemisia annua	eudicots	Eukaryota	0	7289	95.42
Cmsa000249t1	dbj|GEV81902.1|	118510	Tanacetum cinerariifolium	eudicots	Eukaryota	0	6426	91.311
Cmsa000250t1	gb|PWA76728.1|	35608	Artemisia annua	eudicots	Eukaryota	0	7299	95.341
Cmsa000251t1	gb|PWA96343.1|	35608	Artemisia annua	eudicots	Eukaryota	0	5573	87.279
Cmsa000252t1	gb|PWA98528.1|	35608	Artemisia annua	eudicots	Eukaryota	0	6561	93.544
Cmsa000253t1	gb|PWA71601.1|	35608	Artemisia annua	eudicots	Eukaryota	0	4072	95.647
Cmsa000254t1	gb|PWA66981.1|	35608	Artemisia annua	eudicots	Eukaryota	0	7289	96.508
Cmsa000255t1	gb|PWA62065.1|	35608	Artemisia annua	eudicots	Eukaryota	0	6795	95.675
Cmsa000256t1	gb|PWA53326.1|	35608	Artemisia annua	eudicots	Eukaryota	0	7443	98.652
Cmsa000257t1	gb|PWA70755.1|	35608	Artemisia annua	eudicots	Eukaryota	0	7516	98.66
Cmsa000258t1	gb|PWA87620.1|	35608	Artemisia annua	eudicots	Eukaryota	0	4683	91.742
Cmsa000259t1	gb|PWA38471.1|	35608	Artemisia annua	eudicots	Eukaryota	0	7410	97.734
Cmsa000260t1	gb|PWA98468.1|	35608	Artemisia annua	eudicots	Eukaryota	0	7419	97.666
Cmsa000261t1	gb|PWA94583.1|	35608	Artemisia annua	eudicots	Eukaryota	0	3349	73.206
Cmsa000262t1	gb|PWA50730.1|	35608	Artemisia annua	eudicots	Eukaryota	0	5998	79.04
Cmsa000263t1	gb|PWA65628.1|	35608	Artemisia annua	eudicots	Eukaryota	0	6456	95.341
Cmsa000264t1	gb|PWA56667.1|	35608	Artemisia annua	eudicots	Eukaryota	0	6806	93.511
Cmsa000265t1	gb|PWA57035.1|	35608	Artemisia annua	eudicots	Eukaryota	0	5030	77.532
Cmsa000266t1	gb|PWA51742.1|	35608	Artemisia annua	eudicots	Eukaryota	0	7334	96.446
Cmsa000267t1	gb|PWA60024.1|	35608	Artemisia annua	eudicots	Eukaryota	0	7319	96.441
Cmsa000268t1	gb|PWA78829.1|	35608	Artemisia annua	eudicots	Eukaryota	0	7305	96.591
Cmsa000269t1	gb|PWA47472.1|	35608	Artemisia annua	eudicots	Eukaryota	9.24e-144	1183	62.72
Cmsa000270t1	gb|PWA72681.1|	35608	Artemisia annua	eudicots	Eukaryota	0	6940	92.934
Cmsa000271t1	gb|PWA75902.1|	35608	Artemisia annua	eudicots	Eukaryota	0	7235	96.717
Cmsa000272t1	gb|PWA85353.1|	35608	Artemisia annua	eudicots	Eukaryota	0	7104	97.001
Cmsa000273t1	ref|XP_015795726.1|	32264	Tetranychus urticae	mites & ticks	Eukaryota	0	7455	99.212	yes
Cmsa000274t1	gb|PWA66833.1|	35608	Artemisia annua	eudicots	Eukaryota	0	5213	98.888
Cmsa000275t1	gb|PWA90052.1|	35608	Artemisia annua	eudicots	Eukaryota	0	5000	99.048
Cmsa000276t1	gb|PWA86243.1|	35608	Artemisia annua	eudicots	Eukaryota	0	5020	72.721
Cmsa000277t1	gb|PWA74078.1|	35608	Artemisia annua	eudicots	Eukaryota	0	7261	96.991
Cmsa000278t1	gb|PWA96526.1|	35608	Artemisia annua	eudicots	Eukaryota	0	7369	98.778
Cmsa000279t1	dbj|GEV59174.1|	118510	Tanacetum cinerariifolium	eudicots	Eukaryota	0	7130	96.296
Cmsa000280t1	gb|PWA91794.1|	35608	Artemisia annua	eudicots	Eukaryota	0	6632	91.637
Cmsa000281t1	gb|PWA85207.1|	35608	Artemisia annua	eudicots	Eukaryota	0	6936	97.806
Cmsa000282t1	gb|PWA76808.1|	35608	Artemisia annua	eudicots	Eukaryota	0	6173	84.207
Cmsa000283t1	gb|PWA65668.1|	35608	Artemisia annua	eudicots	Eukaryota	0	7235	97.617
Cmsa000284t1	gb|PWA99199.1|	35608	Artemisia annua	eudicots	Eukaryota	0	7359	99.277
Cmsa000285t1	gb|PWA57071.1|	35608	Artemisia annua	eudicots	Eukaryota	0	7070	98.049
Cmsa000286t1	dbj|GEU56298.1|	118510	Tanacetum cinerariifolium	eudicots	Eukaryota	0	5736	84.332
Cmsa000287t1	gb|PWA55265.1|	35608	Artemisia annua	eudicots	Eukaryota	0	4208	92.719
Cmsa000288t1	gb|PWA80725.1|	35608	Artemisia annua	eudicots	Eukaryota	0	6549	93.348
Cmsa000289t1	gb|PWA88591.1|	35608	Artemisia annua	eudicots	Eukaryota	0	5355	83.257
Cmsa000290t1	gb|PWA69026.1|	35608	Artemisia annua	eudicots	Eukaryota	0	7184	98.466
Cmsa000291t1	dbj|GEU44968.1|	118510	Tanacetum cinerariifolium	eudicots	Eukaryota	0	6259	86.794
Cmsa000292t1	gb|PWA71124.1|	35608	Artemisia annua	eudicots	Eukaryota	0	6189	95.827
Cmsa000293t1	gb|PWA58495.1|	35608	Artemisia annua	eudicots	Eukaryota	0	7321	98.758
Cmsa000294t1	gb|PWA78668.1|	35608	Artemisia annua	eudicots	Eukaryota	0	7001	97.368
Cmsa000295t1	gb|PWA64976.1|	35608	Artemisia annua	eudicots	Eukaryota	0	3511	97.91
Cmsa000296t1	gb|PWA82587.1|	35608	Artemisia annua	eudicots	Eukaryota	0	7163	97.067
Cmsa000297t1	gb|PWA76808.1|	35608	Artemisia annua	eudicots	Eukaryota	0	6037	84.187
Cmsa000298t1	ref|XP_024988553.1|	59895	Cynara cardunculus var. scolymus	eudicots	Eukaryota	0	5504	82.339
Cmsa000299t1	emb|CAB4105377.1|	75948	Lactuca saligna	eudicots	Eukaryota	0	3844	56.447
Cmsa000300t1	dbj|GEW40810.1|	118510	Tanacetum cinerariifolium	eudicots	Eukaryota	0	6458	90.581
Cmsa000301t1	dbj|GEU84341.1|	118510	Tanacetum cinerariifolium	eudicots	Eukaryota	0	6274	90.653
Cmsa000302t1	gb|PWA52322.1|	35608	Artemisia annua	eudicots	Eukaryota	0	5824	85.13
Cmsa000303t1	gb|PWA40513.1|	35608	Artemisia annua	eudicots	Eukaryota	0	6709	91.765
Cmsa000304t1	dbj|GEW31630.1|	118510	Tanacetum cinerariifolium	eudicots	Eukaryota	0	6007	89.219
Cmsa000305t1	gb|PWA63339.1|	35608	Artemisia annua	eudicots	Eukaryota	0	4992	70.235
Cmsa000306t1	gb|PWA52949.1|	35608	Artemisia annua	eudicots	Eukaryota	0	6715	98.974
Cmsa000307t1	gb|PWA77585.1|	35608	Artemisia annua	eudicots	Eukaryota	0	7057	97.704
Cmsa000308t1	gb|PWA34274.1|	35608	Artemisia annua	eudicots	Eukaryota	0	5632	99.528
Cmsa000309t1	gb|PWA52545.1|	35608	Artemisia annua	eudicots	Eukaryota	0	6418	90.126
Cmsa000310t1	gb|PWA47910.1|	35608	Artemisia annua	eudicots	Eukaryota	0	6437	88.318
Cmsa000311t1	gb|PWA68457.1|	35608	Artemisia annua	eudicots	Eukaryota	0	6862	95.685
Cmsa000312t1	gb|PWA36359.1|	35608	Artemisia annua	eudicots	Eukaryota	0	6817	99.379
Cmsa000313t1	gb|PWA99063.1|	35608	Artemisia annua	eudicots	Eukaryota	0	6970	97.761
Cmsa000314t1	gb|PWA95862.1|	35608	Artemisia annua	eudicots	Eukaryota	0	3439	93.704
Cmsa000315t1	gb|PWA83085.1|	35608	Artemisia annua	eudicots	Eukaryota	0	5361	94.324
Cmsa000316t1	gb|PWA58945.1|	35608	Artemisia annua	eudicots	Eukaryota	0	6686	97.508
Cmsa000317t1	dbj|GEW23383.1|	118510	Tanacetum cinerariifolium	eudicots	Eukaryota	0	6903	95.88
Cmsa000318t1	gb|PWA42366.1|	35608	Artemisia annua	eudicots	Eukaryota	0	6530	95.655
Cmsa000319t1	gb|PWA57154.1|	35608	Artemisia annua	eudicots	Eukaryota	0	6624	96.779
Cmsa000320t1	gb|PWA95874.1|	35608	Artemisia annua	eudicots	Eukaryota	0	6231	93.303
Cmsa000321t1	gb|PWA87447.1|	35608	Artemisia annua	eudicots	Eukaryota	0	6902	96.84
Cmsa000322t1	dbj|GEW97516.1|	118510	Tanacetum cinerariifolium	eudicots	Eukaryota	0	3263	87.101
Cmsa000323t1	gb|PWA70938.1|	35608	Artemisia annua	eudicots	Eukaryota	0	6780	96.76
Cmsa000324t1	gb|PWA64612.1|	35608	Artemisia annua	eudicots	Eukaryota	0	6424	89.935
Cmsa000325t1	gb|PWA58466.1|	35608	Artemisia annua	eudicots	Eukaryota	0	6229	93.712
Cmsa000326t1	dbj|GBM21035.1|	182803	Araneus ventricosus	spiders	Eukaryota	0	1681	32.009	yes
Cmsa000327t1	gb|PWA42040.1|	35608	Artemisia annua	eudicots	Eukaryota	0	3147	79.521
Cmsa000328t1	gb|PWA93371.1|	35608	Artemisia annua	eudicots	Eukaryota	0	6711	96.811
Cmsa000329t1	gb|PWA49442.1|	35608	Artemisia annua	eudicots	Eukaryota	0	6773	99.371
Cmsa000330t1	gb|PWA90757.1|	35608	Artemisia annua	eudicots	Eukaryota	0	2873	60.684
Cmsa000331t1	gb|PWA71186.1|	35608	Artemisia annua	eudicots	Eukaryota	0	6996	99.391
Cmsa000332t1	gb|PWA66484.1|	35608	Artemisia annua	eudicots	Eukaryota	0	6232	96.549
Cmsa000333t1	gb|PWA45586.1|	35608	Artemisia annua	eudicots	Eukaryota	0	5193	77.845
Cmsa000334t1	gb|PWA91797.1|	35608	Artemisia annua	eudicots	Eukaryota	0	6047	93.154
Cmsa000335t1	gb|PWA90616.1|	35608	Artemisia annua	eudicots	Eukaryota	0	6981	99.08
Cmsa000336t1	gb|PWA87942.1|	35608	Artemisia annua	eudicots	Eukaryota	0	1596	92.262
Cmsa000337t1	gb|PWA44006.1|	35608	Artemisia annua	eudicots	Eukaryota	0	6871	98.003
Cmsa000338t1	gb|PWA84287.1|	35608	Artemisia annua	eudicots	Eukaryota	0	5000	93.64
Cmsa000339t1	gb|PWA60019.1|	35608	Artemisia annua	eudicots	Eukaryota	0	5688	91.013
Cmsa000340t1	ref|XP_022006677.1|	4232	Helianthus annuus	eudicots	Eukaryota	0	5298	77.718
Cmsa000341t1	gb|PWA43717.1|	35608	Artemisia annua	eudicots	Eukaryota	0	4923	82.04
Cmsa000342t1	gb|PWA38198.1|	35608	Artemisia annua	eudicots	Eukaryota	0	6671	97.13
Cmsa000343t1	gb|PWA63432.1|	35608	Artemisia annua	eudicots	Eukaryota	0	5960	93.138
Cmsa000344t1	dbj|GEV30721.1|	118510	Tanacetum cinerariifolium	eudicots	Eukaryota	0	6186	90.069
Cmsa000345t1	gb|PWA80799.1|	35608	Artemisia annua	eudicots	Eukaryota	0	6723	97.915
Cmsa000346t1	gb|PWA40387.1|	35608	Artemisia annua	eudicots	Eukaryota	0	5831	88.281
Cmsa000347t1	gb|PWA96759.1|	35608	Artemisia annua	eudicots	Eukaryota	0	6267	98.403
Cmsa000348t1	gb|PWA73749.1|	35608	Artemisia annua	eudicots	Eukaryota	0	6657	95.753
Cmsa000349t1	gb|PWA85127.1|	35608	Artemisia annua	eudicots	Eukaryota	0	5687	90.964
Cmsa000350t1	dbj|GEV25329.1|	118510	Tanacetum cinerariifolium	eudicots	Eukaryota	0	6421	94.131
Cmsa000351t1	gb|PWA97688.1|	35608	Artemisia annua	eudicots	Eukaryota	0	6555	96.962
Cmsa000352t1	gb|PWA80102.1|	35608	Artemisia annua	eudicots	Eukaryota	0	6576	98.633
Cmsa000353t1	gb|PWA76172.1|	35608	Artemisia annua	eudicots	Eukaryota	0	6736	97.448
Cmsa000354t1	gb|PWA84201.1|	35608	Artemisia annua	eudicots	Eukaryota	0	5235	88.305
Cmsa000355t1	gb|PWA94855.1|	35608	Artemisia annua	eudicots	Eukaryota	0	6355	95.046
Cmsa000356t1	gb|PWA80188.1|	35608	Artemisia annua	eudicots	Eukaryota	0	5521	88.235
Cmsa000357t1	gb|PWA46552.1|	35608	Artemisia annua	eudicots	Eukaryota	0	5294	95.442
Cmsa000358t1	gb|PWA94863.1|	35608	Artemisia annua	eudicots	Eukaryota	0	2805	75.105
Cmsa000359t1	gb|PWA85656.1|	35608	Artemisia annua	eudicots	Eukaryota	0	4200	94.256
Cmsa000360t1	ref|XP_022028699.1|	4232	Helianthus annuus	eudicots	Eukaryota	0	5246	78.444
Cmsa000361t1	gb|PWA96321.1|	35608	Artemisia annua	eudicots	Eukaryota	0	3669	85.185
Cmsa000362t1	gb|PWA66148.1|	35608	Artemisia annua	eudicots	Eukaryota	0	6241	92.561
Cmsa000363t1	gb|PWA57552.1|	35608	Artemisia annua	eudicots	Eukaryota	0	5775	87.714
Cmsa000364t1	gb|PWA97463.1|	35608	Artemisia annua	eudicots	Eukaryota	0	6716	97.821
Cmsa000365t1	gb|PWA54556.1|	35608	Artemisia annua	eudicots	Eukaryota	0	3883	81.257
Cmsa000366t1	gb|PWA55123.1|	35608	Artemisia annua	eudicots	Eukaryota	0	6662	96.885
Cmsa000367t1	gb|PWA66764.1|	35608	Artemisia annua	eudicots	Eukaryota	0	2592	72.896
Cmsa000368t1	gb|PWA79783.1|	35608	Artemisia annua	eudicots	Eukaryota	0	6536	96.944
Cmsa000369t1	gb|PWA93266.1|	35608	Artemisia annua	eudicots	Eukaryota	0	6360	96.406
Cmsa000370t1	gb|PWA66265.1|	35608	Artemisia annua	eudicots	Eukaryota	0	6202	96.013
Cmsa000371t1	gb|PWA97008.1|	35608	Artemisia annua	eudicots	Eukaryota	0	6201	94.232
Cmsa000372t1	ref|XP_021977234.1|	4232	Helianthus annuus	eudicots	Eukaryota	0	5789	84.844
Cmsa000373t1	gb|KAF5817024.1|	4232	Helianthus annuus	eudicots	Eukaryota	0	5411	79.815
Cmsa000374t1	gb|PWA72367.1|	35608	Artemisia annua	eudicots	Eukaryota	0	6532	96.932
Cmsa000375t1	gb|PWA61133.1|	35608	Artemisia annua	eudicots	Eukaryota	0	6306	95.814
Cmsa000376t1	gb|PWA51692.1|	35608	Artemisia annua	eudicots	Eukaryota	0	5519	88.016
Cmsa000377t1	gb|PWA95111.1|	35608	Artemisia annua	eudicots	Eukaryota	0	3972	90.909
Cmsa000378t1	gb|PWA96579.1|	35608	Artemisia annua	eudicots	Eukaryota	0	6721	98.03
Cmsa000379t1	gb|PWA81639.1|	35608	Artemisia annua	eudicots	Eukaryota	0	6717	98.575
Cmsa000380t1	gb|PWA47210.1|	35608	Artemisia annua	eudicots	Eukaryota	0	3406	86.506
Cmsa000381t1	gb|PWA40889.1|	35608	Artemisia annua	eudicots	Eukaryota	0	6412	96.477
Cmsa000382t1	gb|PWA53050.1|	35608	Artemisia annua	eudicots	Eukaryota	0	5828	91.456
Cmsa000383t1	gb|PWA61425.1|	35608	Artemisia annua	eudicots	Eukaryota	0	6222	94.308
Cmsa000384t1	emb|CAB4084068.1|	75948	Lactuca saligna	eudicots	Eukaryota	0	6302	92.114
Cmsa000385t1	gb|PWA88018.1|	35608	Artemisia annua	eudicots	Eukaryota	0	4652	93.143
Cmsa000386t1	gb|PWA97785.1|	35608	Artemisia annua	eudicots	Eukaryota	0	6452	96.516
Cmsa000387t1	gb|PWA90757.1|	35608	Artemisia annua	eudicots	Eukaryota	0	2162	41.869
Cmsa000388t1	gb|PWA84225.1|	35608	Artemisia annua	eudicots	Eukaryota	0	5037	96.967
Cmsa000389t1	gb|PWA82165.1|	35608	Artemisia annua	eudicots	Eukaryota	0	4387	92.68
Cmsa000390t1	gb|PWA78730.1|	35608	Artemisia annua	eudicots	Eukaryota	0	6449	96.979
Cmsa000391t1	gb|PWA99164.1|	35608	Artemisia annua	eudicots	Eukaryota	0	5654	95.112
Cmsa000392t1	dbj|GEV53028.1|	118510	Tanacetum cinerariifolium	eudicots	Eukaryota	0	4733	85.913
Cmsa000393t1	gb|PWA90021.1|	35608	Artemisia annua	eudicots	Eukaryota	0	5319	93.411
Cmsa000394t1	gb|PWA85266.1|	35608	Artemisia annua	eudicots	Eukaryota	0	4862	82.981
Cmsa000395t1	gb|PWA76244.1|	35608	Artemisia annua	eudicots	Eukaryota	0	6623	98.963
Cmsa000396t1	dbj|GEW47064.1|	118510	Tanacetum cinerariifolium	eudicots	Eukaryota	0	6561	98.241
Cmsa000397t1	ref|XP_024962391.1|	59895	Cynara cardunculus var. scolymus	eudicots	Eukaryota	0	3079	48.693
Cmsa000398t1	gb|PWA95955.1|	35608	Artemisia annua	eudicots	Eukaryota	0	6530	98.561
Cmsa000399t1	dbj|GEY81870.1|	118510	Tanacetum cinerariifolium	eudicots	Eukaryota	0	5858	92.24
Cmsa000400t1	gb|PWA99123.1|	35608	Artemisia annua	eudicots	Eukaryota	0	4506	88.477
Cmsa000401t1	gb|PWA80472.1|	35608	Artemisia annua	eudicots	Eukaryota	0	6500	95.823
Cmsa000402t1	dbj|GFA35807.1|	118510	Tanacetum cinerariifolium	eudicots	Eukaryota	0	1741	86
Cmsa000403t1	gb|PWA37667.1|	35608	Artemisia annua	eudicots	Eukaryota	0	6489	97.442
Cmsa000404t1	gb|PWA95695.1|	35608	Artemisia annua	eudicots	Eukaryota	0	6323	96.117
Cmsa000405t1	gb|PWA66364.1|	35608	Artemisia annua	eudicots	Eukaryota	0	5650	94.128
Cmsa000406t1	gb|PWA61400.1|	35608	Artemisia annua	eudicots	Eukaryota	0	6504	97.997
Cmsa000407t1	gb|PWA84912.1|	35608	Artemisia annua	eudicots	Eukaryota	0	6283	97.049
Cmsa000408t1	gb|PWA73424.1|	35608	Artemisia annua	eudicots	Eukaryota	0	5841	91.946
Cmsa000409t1	gb|PWA64690.1|	35608	Artemisia annua	eudicots	Eukaryota	0	6487	96.962
Cmsa000410t1	gb|PWA41598.1|	35608	Artemisia annua	eudicots	Eukaryota	0	6154	93.83
Cmsa000411t1	gb|PWA77649.1|	35608	Artemisia annua	eudicots	Eukaryota	0	6048	94.355
Cmsa000412t1	dbj|GEX89818.1|	118510	Tanacetum cinerariifolium	eudicots	Eukaryota	0	3966	68.54
Cmsa000413t1	dbj|GEU70467.1|	118510	Tanacetum cinerariifolium	eudicots	Eukaryota	0	5679	89.26
Cmsa000414t1	dbj|GEV10124.1|	118510	Tanacetum cinerariifolium	eudicots	Eukaryota	0	6358	96.872
Cmsa000415t1	gb|PWA92896.1|	35608	Artemisia annua	eudicots	Eukaryota	0	6119	95.506
Cmsa000416t1	dbj|GEW07662.1|	118510	Tanacetum cinerariifolium	eudicots	Eukaryota	0	5220	88.764
Cmsa000417t1	dbj|GEV39357.1|	118510	Tanacetum cinerariifolium	eudicots	Eukaryota	0	6369	96.707
Cmsa000418t1	gb|PWA41694.1|	35608	Artemisia annua	eudicots	Eukaryota	0	6461	97.742
Cmsa000419t1	gb|PWA52562.1|	35608	Artemisia annua	eudicots	Eukaryota	0	6463	96.935
Cmsa000420t1	gb|PWA79092.1|	35608	Artemisia annua	eudicots	Eukaryota	0	5663	91.813
Cmsa000421t1	gb|PWA54406.1|	35608	Artemisia annua	eudicots	Eukaryota	0	5604	93.926
Cmsa000422t1	gb|PWA60192.1|	35608	Artemisia annua	eudicots	Eukaryota	0	6309	96
Cmsa000423t1	gb|PWA82050.1|	35608	Artemisia annua	eudicots	Eukaryota	0	3523	90.8
Cmsa000424t1	gb|PWA97623.1|	35608	Artemisia annua	eudicots	Eukaryota	0	5372	82.344
Cmsa000425t1	gb|KAD2028398.1|	192012	Mikania micrantha	eudicots	Eukaryota	0	3425	78.782
Cmsa000426t1	gb|PWA96476.1|	35608	Artemisia annua	eudicots	Eukaryota	0	6222	96.188
Cmsa000427t1	gb|PWA97774.1|	35608	Artemisia annua	eudicots	Eukaryota	0	5895	94.839
Cmsa000428t1	ref|XP_024981027.1|	59895	Cynara cardunculus var. scolymus	eudicots	Eukaryota	0	5486	85.979
Cmsa000429t1	gb|PWA70401.1|	35608	Artemisia annua	eudicots	Eukaryota	0	6524	98.295
Cmsa000430t1	gb|PWA66526.1|	35608	Artemisia annua	eudicots	Eukaryota	0	3129	46.908
Cmsa000431t1	gb|PWA83462.1|	35608	Artemisia annua	eudicots	Eukaryota	0	1557	58.306
Cmsa000432t1	ref|XP_027064659.1|	13443	Coffea arabica	eudicots	Eukaryota	0	3002	49.825
Cmsa000433t1	gb|PWA42940.1|	35608	Artemisia annua	eudicots	Eukaryota	0	6299	99.155
Cmsa000434t1	gb|PWA86981.1|	35608	Artemisia annua	eudicots	Eukaryota	0	3804	89.168
Cmsa000435t1	gb|PWA52462.1|	35608	Artemisia annua	eudicots	Eukaryota	0	5889	94.372
Cmsa000436t1	gb|PWA93776.1|	35608	Artemisia annua	eudicots	Eukaryota	0	5237	94.771
Cmsa000437t1	ref|XP_022040603.1|	4232	Helianthus annuus	eudicots	Eukaryota	0	3615	53.033
Cmsa000438t1	gb|PWA87199.1|	35608	Artemisia annua	eudicots	Eukaryota	0	5004	92.33
Cmsa000439t1	gb|PWA80615.1|	35608	Artemisia annua	eudicots	Eukaryota	0	5451	93.388
Cmsa000440t1	gb|PWA80255.1|	35608	Artemisia annua	eudicots	Eukaryota	0	3764	91.117
Cmsa000441t1	gb|PWA89306.1|	35608	Artemisia annua	eudicots	Eukaryota	0	6424	97.707
Cmsa000442t1	dbj|GEV80995.1|	118510	Tanacetum cinerariifolium	eudicots	Eukaryota	0	3826	59.448
Cmsa000443t1	gb|PWA65592.1|	35608	Artemisia annua	eudicots	Eukaryota	0	1477	75.385
Cmsa000444t1	gb|PWA60809.1|	35608	Artemisia annua	eudicots	Eukaryota	0	2997	49.323
Cmsa000445t1	gb|PWA47331.1|	35608	Artemisia annua	eudicots	Eukaryota	0	6025	94.113
Cmsa000446t1	gb|PWA60809.1|	35608	Artemisia annua	eudicots	Eukaryota	0	3632	58.102
Cmsa000447t1	dbj|GEV52584.1|	118510	Tanacetum cinerariifolium	eudicots	Eukaryota	0	6345	98.522
Cmsa000448t1	gb|KAF5777248.1|	4232	Helianthus annuus	eudicots	Eukaryota	0	2972	45.738
Cmsa000449t1	gb|KAD3068564.1|	192012	Mikania micrantha	eudicots	Eukaryota	0	5607	90.707
Cmsa000450t1	gb|PWA46691.1|	35608	Artemisia annua	eudicots	Eukaryota	0	6351	96.382
Cmsa000451t1	dbj|GEV80995.1|	118510	Tanacetum cinerariifolium	eudicots	Eukaryota	0	4028	62.101
Cmsa000452t1	gb|PWA77815.1|	35608	Artemisia annua	eudicots	Eukaryota	0	4891	96.691
Cmsa000453t1	gb|PWA80669.1|	35608	Artemisia annua	eudicots	Eukaryota	0	6498	99.013
Cmsa000454t1	gb|PWA85454.1|	35608	Artemisia annua	eudicots	Eukaryota	0	2527	43.192
Cmsa000455t1	gb|PWA73071.1|	35608	Artemisia annua	eudicots	Eukaryota	0	5538	87.521
Cmsa000456t1	gb|KAF5793322.1|	4232	Helianthus annuus	eudicots	Eukaryota	0	4075	62.8
Cmsa000457t1	gb|PWA73265.1|	35608	Artemisia annua	eudicots	Eukaryota	0	3910	62.031
Cmsa000458t1	dbj|GEW21988.1|	118510	Tanacetum cinerariifolium	eudicots	Eukaryota	0	5896	95.466
Cmsa000459t1	gb|PWA72071.1|	35608	Artemisia annua	eudicots	Eukaryota	0	6501	100
Cmsa000460t1	gb|PWA95671.1|	35608	Artemisia annua	eudicots	Eukaryota	0	6417	97.69
Cmsa000461t1	gb|PWA54585.1|	35608	Artemisia annua	eudicots	Eukaryota	8.93e-154	1281	31.336
Cmsa000462t1	gb|PWA45826.1|	35608	Artemisia annua	eudicots	Eukaryota	0	6473	98.76
Cmsa000463t1	gb|PWA66921.1|	35608	Artemisia annua	eudicots	Eukaryota	0	6145	95.455
Cmsa000464t1	gb|PWA58081.1|	35608	Artemisia annua	eudicots	Eukaryota	0	6297	96.86
Cmsa000465t1	gb|PWA85598.1|	35608	Artemisia annua	eudicots	Eukaryota	0	6397	97.932
Cmsa000466t1	gb|PWA59199.1|	35608	Artemisia annua	eudicots	Eukaryota	0	6227	98.243
Cmsa000467t1	gb|PWA74157.1|	35608	Artemisia annua	eudicots	Eukaryota	0	6452	98.928
Cmsa000468t1	gb|PWA45726.1|	35608	Artemisia annua	eudicots	Eukaryota	0	6367	98.582
Cmsa000469t1	dbj|GEU80275.1|	118510	Tanacetum cinerariifolium	eudicots	Eukaryota	0	5604	89.658
Cmsa000470t1	gb|PWA63826.1|	35608	Artemisia annua	eudicots	Eukaryota	0	6334	97.02
Cmsa000471t1	dbj|GEW06446.1|	118510	Tanacetum cinerariifolium	eudicots	Eukaryota	0	5619	93.064
Cmsa000472t1	dbj|GEU89996.1|	118510	Tanacetum cinerariifolium	eudicots	Eukaryota	0	6165	96.603
Cmsa000473t1	gb|PWA97618.1|	35608	Artemisia annua	eudicots	Eukaryota	0	3918	68.686
Cmsa000474t1	ref|XP_024969245.1|	59895	Cynara cardunculus var. scolymus	eudicots	Eukaryota	0	5849	92.774
Cmsa000475t1	gb|PWA49823.1|	35608	Artemisia annua	eudicots	Eukaryota	0	6151	96.675
Cmsa000476t1	dbj|GEV81483.1|	118510	Tanacetum cinerariifolium	eudicots	Eukaryota	0	3847	73.351
Cmsa000477t1	dbj|GEX86371.1|	118510	Tanacetum cinerariifolium	eudicots	Eukaryota	0	5542	92.231
Cmsa000478t1	gb|PWA55249.1|	35608	Artemisia annua	eudicots	Eukaryota	0	5891	89.942
Cmsa000479t1	gb|PWA66515.1|	35608	Artemisia annua	eudicots	Eukaryota	0	5357	91.637
Cmsa000480t1	gb|PWA42096.1|	35608	Artemisia annua	eudicots	Eukaryota	0	6417	99
Cmsa000481t1	gb|PWA48898.1|	35608	Artemisia annua	eudicots	Eukaryota	0	5879	94.863
Cmsa000482t1	gb|KAD5507481.1|	192012	Mikania micrantha	eudicots	Eukaryota	0	5380	83.623
Cmsa000483t1	gb|PWA86659.1|	35608	Artemisia annua	eudicots	Eukaryota	0	5904	97.321
Cmsa000484t1	gb|PWA40261.1|	35608	Artemisia annua	eudicots	Eukaryota	0	6403	99.498
Cmsa000485t1	dbj|GEW21545.1|	118510	Tanacetum cinerariifolium	eudicots	Eukaryota	0	5583	93.551
Cmsa000486t1	gb|PWA46036.1|	35608	Artemisia annua	eudicots	Eukaryota	1.81e-119	913	64.364
Cmsa000487t1	gb|PWA79355.1|	35608	Artemisia annua	eudicots	Eukaryota	0	3914	91.01
Cmsa000488t1	gb|PWA93400.1|	35608	Artemisia annua	eudicots	Eukaryota	0	6154	96.208
Cmsa000489t1	gb|PWA49784.1|	35608	Artemisia annua	eudicots	Eukaryota	0	6304	98.743
Cmsa000490t1	dbj|GEX95691.1|	118510	Tanacetum cinerariifolium	eudicots	Eukaryota	0	5661	91.092
Cmsa000491t1	dbj|GEU39969.1|	118510	Tanacetum cinerariifolium	eudicots	Eukaryota	0	5347	88.16
Cmsa000492t1	gb|PWA47515.1|	35608	Artemisia annua	eudicots	Eukaryota	0	6220	96.212
Cmsa000493t1	gb|PWA87837.1|	35608	Artemisia annua	eudicots	Eukaryota	0	2552	57.005
Cmsa000494t1	gb|PWA94907.1|	35608	Artemisia annua	eudicots	Eukaryota	0	5936	97.438
Cmsa000495t1	gb|PWA66254.1|	35608	Artemisia annua	eudicots	Eukaryota	0	5961	96.048
Cmsa000496t1	dbj|GEV26486.1|	118510	Tanacetum cinerariifolium	eudicots	Eukaryota	0	6200	96.468
Cmsa000497t1	gb|PWA62528.1|	35608	Artemisia annua	eudicots	Eukaryota	0	6289	99.158
Cmsa000498t1	gb|PWA97481.1|	35608	Artemisia annua	eudicots	Eukaryota	0	5352	94.024
Cmsa000499t1	gb|PWA99704.1|	35608	Artemisia annua	eudicots	Eukaryota	0	4719	90.855
Cmsa000500t1	dbj|GEU40276.1|	118510	Tanacetum cinerariifolium	eudicots	Eukaryota	0	6109	96.374
Cmsa000501t1	gb|PWA76455.1|	35608	Artemisia annua	eudicots	Eukaryota	0	6113	98.567
Cmsa000502t1	gb|PLY95102.1|	4236	Lactuca sativa	eudicots	Eukaryota	0	3202	55.164
Cmsa000503t1	dbj|GEW33555.1|	118510	Tanacetum cinerariifolium	eudicots	Eukaryota	0	5002	81.583
Cmsa000504t1	dbj|GEV05061.1|	118510	Tanacetum cinerariifolium	eudicots	Eukaryota	0	5746	90.871
Cmsa000505t1	dbj|GEU90523.1|	118510	Tanacetum cinerariifolium	eudicots	Eukaryota	0	5676	95.393
Cmsa000506t1	gb|PWA43038.1|	35608	Artemisia annua	eudicots	Eukaryota	0	5081	86.593
Cmsa000507t1	gb|PWA77581.1|	35608	Artemisia annua	eudicots	Eukaryota	0	4750	85.895
Cmsa000508t1	gb|PWA56289.1|	35608	Artemisia annua	eudicots	Eukaryota	0	5851	92.384
Cmsa000509t1	dbj|GEV38919.1|	118510	Tanacetum cinerariifolium	eudicots	Eukaryota	0	5643	92.145
Cmsa000510t1	ref|XP_023752501.1|	4236	Lactuca sativa	eudicots	Eukaryota	0	2609	59.064
Cmsa000511t1	gb|PWA68818.1|	35608	Artemisia annua	eudicots	Eukaryota	0	5142	98.057
Cmsa000512t1	gb|PWA95871.1|	35608	Artemisia annua	eudicots	Eukaryota	0	5913	95.357
Cmsa000513t1	gb|PWA56599.1|	35608	Artemisia annua	eudicots	Eukaryota	0	6259	97.377
Cmsa000514t1	dbj|GEW38827.1|	118510	Tanacetum cinerariifolium	eudicots	Eukaryota	0	6098	96.347
Cmsa000515t1	gb|PWA70270.1|	35608	Artemisia annua	eudicots	Eukaryota	0	4993	78.653
Cmsa000516t1	dbj|GEV19590.1|	118510	Tanacetum cinerariifolium	eudicots	Eukaryota	0	5498	95.56
Cmsa000517t1	gb|PWA65935.1|	35608	Artemisia annua	eudicots	Eukaryota	0	2968	87.442
Cmsa000518t1	gb|PWA71805.1|	35608	Artemisia annua	eudicots	Eukaryota	0	6203	98.049
Cmsa000519t1	gb|PWA55302.1|	35608	Artemisia annua	eudicots	Eukaryota	0	6103	96.689
Cmsa000520t1	dbj|GEV38081.1|	118510	Tanacetum cinerariifolium	eudicots	Eukaryota	0	5219	93.59
Cmsa000521t1	gb|PWA47304.1|	35608	Artemisia annua	eudicots	Eukaryota	0	2502	75.252
Cmsa000522t1	gb|PWA61543.1|	35608	Artemisia annua	eudicots	Eukaryota	0	6180	97.014
Cmsa000523t1	dbj|GEU77371.1|	118510	Tanacetum cinerariifolium	eudicots	Eukaryota	0	2479	53.326
Cmsa000524t1	gb|PWA79687.1|	35608	Artemisia annua	eudicots	Eukaryota	0	6066	97.787
Cmsa000525t1	gb|PWA59196.1|	35608	Artemisia annua	eudicots	Eukaryota	0	6134	98.553
Cmsa000526t1	gb|PWA85679.1|	35608	Artemisia annua	eudicots	Eukaryota	0	2116	48.776
Cmsa000527t1	dbj|GEV85163.1|	118510	Tanacetum cinerariifolium	eudicots	Eukaryota	0	5910	93.441
Cmsa000528t1	gb|PWA85234.1|	35608	Artemisia annua	eudicots	Eukaryota	0	5967	94.629
Cmsa000529t1	gb|PWA86462.1|	35608	Artemisia annua	eudicots	Eukaryota	0	3917	90.858
Cmsa000530t1	dbj|GEW42814.1|	118510	Tanacetum cinerariifolium	eudicots	Eukaryota	0	4006	94.612
Cmsa000531t1	dbj|GEU80923.1|	118510	Tanacetum cinerariifolium	eudicots	Eukaryota	0	5599	93.127
Cmsa000532t1	gb|PWA39571.1|	35608	Artemisia annua	eudicots	Eukaryota	0	6071	97.523
Cmsa000533t1	gb|PWA65998.1|	35608	Artemisia annua	eudicots	Eukaryota	0	5990	95.351
Cmsa000534t1	gb|PWA64360.1|	35608	Artemisia annua	eudicots	Eukaryota	0	3961	93.383
Cmsa000535t1	gb|PWA98658.1|	35608	Artemisia annua	eudicots	Eukaryota	0	6055	97.599
Cmsa000536t1	gb|PWA69105.1|	35608	Artemisia annua	eudicots	Eukaryota	0	3918	85.253
Cmsa000537t1	gb|PWA74082.1|	35608	Artemisia annua	eudicots	Eukaryota	0	5905	98.83
Cmsa000538t1	gb|PWA65595.1|	35608	Artemisia annua	eudicots	Eukaryota	0	4811	99.219
Cmsa000539t1	gb|PWA99262.1|	35608	Artemisia annua	eudicots	Eukaryota	0	5401	96.597
Cmsa000540t1	gb|PWA62476.1|	35608	Artemisia annua	eudicots	Eukaryota	0	3976	69.114
Cmsa000541t1	gb|PWA84205.1|	35608	Artemisia annua	eudicots	Eukaryota	0	5064	97.518
Cmsa000542t1	gb|PWA49926.1|	35608	Artemisia annua	eudicots	Eukaryota	0	4682	78.059
Cmsa000543t1	gb|PWA60479.1|	35608	Artemisia annua	eudicots	Eukaryota	0	4712	86.431
Cmsa000544t1	gb|PWA34205.1|	35608	Artemisia annua	eudicots	Eukaryota	0	5315	89.546
Cmsa000545t1	gb|PWA57554.1|	35608	Artemisia annua	eudicots	Eukaryota	0	6100	98.454
Cmsa000546t1	gb|PWA65607.1|	35608	Artemisia annua	eudicots	Eukaryota	0	5988	98.024
Cmsa000547t1	gb|PWA63091.1|	35608	Artemisia annua	eudicots	Eukaryota	0	4291	78.235
Cmsa000548t1	gb|PWA56637.1|	35608	Artemisia annua	eudicots	Eukaryota	0	3339	53.712
Cmsa000549t1	gb|PWA57007.1|	35608	Artemisia annua	eudicots	Eukaryota	0	5077	92.701
Cmsa000550t1	gb|PWA37710.1|	35608	Artemisia annua	eudicots	Eukaryota	0	5939	95.525
Cmsa000551t1	dbj|GEU92515.1|	118510	Tanacetum cinerariifolium	eudicots	Eukaryota	0	2228	89.834
Cmsa000552t1	gb|PWA35727.1|	35608	Artemisia annua	eudicots	Eukaryota	0	4815	87.455
Cmsa000553t1	gb|PWA72303.1|	35608	Artemisia annua	eudicots	Eukaryota	0	5939	97.274
Cmsa000554t1	dbj|GEV10459.1|	118510	Tanacetum cinerariifolium	eudicots	Eukaryota	0	5409	93.461
Cmsa000555t1	gb|PWA65777.1|	35608	Artemisia annua	eudicots	Eukaryota	0	6130	98.534
Cmsa000556t1	gb|PWA84994.1|	35608	Artemisia annua	eudicots	Eukaryota	0	3013	82.514
Cmsa000557t1	dbj|GEV52865.1|	118510	Tanacetum cinerariifolium	eudicots	Eukaryota	0	5380	91.345
Cmsa000558t1	dbj|GEV60121.1|	118510	Tanacetum cinerariifolium	eudicots	Eukaryota	0	5991	96.197
Cmsa000559t1	gb|PWA56680.1|	35608	Artemisia annua	eudicots	Eukaryota	0	5158	93.515
Cmsa000560t1	gb|PWA37908.1|	35608	Artemisia annua	eudicots	Eukaryota	0	6095	97.936
Cmsa000561t1	ref|XP_031744753.1|	3659	Cucumis sativus	eudicots	Eukaryota	0	3669	64.06
Cmsa000562t1	gb|PWA93932.1|	35608	Artemisia annua	eudicots	Eukaryota	0	4027	71.455
Cmsa000563t1	ref|XP_024994455.1|	59895	Cynara cardunculus var. scolymus	eudicots	Eukaryota	0	4432	75.473
Cmsa000564t1	dbj|GEU87293.1|	118510	Tanacetum cinerariifolium	eudicots	Eukaryota	0	5345	90.925
Cmsa000565t1	gb|PWA96462.1|	35608	Artemisia annua	eudicots	Eukaryota	0	5807	95.917
Cmsa000566t1	gb|PWA79232.1|	35608	Artemisia annua	eudicots	Eukaryota	0	5328	91.601
Cmsa000567t1	gb|PWA61023.1|	35608	Artemisia annua	eudicots	Eukaryota	0	4080	82.972
Cmsa000568t1	gb|PWA98104.1|	35608	Artemisia annua	eudicots	Eukaryota	0	5927	96.388
Cmsa000569t1	gb|KAF5775711.1|	4232	Helianthus annuus	eudicots	Eukaryota	0	3949	64.905
Cmsa000570t1	gb|PWA55315.1|	35608	Artemisia annua	eudicots	Eukaryota	0	5928	97.054
Cmsa000571t1	gb|PWA97336.1|	35608	Artemisia annua	eudicots	Eukaryota	0	6052	97.739
Cmsa000572t1	gb|PWA85001.1|	35608	Artemisia annua	eudicots	Eukaryota	0	5642	93.529
Cmsa000573t1	gb|PWA57877.1|	35608	Artemisia annua	eudicots	Eukaryota	0	4997	99.143
Cmsa000574t1	gb|PWA97197.1|	35608	Artemisia annua	eudicots	Eukaryota	0	4177	89.343
Cmsa000575t1	gb|PWA96496.1|	35608	Artemisia annua	eudicots	Eukaryota	0	5494	94.48
Cmsa000576t1	dbj|GEW61991.1|	118510	Tanacetum cinerariifolium	eudicots	Eukaryota	0	5326	87.739
Cmsa000577t1	gb|ALF46627.1|	41568	Chrysanthemum x morifolium	eudicots	Eukaryota	0	5426	93.006
Cmsa000578t1	gb|PWA88300.1|	35608	Artemisia annua	eudicots	Eukaryota	0	5569	95.522
Cmsa000579t1	gb|PWA57236.1|	35608	Artemisia annua	eudicots	Eukaryota	0	5318	94.951
Cmsa000580t1	dbj|GEW78849.1|	118510	Tanacetum cinerariifolium	eudicots	Eukaryota	0	5389	91.899
Cmsa000581t1	gb|PWA61087.1|	35608	Artemisia annua	eudicots	Eukaryota	0	5536	92.664
Cmsa000582t1	gb|ALH21664.1|	41568	Chrysanthemum x morifolium	eudicots	Eukaryota	0	5870	97.431
Cmsa000583t1	gb|PWA61614.1|	35608	Artemisia annua	eudicots	Eukaryota	0	5499	95.892
Cmsa000584t1	ref|XP_024990469.1|	59895	Cynara cardunculus var. scolymus	eudicots	Eukaryota	0	4173	69.473
Cmsa000585t1	gb|PWA73375.1|	35608	Artemisia annua	eudicots	Eukaryota	0	5923	96.01
Cmsa000586t1	gb|PWA99952.1|	35608	Artemisia annua	eudicots	Eukaryota	0	5214	91.288
Cmsa000587t1	dbj|GEW27252.1|	118510	Tanacetum cinerariifolium	eudicots	Eukaryota	0	4830	85.355
Cmsa000588t1	gb|PWA96416.1|	35608	Artemisia annua	eudicots	Eukaryota	0	5928	96.675
Cmsa000589t1	gb|PWA42546.1|	35608	Artemisia annua	eudicots	Eukaryota	0	4748	90.403
Cmsa000590t1	gb|PWA39261.1|	35608	Artemisia annua	eudicots	Eukaryota	0	6033	97.99
Cmsa000591t1	gb|PWA87758.1|	35608	Artemisia annua	eudicots	Eukaryota	0	4980	92.969
Cmsa000592t1	gb|PWA44847.1|	35608	Artemisia annua	eudicots	Eukaryota	0	5968	96.673
Cmsa000593t1	gb|PWA42939.1|	35608	Artemisia annua	eudicots	Eukaryota	0	6052	98.072
Cmsa000594t1	gb|PWA97646.1|	35608	Artemisia annua	eudicots	Eukaryota	0	5903	97.193
Cmsa000595t1	gb|PWA57300.1|	35608	Artemisia annua	eudicots	Eukaryota	0	5979	97.719
Cmsa000596t1	gb|PWA34159.1|	35608	Artemisia annua	eudicots	Eukaryota	0	5255	87.391
Cmsa000597t1	gb|PWA47049.1|	35608	Artemisia annua	eudicots	Eukaryota	0	5887	98.509
Cmsa000598t1	gb|PWA37563.1|	35608	Artemisia annua	eudicots	Eukaryota	0	4789	89.53
Cmsa000599t1	gb|PWA55509.1|	35608	Artemisia annua	eudicots	Eukaryota	0	5853	96.999
Cmsa000600t1	gb|PWA87358.1|	35608	Artemisia annua	eudicots	Eukaryota	0	2658	58.196
Cmsa000601t1	gb|PWA87525.1|	35608	Artemisia annua	eudicots	Eukaryota	0	5244	92.35
Cmsa000602t1	dbj|GEV39354.1|	118510	Tanacetum cinerariifolium	eudicots	Eukaryota	0	3224	92.686
Cmsa000603t1	dbj|GEV41247.1|	118510	Tanacetum cinerariifolium	eudicots	Eukaryota	0	4978	84.582
Cmsa000604t1	gb|PWA98106.1|	35608	Artemisia annua	eudicots	Eukaryota	0	5577	94.746
Cmsa000605t1	gb|PWA67404.1|	35608	Artemisia annua	eudicots	Eukaryota	0	5537	93.761
Cmsa000606t1	gb|PWA63777.1|	35608	Artemisia annua	eudicots	Eukaryota	0	5790	97.024
Cmsa000607t1	dbj|GEV69856.1|	118510	Tanacetum cinerariifolium	eudicots	Eukaryota	0	5704	94.019
Cmsa000608t1	gb|PWA91495.1|	35608	Artemisia annua	eudicots	Eukaryota	0	4975	86.766
Cmsa000609t1	ref|XP_020102359.1|	4615	Ananas comosus	monocots	Eukaryota	0	2680	58.939
Cmsa000610t1	gb|PWA60325.1|	35608	Artemisia annua	eudicots	Eukaryota	0	5058	86.62
Cmsa000611t1	gb|PWA95962.1|	35608	Artemisia annua	eudicots	Eukaryota	0	3400	88.875
Cmsa000612t1	dbj|GEV20172.1|	118510	Tanacetum cinerariifolium	eudicots	Eukaryota	1.53e-151	1308	35.203
Cmsa000613t1	ref|XP_024984116.1|	59895	Cynara cardunculus var. scolymus	eudicots	Eukaryota	0	1721	51.46
Cmsa000614t1	gb|PWA68069.1|	35608	Artemisia annua	eudicots	Eukaryota	0	5956	98.062
Cmsa000615t1	dbj|GEW50522.1|	118510	Tanacetum cinerariifolium	eudicots	Eukaryota	0	3811	90.401
Cmsa000616t1	gb|PWA99806.1|	35608	Artemisia annua	eudicots	Eukaryota	0	3673	87.089
Cmsa000617t1	gb|PWA50142.1|	35608	Artemisia annua	eudicots	Eukaryota	0	5498	91.806
Cmsa000618t1	gb|PLY88152.1|	4236	Lactuca sativa	eudicots	Eukaryota	0	2865	57.101
Cmsa000619t1	dbj|BAM67033.1|	1111767	Chrysanthemum seticuspe f. boreale	eudicots	Eukaryota	0	6046	99.292
Cmsa000620t1	ref|XP_022031985.1|	4232	Helianthus annuus	eudicots	Eukaryota	0	4386	72.267
Cmsa000621t1	gb|PWA43572.1|	35608	Artemisia annua	eudicots	Eukaryota	0	4847	89.904
Cmsa000622t1	gb|PWA98051.1|	35608	Artemisia annua	eudicots	Eukaryota	0	2523	92.678
Cmsa000623t1	gb|PWA73814.1|	35608	Artemisia annua	eudicots	Eukaryota	0	4886	90.788
Cmsa000624t1	gb|PWA43677.1|	35608	Artemisia annua	eudicots	Eukaryota	0	4366	78.858
Cmsa000625t1	gb|PWA91083.1|	35608	Artemisia annua	eudicots	Eukaryota	0	5452	97.604
Cmsa000626t1	ref|XP_021988349.1|	4232	Helianthus annuus	eudicots	Eukaryota	0	4206	69.85
Cmsa000627t1	gb|PWA37982.1|	35608	Artemisia annua	eudicots	Eukaryota	0	5018	87.948
Cmsa000628t1	dbj|GEV10157.1|	118510	Tanacetum cinerariifolium	eudicots	Eukaryota	0	5221	99.184
Cmsa000629t1	gb|PWA95448.1|	35608	Artemisia annua	eudicots	Eukaryota	0	2996	79.745
Cmsa000630t1	gb|PWA82305.1|	35608	Artemisia annua	eudicots	Eukaryota	0	5825	96.98
Cmsa000631t1	gb|PWA95208.1|	35608	Artemisia annua	eudicots	Eukaryota	0	5172	94.133
Cmsa000632t1	ref|XP_023761499.1|	4236	Lactuca sativa	eudicots	Eukaryota	0	2833	54.398
Cmsa000633t1	gb|PWA61155.1|	35608	Artemisia annua	eudicots	Eukaryota	0	5873	97.413
Cmsa000634t1	gb|PWA60758.1|	35608	Artemisia annua	eudicots	Eukaryota	0	5379	94.178
Cmsa000635t1	gb|PWA79270.1|	35608	Artemisia annua	eudicots	Eukaryota	0	2913	72.525
Cmsa000636t1	gb|AVL25509.1|	146996	Chrysanthemum lavandulifolium	eudicots	Eukaryota	0	5775	95.629
Cmsa000637t1	gb|PWA91649.1|	35608	Artemisia annua	eudicots	Eukaryota	0	3028	86.76
Cmsa000638t1	gb|PWA43991.1|	35608	Artemisia annua	eudicots	Eukaryota	0	4850	92.788
Cmsa000639t1	gb|PWA98353.1|	35608	Artemisia annua	eudicots	Eukaryota	0	5845	97.235
Cmsa000640t1	gb|PWA88942.1|	35608	Artemisia annua	eudicots	Eukaryota	0	5778	98.573
Cmsa000641t1	gb|PWA67173.1|	35608	Artemisia annua	eudicots	Eukaryota	0	5779	95.703
Cmsa000642t1	gb|PWA85428.1|	35608	Artemisia annua	eudicots	Eukaryota	0	5459	95.166
Cmsa000643t1	gb|PWA36315.1|	35608	Artemisia annua	eudicots	Eukaryota	0	5275	90.541
Cmsa000644t1	gb|PWA80378.1|	35608	Artemisia annua	eudicots	Eukaryota	0	5395	94.484
Cmsa000645t1	gb|PWA94711.1|	35608	Artemisia annua	eudicots	Eukaryota	0	4006	95.262
Cmsa000646t1	gb|PWA73560.1|	35608	Artemisia annua	eudicots	Eukaryota	0	5208	92.994
Cmsa000647t1	gb|PWA84994.1|	35608	Artemisia annua	eudicots	Eukaryota	0	3371	80.892
Cmsa000648t1	gb|PWA86810.1|	35608	Artemisia annua	eudicots	Eukaryota	0	4939	91.601
Cmsa000649t1	dbj|GEX46941.1|	118510	Tanacetum cinerariifolium	eudicots	Eukaryota	0	4782	84.826
Cmsa000650t1	dbj|GEW57767.1|	118510	Tanacetum cinerariifolium	eudicots	Eukaryota	0	4465	81.154
Cmsa000651t1	gb|PWA90390.1|	35608	Artemisia annua	eudicots	Eukaryota	0	5680	96.864
Cmsa000652t1	gb|PWA77039.1|	35608	Artemisia annua	eudicots	Eukaryota	0	4612	99.883
Cmsa000653t1	gb|PWA97246.1|	35608	Artemisia annua	eudicots	Eukaryota	0	4622	93.434
Cmsa000654t1	gb|PWA75514.1|	35608	Artemisia annua	eudicots	Eukaryota	0	4362	95.39
Cmsa000655t1	gb|PWA97019.1|	35608	Artemisia annua	eudicots	Eukaryota	0	5865	98.296
Cmsa000656t1	gb|PWA63144.1|	35608	Artemisia annua	eudicots	Eukaryota	0	5056	93.96
Cmsa000657t1	gb|PWA38807.1|	35608	Artemisia annua	eudicots	Eukaryota	0	5470	98.737
Cmsa000658t1	gb|PWA70694.1|	35608	Artemisia annua	eudicots	Eukaryota	0	5748	98.167
Cmsa000659t1	gb|PWA71636.1|	35608	Artemisia annua	eudicots	Eukaryota	0	5734	96.054
Cmsa000660t1	gb|PWA86930.1|	35608	Artemisia annua	eudicots	Eukaryota	0	5876	98.38
Cmsa000661t1	gb|PWA98001.1|	35608	Artemisia annua	eudicots	Eukaryota	0	5808	98.377
Cmsa000662t1	dbj|GEV47933.1|	118510	Tanacetum cinerariifolium	eudicots	Eukaryota	0	5249	92.786
Cmsa000663t1	dbj|GEU43464.1|	118510	Tanacetum cinerariifolium	eudicots	Eukaryota	0	5582	96.007
Cmsa000664t1	gb|PWA98001.1|	35608	Artemisia annua	eudicots	Eukaryota	0	5811	98.467
Cmsa000665t1	gb|PWA40940.1|	35608	Artemisia annua	eudicots	Eukaryota	0	5709	95.154
Cmsa000666t1	dbj|GEW15604.1|	118510	Tanacetum cinerariifolium	eudicots	Eukaryota	0	5202	89.646
Cmsa000667t1	gb|PWA77912.1|	35608	Artemisia annua	eudicots	Eukaryota	0	5678	95.491
Cmsa000668t1	gb|PWA86756.1|	35608	Artemisia annua	eudicots	Eukaryota	0	5264	95.829
Cmsa000669t1	gb|PWA84047.1|	35608	Artemisia annua	eudicots	Eukaryota	0	5809	99.167
Cmsa000670t1	gb|PWA55653.1|	35608	Artemisia annua	eudicots	Eukaryota	0	4893	95.587
Cmsa000671t1	dbj|GEZ90676.1|	118510	Tanacetum cinerariifolium	eudicots	Eukaryota	4.72e-115	993	86.875
Cmsa000672t1	gb|PWA85196.1|	35608	Artemisia annua	eudicots	Eukaryota	0	4230	85.598
Cmsa000673t1	gb|PWA78494.1|	35608	Artemisia annua	eudicots	Eukaryota	0	5710	96.293
Cmsa000674t1	gb|PWA74053.1|	35608	Artemisia annua	eudicots	Eukaryota	0	5710	95.397
Cmsa000675t1	gb|KAF5775711.1|	4232	Helianthus annuus	eudicots	Eukaryota	0	3914	66.637
Cmsa000676t1	gb|PWA62966.1|	35608	Artemisia annua	eudicots	Eukaryota	0	5068	91.05
Cmsa000677t1	ref|XP_024970059.1|	59895	Cynara cardunculus var. scolymus	eudicots	Eukaryota	0	4138	79.009
Cmsa000679t1	gb|PWA78535.1|	35608	Artemisia annua	eudicots	Eukaryota	0	5155	91.568
Cmsa000680t1	gb|PWA48225.1|	35608	Artemisia annua	eudicots	Eukaryota	0	5535	94.485
Cmsa000681t1	gb|PWA96507.1|	35608	Artemisia annua	eudicots	Eukaryota	0	5858	98.459
Cmsa000682t1	dbj|GEV80365.1|	118510	Tanacetum cinerariifolium	eudicots	Eukaryota	0	5083	94.134
Cmsa000683t1	gb|PWA83405.1|	35608	Artemisia annua	eudicots	Eukaryota	0	5729	98.162
Cmsa000684t1	gb|PWA81141.1|	35608	Artemisia annua	eudicots	Eukaryota	0	2742	54.707
Cmsa000685t1	dbj|GEV72654.1|	118510	Tanacetum cinerariifolium	eudicots	Eukaryota	0	4857	91.939
Cmsa000686t1	gb|KAD4178681.1|	192012	Mikania micrantha	eudicots	Eukaryota	0	3607	79.77
Cmsa000687t1	gb|PWA95335.1|	35608	Artemisia annua	eudicots	Eukaryota	0	5595	95.173
Cmsa000688t1	gb|PWA87045.1|	35608	Artemisia annua	eudicots	Eukaryota	0	4369	78.187
Cmsa000689t1	gb|PWA61321.1|	35608	Artemisia annua	eudicots	Eukaryota	0	5460	95.978
Cmsa000690t1	gb|PWA66708.1|	35608	Artemisia annua	eudicots	Eukaryota	0	5544	97.053
Cmsa000691t1	gb|PWA60553.1|	35608	Artemisia annua	eudicots	Eukaryota	0	5571	95.716
Cmsa000692t1	ref|XP_022038929.1|	4232	Helianthus annuus	eudicots	Eukaryota	0	3659	64.493
Cmsa000693t1	gb|PWA93368.1|	35608	Artemisia annua	eudicots	Eukaryota	0	5308	93.534
Cmsa000694t1	gb|PWA90463.1|	35608	Artemisia annua	eudicots	Eukaryota	0	5778	97.534
Cmsa000695t1	gb|PWA83769.1|	35608	Artemisia annua	eudicots	Eukaryota	0	4933	94.182
Cmsa000696t1	gb|PWA96635.1|	35608	Artemisia annua	eudicots	Eukaryota	0	5679	97.27
Cmsa000697t1	gb|PWA63079.1|	35608	Artemisia annua	eudicots	Eukaryota	0	5703	98.62
Cmsa000698t1	gb|PWA60735.1|	35608	Artemisia annua	eudicots	Eukaryota	0	4453	77.11
Cmsa000699t1	dbj|GEW05984.1|	118510	Tanacetum cinerariifolium	eudicots	Eukaryota	0	5472	97.075
Cmsa000700t1	gb|PWA47387.1|	35608	Artemisia annua	eudicots	Eukaryota	0	5727	97.164
Cmsa000701t1	dbj|GEV11219.1|	118510	Tanacetum cinerariifolium	eudicots	Eukaryota	0	5676	97.25
Cmsa000702t1	gb|PWA77909.1|	35608	Artemisia annua	eudicots	Eukaryota	0	4697	85.162
Cmsa000703t1	gb|KVH92757.1|	59895	Cynara cardunculus var. scolymus	eudicots	Eukaryota	0	2471	47.684
Cmsa000704t1	ref|XP_023750250.1|	4236	Lactuca sativa	eudicots	Eukaryota	0	2675	59.317
Cmsa000705t1	gb|PWA68812.1|	35608	Artemisia annua	eudicots	Eukaryota	0	5386	94.511
Cmsa000706t1	gb|PWA92605.1|	35608	Artemisia annua	eudicots	Eukaryota	0	3150	89.226
Cmsa000707t1	gb|PWA56420.1|	35608	Artemisia annua	eudicots	Eukaryota	0	5049	94.985
Cmsa000708t1	ref|XP_024976280.1|	59895	Cynara cardunculus var. scolymus	eudicots	Eukaryota	0	4498	79.571
Cmsa000709t1	gb|PWA90572.1|	35608	Artemisia annua	eudicots	Eukaryota	0	5422	94.684
Cmsa000710t1	gb|PWA91454.1|	35608	Artemisia annua	eudicots	Eukaryota	0	4691	95.775
Cmsa000711t1	gb|PWA77392.1|	35608	Artemisia annua	eudicots	Eukaryota	0	5738	98.708
Cmsa000712t1	gb|PWA74480.1|	35608	Artemisia annua	eudicots	Eukaryota	0	5190	88.528
Cmsa000713t1	gb|PWA88357.1|	35608	Artemisia annua	eudicots	Eukaryota	0	5203	92.674
Cmsa000714t1	gb|PWA93512.1|	35608	Artemisia annua	eudicots	Eukaryota	0	4678	98.094
Cmsa000715t1	gb|PWA96652.1|	35608	Artemisia annua	eudicots	Eukaryota	0	5806	99.449
Cmsa000716t1	gb|PWA81168.1|	35608	Artemisia annua	eudicots	Eukaryota	0	5366	94.674
Cmsa000717t1	gb|PWA75719.1|	35608	Artemisia annua	eudicots	Eukaryota	0	5523	97.704
Cmsa000718t1	gb|PWA55403.1|	35608	Artemisia annua	eudicots	Eukaryota	0	4016	70.025
Cmsa000719t1	gb|PWA56549.1|	35608	Artemisia annua	eudicots	Eukaryota	0	5418	94.547
Cmsa000720t1	gb|PWA76263.1|	35608	Artemisia annua	eudicots	Eukaryota	0	5816	98.805
Cmsa000721t1	gb|PWA40054.1|	35608	Artemisia annua	eudicots	Eukaryota	0	4426	94.248
Cmsa000722t1	gb|PWA53627.1|	35608	Artemisia annua	eudicots	Eukaryota	0	5653	96.878
Cmsa000723t1	dbj|GEU96697.1|	118510	Tanacetum cinerariifolium	eudicots	Eukaryota	0	4990	90.708
Cmsa000724t1	gb|PWA75719.1|	35608	Artemisia annua	eudicots	Eukaryota	0	5534	97.888
Cmsa000725t1	dbj|GEW90225.1|	118510	Tanacetum cinerariifolium	eudicots	Eukaryota	0	5226	91.605
Cmsa000726t1	gb|PWA56781.1|	35608	Artemisia annua	eudicots	Eukaryota	0	5329	92.033
Cmsa000727t1	gb|PWA96809.1|	35608	Artemisia annua	eudicots	Eukaryota	0	5730	97.7
Cmsa000728t1	gb|PWA39554.1|	35608	Artemisia annua	eudicots	Eukaryota	0	5362	96.493
Cmsa000729t1	dbj|GEW23428.1|	118510	Tanacetum cinerariifolium	eudicots	Eukaryota	0	5622	96.501
Cmsa000730t1	gb|PWA55177.1|	35608	Artemisia annua	eudicots	Eukaryota	0	5004	96.076
Cmsa000731t1	gb|PWA91315.1|	35608	Artemisia annua	eudicots	Eukaryota	0	5739	98.895
Cmsa000732t1	gb|PWA96340.1|	35608	Artemisia annua	eudicots	Eukaryota	0	4094	87.908
Cmsa000733t1	gb|PWA58761.1|	35608	Artemisia annua	eudicots	Eukaryota	0	5381	95.771
Cmsa000734t1	gb|PWA73327.1|	35608	Artemisia annua	eudicots	Eukaryota	0	5671	97.782
Cmsa000735t1	gb|PWA52439.1|	35608	Artemisia annua	eudicots	Eukaryota	0	4846	90.036
Cmsa000736t1	gb|PWA99144.1|	35608	Artemisia annua	eudicots	Eukaryota	0	5597	96.313
Cmsa000737t1	gb|PWA75453.1|	35608	Artemisia annua	eudicots	Eukaryota	0	4252	87.67
Cmsa000738t1	gb|PWA91536.1|	35608	Artemisia annua	eudicots	Eukaryota	0	5695	97.878
Cmsa000739t1	gb|PWA43430.1|	35608	Artemisia annua	eudicots	Eukaryota	0	4634	84.089
Cmsa000740t1	gb|PWA50618.1|	35608	Artemisia annua	eudicots	Eukaryota	0	5290	95.66
Cmsa000741t1	gb|PWA66875.1|	35608	Artemisia annua	eudicots	Eukaryota	0	4504	89.676
Cmsa000742t1	gb|PWA49908.1|	35608	Artemisia annua	eudicots	Eukaryota	0	4719	95.833
Cmsa000743t1	gb|PWA98501.1|	35608	Artemisia annua	eudicots	Eukaryota	0	5622	97.774
Cmsa000744t1	gb|PWA78913.1|	35608	Artemisia annua	eudicots	Eukaryota	0	4759	87.926
Cmsa000745t1	gb|PWA88766.1|	35608	Artemisia annua	eudicots	Eukaryota	0	3489	67.733
Cmsa000746t1	gb|PWA66038.1|	35608	Artemisia annua	eudicots	Eukaryota	0	5342	95.841
Cmsa000747t1	gb|PWA66199.1|	35608	Artemisia annua	eudicots	Eukaryota	0	4083	81.718
Cmsa000748t1	dbj|GEU96229.1|	118510	Tanacetum cinerariifolium	eudicots	Eukaryota	0	5449	95.656
Cmsa000749t1	gb|PWA90389.1|	35608	Artemisia annua	eudicots	Eukaryota	0	5609	97.32
Cmsa000750t1	gb|PWA48410.1|	35608	Artemisia annua	eudicots	Eukaryota	0	5553	97.597
Cmsa000751t1	gb|PWA48076.1|	35608	Artemisia annua	eudicots	Eukaryota	0	5686	98.52
Cmsa000752t1	gb|KAF5791018.1|	4232	Helianthus annuus	eudicots	Eukaryota	0	2392	42.87
Cmsa000753t1	gb|PWA65316.1|	35608	Artemisia annua	eudicots	Eukaryota	0	4131	69.492
Cmsa000754t1	dbj|GEV40472.1|	118510	Tanacetum cinerariifolium	eudicots	Eukaryota	1.34e-77	721	51.466
Cmsa000755t1	gb|PWA56934.1|	35608	Artemisia annua	eudicots	Eukaryota	0	5781	99.537
Cmsa000756t1	gb|PWA99885.1|	35608	Artemisia annua	eudicots	Eukaryota	0	4890	99.227
Cmsa000757t1	gb|PWA86289.1|	35608	Artemisia annua	eudicots	Eukaryota	0	5136	94.265
Cmsa000758t1	gb|PWA70968.1|	35608	Artemisia annua	eudicots	Eukaryota	0	5498	97.495
Cmsa000759t1	gb|PWA95530.1|	35608	Artemisia annua	eudicots	Eukaryota	0	5651	98.602
Cmsa000760t1	gb|PWA83093.1|	35608	Artemisia annua	eudicots	Eukaryota	0	5467	95.009
Cmsa000761t1	ref|XP_024969771.1|	59895	Cynara cardunculus var. scolymus	eudicots	Eukaryota	0	4174	75.111
Cmsa000762t1	gb|PWA87251.1|	35608	Artemisia annua	eudicots	Eukaryota	0	3732	75.373
Cmsa000763t1	gb|PWA71911.1|	35608	Artemisia annua	eudicots	Eukaryota	0	5475	96.118
Cmsa000764t1	gb|PWA66234.1|	35608	Artemisia annua	eudicots	Eukaryota	0	5699	98.048
Cmsa000765t1	gb|PWA77549.1|	35608	Artemisia annua	eudicots	Eukaryota	0	5639	97.955
Cmsa000766t1	dbj|GFA13282.1|	118510	Tanacetum cinerariifolium	eudicots	Eukaryota	0	4621	92.723
Cmsa000767t1	gb|PWA92213.1|	35608	Artemisia annua	eudicots	Eukaryota	0	3432	69.796
Cmsa000768t1	gb|PWA78008.1|	35608	Artemisia annua	eudicots	Eukaryota	0	5559	96.558
Cmsa000769t1	gb|PWA79784.1|	35608	Artemisia annua	eudicots	Eukaryota	0	5549	97.356
Cmsa000770t1	gb|PWA87534.1|	35608	Artemisia annua	eudicots	Eukaryota	0	5603	98.043
Cmsa000771t1	gb|PWA44343.1|	35608	Artemisia annua	eudicots	Eukaryota	0	1505	35.814
Cmsa000772t1	ref|XP_022028934.1|	4232	Helianthus annuus	eudicots	Eukaryota	0	5188	90.112
Cmsa000773t1	gb|PWA43880.1|	35608	Artemisia annua	eudicots	Eukaryota	0	5637	98.319
Cmsa000774t1	gb|PWA67445.1|	35608	Artemisia annua	eudicots	Eukaryota	0	4663	82.712
Cmsa000775t1	dbj|GEU34138.1|	118510	Tanacetum cinerariifolium	eudicots	Eukaryota	0	3267	94.475
Cmsa000776t1	gb|PWA45793.1|	35608	Artemisia annua	eudicots	Eukaryota	0	5197	95.416
Cmsa000777t1	gb|PWA45384.1|	35608	Artemisia annua	eudicots	Eukaryota	0	5181	90.785
Cmsa000778t1	gb|PWA58594.1|	35608	Artemisia annua	eudicots	Eukaryota	0	5197	96.897
Cmsa000779t1	gb|PWA81113.1|	35608	Artemisia annua	eudicots	Eukaryota	0	5558	96.91
Cmsa000780t1	gb|PWA63221.1|	35608	Artemisia annua	eudicots	Eukaryota	0	4582	93.572
Cmsa000781t1	gb|PWA81022.1|	35608	Artemisia annua	eudicots	Eukaryota	0	5352	95.31
Cmsa000782t1	gb|PWA40242.1|	35608	Artemisia annua	eudicots	Eukaryota	0	5129	97.631
Cmsa000783t1	gb|PWA46060.1|	35608	Artemisia annua	eudicots	Eukaryota	0	5622	97.751
Cmsa000784t1	gb|PWA80712.1|	35608	Artemisia annua	eudicots	Eukaryota	0	5662	99.25
Cmsa000785t1	gb|PWA54519.1|	35608	Artemisia annua	eudicots	Eukaryota	0	5624	98.122
Cmsa000786t1	gb|PWA57647.1|	35608	Artemisia annua	eudicots	Eukaryota	0	4962	89.991
Cmsa000787t1	gb|PWA76489.1|	35608	Artemisia annua	eudicots	Eukaryota	0	4815	95.567
Cmsa000788t1	gb|PWA50644.1|	35608	Artemisia annua	eudicots	Eukaryota	0	4644	88.56
Cmsa000789t1	gb|PWA53084.1|	35608	Artemisia annua	eudicots	Eukaryota	0	5591	96.523
Cmsa000790t1	gb|PWA49104.1|	35608	Artemisia annua	eudicots	Eukaryota	0	4644	94.177
Cmsa000791t1	gb|PWA38499.1|	35608	Artemisia annua	eudicots	Eukaryota	0	4806	92.028
Cmsa000792t1	gb|PWA80981.1|	35608	Artemisia annua	eudicots	Eukaryota	0	5213	93.468
Cmsa000793t1	gb|PWA87854.1|	35608	Artemisia annua	eudicots	Eukaryota	0	4647	88.707
Cmsa000794t1	dbj|GEW34931.1|	118510	Tanacetum cinerariifolium	eudicots	Eukaryota	0	5245	93.685
Cmsa000795t1	gb|PWA87493.1|	35608	Artemisia annua	eudicots	Eukaryota	0	5563	96.896
Cmsa000796t1	dbj|GEU32650.1|	118510	Tanacetum cinerariifolium	eudicots	Eukaryota	0	5484	96.805
Cmsa000797t1	dbj|GEX66429.1|	118510	Tanacetum cinerariifolium	eudicots	Eukaryota	0	4434	82.534
Cmsa000798t1	gb|PWA83739.1|	35608	Artemisia annua	eudicots	Eukaryota	0	5042	93.427
Cmsa000799t1	gb|PWA74937.1|	35608	Artemisia annua	eudicots	Eukaryota	0	5377	95.616
Cmsa000800t1	gb|PWA41741.1|	35608	Artemisia annua	eudicots	Eukaryota	0	5581	98.87
Cmsa000801t1	gb|PWA57279.1|	35608	Artemisia annua	eudicots	Eukaryota	0	5296	94.742
Cmsa000802t1	gb|PWA45572.1|	35608	Artemisia annua	eudicots	Eukaryota	0	4500	98.242
Cmsa000803t1	gb|PWA37303.1|	35608	Artemisia annua	eudicots	Eukaryota	0	4530	84.645
Cmsa000804t1	dbj|GEW16172.1|	118510	Tanacetum cinerariifolium	eudicots	Eukaryota	0	4325	82.19
Cmsa000805t1	gb|PWA58893.1|	35608	Artemisia annua	eudicots	Eukaryota	0	4337	91.431
Cmsa000806t1	gb|APU51353.1|	41568	Chrysanthemum x morifolium	eudicots	Eukaryota	0	5655	100
Cmsa000807t1	gb|PWA60228.1|	35608	Artemisia annua	eudicots	Eukaryota	0	2415	74.459
Cmsa000808t1	gb|PWA99686.1|	35608	Artemisia annua	eudicots	Eukaryota	0	5402	92.204
Cmsa000809t1	gb|PWA78913.1|	35608	Artemisia annua	eudicots	Eukaryota	0	4096	85.699
Cmsa000810t1	ref|XP_023729050.1|	4236	Lactuca sativa	eudicots	Eukaryota	0	3246	73.697
Cmsa000811t1	dbj|GEU60590.1|	118510	Tanacetum cinerariifolium	eudicots	Eukaryota	0	5265	94.14
Cmsa000812t1	gb|PWA46768.1|	35608	Artemisia annua	eudicots	Eukaryota	0	5367	97.736
Cmsa000813t1	dbj|GEV16156.1|	118510	Tanacetum cinerariifolium	eudicots	Eukaryota	0	5447	97.426
Cmsa000814t1	gb|PWA96494.1|	35608	Artemisia annua	eudicots	Eukaryota	0	5020	94.472
Cmsa000815t1	gb|PWA41130.1|	35608	Artemisia annua	eudicots	Eukaryota	0	5336	95.932
Cmsa000816t1	gb|PWA62091.1|	35608	Artemisia annua	eudicots	Eukaryota	0	2449	74.405
Cmsa000817t1	gb|PWA75613.1|	35608	Artemisia annua	eudicots	Eukaryota	0	3694	69.181
Cmsa000818t1	gb|PWA95668.1|	35608	Artemisia annua	eudicots	Eukaryota	0	5056	95.048
Cmsa000819t1	dbj|GEU31883.1|	118510	Tanacetum cinerariifolium	eudicots	Eukaryota	0	4673	89.672
Cmsa000820t1	ref|XP_022026006.1|	4232	Helianthus annuus	eudicots	Eukaryota	0	4803	85.673
Cmsa000821t1	gb|PWA96240.1|	35608	Artemisia annua	eudicots	Eukaryota	0	4812	96.628
Cmsa000822t1	dbj|GEY09077.1|	118510	Tanacetum cinerariifolium	eudicots	Eukaryota	0	2869	91.276
Cmsa000823t1	dbj|GEV24381.1|	118510	Tanacetum cinerariifolium	eudicots	Eukaryota	0	3723	76.303
Cmsa000824t1	dbj|GEW10074.1|	118510	Tanacetum cinerariifolium	eudicots	Eukaryota	0	5333	95.825
Cmsa000825t1	gb|PWA50656.1|	35608	Artemisia annua	eudicots	Eukaryota	0	4093	92.723
Cmsa000826t1	gb|PWA79239.1|	35608	Artemisia annua	eudicots	Eukaryota	0	5616	99.335
Cmsa000827t1	gb|PWA95064.1|	35608	Artemisia annua	eudicots	Eukaryota	0	4386	85.444
Cmsa000828t1	gb|PWA75080.1|	35608	Artemisia annua	eudicots	Eukaryota	0	5226	95.243
Cmsa000829t1	gb|PWA62576.1|	35608	Artemisia annua	eudicots	Eukaryota	0	5392	95.433
Cmsa000830t1	gb|PWA99515.1|	35608	Artemisia annua	eudicots	Eukaryota	0	5488	97.909
Cmsa000831t1	gb|PWA80952.1|	35608	Artemisia annua	eudicots	Eukaryota	0	4075	96.843
Cmsa000832t1	gb|PWA74655.1|	35608	Artemisia annua	eudicots	Eukaryota	0	5594	99.429
Cmsa000833t1	dbj|GEV40273.1|	118510	Tanacetum cinerariifolium	eudicots	Eukaryota	0	5244	93.384
Cmsa000834t1	dbj|GEW02323.1|	118510	Tanacetum cinerariifolium	eudicots	Eukaryota	0	3908	95.293
Cmsa000835t1	gb|PWA85208.1|	35608	Artemisia annua	eudicots	Eukaryota	0	5484	98.092
Cmsa000836t1	dbj|GEW74988.1|	118510	Tanacetum cinerariifolium	eudicots	Eukaryota	0	5147	92.864
Cmsa000837t1	gb|PWA83648.1|	35608	Artemisia annua	eudicots	Eukaryota	0	5235	95.56
Cmsa000838t1	gb|PWA92329.1|	35608	Artemisia annua	eudicots	Eukaryota	0	5023	96.597
Cmsa000839t1	gb|PWA83394.1|	35608	Artemisia annua	eudicots	Eukaryota	0	5464	97.331
Cmsa000840t1	gb|PWA89651.1|	35608	Artemisia annua	eudicots	Eukaryota	0	5336	96.845
Cmsa000841t1	gb|PWA72722.1|	35608	Artemisia annua	eudicots	Eukaryota	0	5421	98.573
Cmsa000842t1	gb|PWA95108.1|	35608	Artemisia annua	eudicots	Eukaryota	0	5351	98.035
Cmsa000843t1	gb|PWA71352.1|	35608	Artemisia annua	eudicots	Eukaryota	0	3020	76.203
Cmsa000844t1	gb|PWA45992.1|	35608	Artemisia annua	eudicots	Eukaryota	0	5273	97.688
Cmsa000845t1	gb|PWA75863.1|	35608	Artemisia annua	eudicots	Eukaryota	0	5467	97.426
Cmsa000846t1	gb|PWA70059.1|	35608	Artemisia annua	eudicots	Eukaryota	0	5060	97.972
Cmsa000847t1	gb|PWA71876.1|	35608	Artemisia annua	eudicots	Eukaryota	0	3496	64.202
Cmsa000848t1	dbj|GEU77634.1|	118510	Tanacetum cinerariifolium	eudicots	Eukaryota	0	5245	97.798
Cmsa000849t1	dbj|GEX93641.1|	118510	Tanacetum cinerariifolium	eudicots	Eukaryota	0	5386	96.532
Cmsa000850t1	ref|XP_021987855.1|	4232	Helianthus annuus	eudicots	Eukaryota	0	3545	68.563
Cmsa000851t1	ref|XP_021993159.1|	4232	Helianthus annuus	eudicots	Eukaryota	0	3971	75.724
Cmsa000852t1	gb|AGM15310.1|	41568	Chrysanthemum x morifolium	eudicots	Eukaryota	0	5552	98.946
Cmsa000853t1	dbj|GEV00963.1|	118510	Tanacetum cinerariifolium	eudicots	Eukaryota	0	5203	94.636
Cmsa000854t1	gb|PWA98019.1|	35608	Artemisia annua	eudicots	Eukaryota	0	3127	93.465
Cmsa000855t1	gb|PWA88599.1|	35608	Artemisia annua	eudicots	Eukaryota	0	5156	96.614
Cmsa000856t1	gb|PWA93937.1|	35608	Artemisia annua	eudicots	Eukaryota	0	1805	43.077
Cmsa000857t1	gb|PWA49877.1|	35608	Artemisia annua	eudicots	Eukaryota	0	5144	96.897
Cmsa000858t1	gb|PWA88750.1|	35608	Artemisia annua	eudicots	Eukaryota	0	4964	92.648
Cmsa000859t1	gb|PWA93459.1|	35608	Artemisia annua	eudicots	Eukaryota	0	2591	93.474
Cmsa000860t1	dbj|GEW30264.1|	118510	Tanacetum cinerariifolium	eudicots	Eukaryota	0	3756	68.391
Cmsa000861t1	gb|PWA95112.1|	35608	Artemisia annua	eudicots	Eukaryota	0	2800	94.444
Cmsa000862t1	gb|PWA97002.1|	35608	Artemisia annua	eudicots	Eukaryota	0	4497	93.893
Cmsa000863t1	ref|XP_024979350.1|	59895	Cynara cardunculus var. scolymus	eudicots	Eukaryota	0	5092	90.286
Cmsa000864t1	gb|PWA56708.1|	35608	Artemisia annua	eudicots	Eukaryota	0	5400	98.271
Cmsa000865t1	gb|PWA87243.1|	35608	Artemisia annua	eudicots	Eukaryota	0	5469	97.791
Cmsa000866t1	gb|PWA69565.1|	35608	Artemisia annua	eudicots	Eukaryota	0	5585	99.328
Cmsa000867t1	gb|PWA95658.1|	35608	Artemisia annua	eudicots	Eukaryota	0	4480	88.571
Cmsa000868t1	gb|PWA90608.1|	35608	Artemisia annua	eudicots	Eukaryota	0	4997	93.083
Cmsa000869t1	gb|PWA94339.1|	35608	Artemisia annua	eudicots	Eukaryota	0	4741	88.61
Cmsa000870t1	gb|PWA83276.1|	35608	Artemisia annua	eudicots	Eukaryota	0	3619	97.81
Cmsa000871t1	dbj|GEU75739.1|	118510	Tanacetum cinerariifolium	eudicots	Eukaryota	0	2571	77.162
Cmsa000872t1	gb|PWA81934.1|	35608	Artemisia annua	eudicots	Eukaryota	0	5416	97.107
Cmsa000873t1	gb|PWA71352.1|	35608	Artemisia annua	eudicots	Eukaryota	0	2189	57.856
Cmsa000874t1	gb|PWA72672.1|	35608	Artemisia annua	eudicots	Eukaryota	0	5525	98.266
Cmsa000875t1	dbj|GEW04192.1|	118510	Tanacetum cinerariifolium	eudicots	Eukaryota	0	4831	95.046
Cmsa000876t1	ref|XP_022005317.1|	4232	Helianthus annuus	eudicots	Eukaryota	0	3061	64.379
Cmsa000877t1	gb|PWA61009.1|	35608	Artemisia annua	eudicots	Eukaryota	0	5165	94.503
Cmsa000878t1	gb|PWA60344.1|	35608	Artemisia annua	eudicots	Eukaryota	0	5435	97.973
Cmsa000879t1	gb|PWA43234.1|	35608	Artemisia annua	eudicots	Eukaryota	0	5356	97.118
Cmsa000880t1	gb|PWA81348.1|	35608	Artemisia annua	eudicots	Eukaryota	0	5390	96.625
Cmsa000881t1	gb|PWA52262.1|	35608	Artemisia annua	eudicots	Eukaryota	0	5130	98.389
Cmsa000882t1	gb|PWA65146.1|	35608	Artemisia annua	eudicots	Eukaryota	0	5530	98.357
Cmsa000883t1	gb|PWA88932.1|	35608	Artemisia annua	eudicots	Eukaryota	0	4015	98.438
Cmsa000884t1	gb|PWA55180.1|	35608	Artemisia annua	eudicots	Eukaryota	0	3869	92.457
Cmsa000885t1	gb|PWA75950.1|	35608	Artemisia annua	eudicots	Eukaryota	0	5345	96.146
Cmsa000886t1	gb|PWA56357.1|	35608	Artemisia annua	eudicots	Eukaryota	0	2561	50.869
Cmsa000887t1	dbj|GEV42204.1|	118510	Tanacetum cinerariifolium	eudicots	Eukaryota	0	5022	89.332
Cmsa000888t1	gb|PWA77567.1|	35608	Artemisia annua	eudicots	Eukaryota	0	4430	94.521
Cmsa000889t1	gb|PWA90964.1|	35608	Artemisia annua	eudicots	Eukaryota	0	1701	70.833
Cmsa000890t1	dbj|GEV14961.1|	118510	Tanacetum cinerariifolium	eudicots	Eukaryota	0	5221	95.87
Cmsa000891t1	gb|PWA87347.1|	35608	Artemisia annua	eudicots	Eukaryota	0	5418	97.193
Cmsa000892t1	gb|PWA66714.1|	35608	Artemisia annua	eudicots	Eukaryota	0	4792	87.177
Cmsa000893t1	gb|PWA66223.1|	35608	Artemisia annua	eudicots	Eukaryota	0	5437	98.937
Cmsa000894t1	gb|PWA97563.1|	35608	Artemisia annua	eudicots	Eukaryota	0	4539	91.852
Cmsa000895t1	gb|PWA41212.1|	35608	Artemisia annua	eudicots	Eukaryota	0	4573	93.217
Cmsa000896t1	ref|XP_024993541.1|	59895	Cynara cardunculus var. scolymus	eudicots	Eukaryota	0	3906	76.427
Cmsa000897t1	gb|PWA47421.1|	35608	Artemisia annua	eudicots	Eukaryota	0	5476	98.843
Cmsa000898t1	dbj|GEU62036.1|	118510	Tanacetum cinerariifolium	eudicots	Eukaryota	0	4730	90.541
Cmsa000899t1	gb|PWA77646.1|	35608	Artemisia annua	eudicots	Eukaryota	0	5002	94.695
Cmsa000900t1	gb|PWA70085.1|	35608	Artemisia annua	eudicots	Eukaryota	0	5250	95.247
Cmsa000901t1	gb|PWA47051.1|	35608	Artemisia annua	eudicots	Eukaryota	0	5078	93.204
Cmsa000902t1	dbj|GEW95557.1|	118510	Tanacetum cinerariifolium	eudicots	Eukaryota	0	4069	91.077
Cmsa000903t1	dbj|GEV90143.1|	118510	Tanacetum cinerariifolium	eudicots	Eukaryota	0	5464	98.544
Cmsa000904t1	gb|PWA70623.1|	35608	Artemisia annua	eudicots	Eukaryota	0	5177	97.335
Cmsa000905t1	gb|PWA83531.1|	35608	Artemisia annua	eudicots	Eukaryota	0	5339	97.473
Cmsa000906t1	gb|PWA48938.1|	35608	Artemisia annua	eudicots	Eukaryota	0	2777	49.753
Cmsa000907t1	gb|PWA97970.1|	35608	Artemisia annua	eudicots	Eukaryota	0	4924	93.682
Cmsa000908t1	gb|PWA76097.1|	35608	Artemisia annua	eudicots	Eukaryota	0	5002	96.954
Cmsa000909t1	ref|XP_020965316.1|	130454	Arachis ipaensis	eudicots	Eukaryota	0	2824	54.398
Cmsa000910t1	dbj|GEW96924.1|	118510	Tanacetum cinerariifolium	eudicots	Eukaryota	0	3727	73.833
Cmsa000911t1	dbj|GEW54852.1|	118510	Tanacetum cinerariifolium	eudicots	Eukaryota	0	5073	95.331
Cmsa000912t1	gb|PWA85454.1|	35608	Artemisia annua	eudicots	Eukaryota	0	2147	44.67
Cmsa000913t1	gb|PWA72260.1|	35608	Artemisia annua	eudicots	Eukaryota	0	3879	79.897
Cmsa000914t1	dbj|GEW88655.1|	118510	Tanacetum cinerariifolium	eudicots	Eukaryota	0	4275	86.695
Cmsa000915t1	gb|PWA34373.1|	35608	Artemisia annua	eudicots	Eukaryota	1.5e-154	1187	78.616
Cmsa000916t1	gb|KAD6453718.1|	192012	Mikania micrantha	eudicots	Eukaryota	0	3551	66.825
Cmsa000917t1	gb|PWA83856.1|	35608	Artemisia annua	eudicots	Eukaryota	0	4603	97.491
Cmsa000918t1	dbj|GEU31867.1|	118510	Tanacetum cinerariifolium	eudicots	Eukaryota	0	2926	63.976
Cmsa000919t1	gb|PWA54697.1|	35608	Artemisia annua	eudicots	Eukaryota	0	5251	95.961
Cmsa000920t1	gb|PWA67510.1|	35608	Artemisia annua	eudicots	Eukaryota	0	5337	97.949
Cmsa000921t1	gb|PWA73387.1|	35608	Artemisia annua	eudicots	Eukaryota	0	4967	92.892
Cmsa000922t1	gb|PWA55895.1|	35608	Artemisia annua	eudicots	Eukaryota	0	4928	93.794
Cmsa000923t1	gb|KVI03554.1|	59895	Cynara cardunculus var. scolymus	eudicots	Eukaryota	0	2929	62.86
Cmsa000924t1	gb|PWA72162.1|	35608	Artemisia annua	eudicots	Eukaryota	0	5122	96.806
Cmsa000925t1	dbj|GEW31935.1|	118510	Tanacetum cinerariifolium	eudicots	Eukaryota	0	1999	53.563
Cmsa000926t1	gb|PWA63825.1|	35608	Artemisia annua	eudicots	Eukaryota	0	4375	86.791
Cmsa000927t1	gb|PWA84723.1|	35608	Artemisia annua	eudicots	Eukaryota	0	4814	92.388
Cmsa000928t1	gb|PWA62332.1|	35608	Artemisia annua	eudicots	Eukaryota	0	4914	93.155
Cmsa000929t1	gb|PWA75484.1|	35608	Artemisia annua	eudicots	Eukaryota	0	5277	97.363
Cmsa000930t1	dbj|GEU73272.1|	118510	Tanacetum cinerariifolium	eudicots	Eukaryota	0	4840	91.339
Cmsa000931t1	gb|PWA62768.1|	35608	Artemisia annua	eudicots	Eukaryota	0	5167	95.976
Cmsa000932t1	gb|PWA47896.1|	35608	Artemisia annua	eudicots	Eukaryota	0	4751	93.231
Cmsa000933t1	gb|PWA51168.1|	35608	Artemisia annua	eudicots	Eukaryota	0	4866	98.894
Cmsa000934t1	gb|PWA52415.1|	35608	Artemisia annua	eudicots	Eukaryota	0	5436	98.332
Cmsa000935t1	ref|XP_030453208.1|	219896	Syzygium oleosum	eudicots	Eukaryota	4.23e-64	633	26.202
Cmsa000936t1	gb|PWA96466.1|	35608	Artemisia annua	eudicots	Eukaryota	0	2103	54.167
Cmsa000937t1	dbj|GEV40242.1|	118510	Tanacetum cinerariifolium	eudicots	Eukaryota	0	4158	80.864
Cmsa000938t1	gb|PWA95656.1|	35608	Artemisia annua	eudicots	Eukaryota	0	5133	95.103
Cmsa000939t1	gb|PWA51407.1|	35608	Artemisia annua	eudicots	Eukaryota	0	3223	71.106
Cmsa000940t1	gb|PWA80242.1|	35608	Artemisia annua	eudicots	Eukaryota	0	4783	92.814
Cmsa000941t1	ref|XP_022016668.1|	4232	Helianthus annuus	eudicots	Eukaryota	0	3116	63.548
Cmsa000942t1	dbj|GEV07854.1|	118510	Tanacetum cinerariifolium	eudicots	Eukaryota	0	4913	91.658
Cmsa000943t1	gb|PWA46010.1|	35608	Artemisia annua	eudicots	Eukaryota	0	4577	86.654
Cmsa000944t1	dbj|GEX08085.1|	118510	Tanacetum cinerariifolium	eudicots	Eukaryota	0	3163	86.64
Cmsa000945t1	gb|PWA58044.1|	35608	Artemisia annua	eudicots	Eukaryota	0	3259	71.353
Cmsa000946t1	gb|PWA61433.1|	35608	Artemisia annua	eudicots	Eukaryota	0	4181	91.506
Cmsa000947t1	gb|PWA63261.1|	35608	Artemisia annua	eudicots	Eukaryota	0	5241	97.935
Cmsa000948t1	gb|PWA63577.1|	35608	Artemisia annua	eudicots	Eukaryota	0	4769	95.189
Cmsa000949t1	gb|PWA67614.1|	35608	Artemisia annua	eudicots	Eukaryota	0	5251	97.841
Cmsa000950t1	gb|PWA98415.1|	35608	Artemisia annua	eudicots	Eukaryota	0	4983	98.301
Cmsa000951t1	dbj|GEW31935.1|	118510	Tanacetum cinerariifolium	eudicots	Eukaryota	0	2358	58.769
Cmsa000952t1	gb|PWA93526.1|	35608	Artemisia annua	eudicots	Eukaryota	0	2159	55.159
Cmsa000953t1	gb|PWA64382.1|	35608	Artemisia annua	eudicots	Eukaryota	0	5231	96.85
Cmsa000954t1	gb|PWA77410.1|	35608	Artemisia annua	eudicots	Eukaryota	0	5265	98.431
Cmsa000955t1	dbj|GEU37864.1|	118510	Tanacetum cinerariifolium	eudicots	Eukaryota	0	5272	97.542
Cmsa000956t1	gb|PWA55053.1|	35608	Artemisia annua	eudicots	Eukaryota	0	5353	98.23
Cmsa000957t1	gb|PWA91048.1|	35608	Artemisia annua	eudicots	Eukaryota	0	4220	80.319
Cmsa000958t1	gb|PWA88490.1|	35608	Artemisia annua	eudicots	Eukaryota	0	4460	97.005
Cmsa000959t1	gb|PWA61211.1|	35608	Artemisia annua	eudicots	Eukaryota	0	5341	98.128
Cmsa000960t1	gb|PWA60987.1|	35608	Artemisia annua	eudicots	Eukaryota	0	5174	95.172
Cmsa000961t1	gb|PWA40417.1|	35608	Artemisia annua	eudicots	Eukaryota	0	5333	98.521
Cmsa000962t1	gb|PWA65713.1|	35608	Artemisia annua	eudicots	Eukaryota	0	1497	81.928
Cmsa000963t1	ref|XP_024966841.1|	59895	Cynara cardunculus var. scolymus	eudicots	Eukaryota	0	2786	82.812
Cmsa000964t1	gb|PWA57929.1|	35608	Artemisia annua	eudicots	Eukaryota	0	1467	79.48
Cmsa000965t1	gb|PWA75994.1|	35608	Artemisia annua	eudicots	Eukaryota	0	4650	95.706
Cmsa000966t1	gb|PWA35655.1|	35608	Artemisia annua	eudicots	Eukaryota	0	3846	97.429
Cmsa000967t1	gb|PWA41164.1|	35608	Artemisia annua	eudicots	Eukaryota	0	5244	97.826
Cmsa000968t1	gb|PWA51598.1|	35608	Artemisia annua	eudicots	Eukaryota	0	5174	95.751
Cmsa000969t1	gb|PWA77937.1|	35608	Artemisia annua	eudicots	Eukaryota	0	3477	73.581
Cmsa000970t1	gb|PWA82213.1|	35608	Artemisia annua	eudicots	Eukaryota	0	2903	62.892
Cmsa000971t1	gb|PWA86828.1|	35608	Artemisia annua	eudicots	Eukaryota	0	5155	95.6
Cmsa000972t1	gb|PWA59352.1|	35608	Artemisia annua	eudicots	Eukaryota	0	3493	79.004
Cmsa000973t1	gb|PWA75467.1|	35608	Artemisia annua	eudicots	Eukaryota	0	4308	90.928
Cmsa000974t1	gb|PWA74599.1|	35608	Artemisia annua	eudicots	Eukaryota	0	5006	97.828
Cmsa000975t1	gb|PWA91901.1|	35608	Artemisia annua	eudicots	Eukaryota	0	5211	97.431
Cmsa000976t1	ref|XP_023743024.1|	4236	Lactuca sativa	eudicots	Eukaryota	0	4342	80.948
Cmsa000977t1	ref|XP_024996318.1|	59895	Cynara cardunculus var. scolymus	eudicots	Eukaryota	0	3033	60.343
Cmsa000978t1	gb|PWA85332.1|	35608	Artemisia annua	eudicots	Eukaryota	0	1970	70.471
Cmsa000979t1	gb|PWA80981.1|	35608	Artemisia annua	eudicots	Eukaryota	0	4710	96.288
Cmsa000980t1	dbj|GEV17795.1|	118510	Tanacetum cinerariifolium	eudicots	Eukaryota	0	4365	84.631
Cmsa000981t1	gb|PWA48016.1|	35608	Artemisia annua	eudicots	Eukaryota	0	4990	94.246
Cmsa000982t1	gb|PWA45417.1|	35608	Artemisia annua	eudicots	Eukaryota	0	4097	82.812
Cmsa000983t1	gb|PWA46532.1|	35608	Artemisia annua	eudicots	Eukaryota	0	4761	94.984
Cmsa000984t1	gb|PWA84154.1|	35608	Artemisia annua	eudicots	Eukaryota	0	5171	95.85
Cmsa000985t1	dbj|GEV16548.1|	118510	Tanacetum cinerariifolium	eudicots	Eukaryota	0	5042	96.211
Cmsa000986t1	gb|PWA99869.1|	35608	Artemisia annua	eudicots	Eukaryota	0	4580	90.01
Cmsa000987t1	gb|PWA69850.1|	35608	Artemisia annua	eudicots	Eukaryota	0	5243	98.41
Cmsa000988t1	gb|PWA82850.1|	35608	Artemisia annua	eudicots	Eukaryota	0	5268	96.819
Cmsa000989t1	dbj|GEX26021.1|	118510	Tanacetum cinerariifolium	eudicots	Eukaryota	0	4896	92.438
Cmsa000990t1	gb|PWA83505.1|	35608	Artemisia annua	eudicots	Eukaryota	0	5039	95.924
Cmsa000991t1	gb|PWA91862.1|	35608	Artemisia annua	eudicots	Eukaryota	0	4284	92.022
Cmsa000992t1	gb|PWA83692.1|	35608	Artemisia annua	eudicots	Eukaryota	0	5331	98.706
Cmsa000993t1	gb|PWA72886.1|	35608	Artemisia annua	eudicots	Eukaryota	0	4943	97.074
Cmsa000994t1	dbj|GEV91121.1|	118510	Tanacetum cinerariifolium	eudicots	Eukaryota	0	5005	93.152
Cmsa000995t1	gb|PWA39428.1|	35608	Artemisia annua	eudicots	Eukaryota	0	3149	74.109
Cmsa000996t1	dbj|GEU35215.1|	118510	Tanacetum cinerariifolium	eudicots	Eukaryota	0	3555	69.497
Cmsa000997t1	gb|PWA44906.1|	35608	Artemisia annua	eudicots	Eukaryota	0	5316	98.406
Cmsa000998t1	gb|PWA80900.1|	35608	Artemisia annua	eudicots	Eukaryota	0	5317	98.901
Cmsa000999t1	gb|PWA77479.1|	35608	Artemisia annua	eudicots	Eukaryota	0	5160	95.079
Cmsa001000t1	dbj|GEW32994.1|	118510	Tanacetum cinerariifolium	eudicots	Eukaryota	0	4528	92.932
Cmsa001001t1	gb|PWA99617.1|	35608	Artemisia annua	eudicots	Eukaryota	0	4580	89.533
Cmsa001002t1	gb|PWA72335.1|	35608	Artemisia annua	eudicots	Eukaryota	0	4684	95.618
Cmsa001003t1	gb|PWA77132.1|	35608	Artemisia annua	eudicots	Eukaryota	0	5134	96.607
Cmsa001004t1	dbj|GEV61350.1|	118510	Tanacetum cinerariifolium	eudicots	Eukaryota	0	4687	95.11
Cmsa001005t1	gb|PWA96056.1|	35608	Artemisia annua	eudicots	Eukaryota	0	5008	96.5
Cmsa001006t1	ref|XP_024963450.1|	59895	Cynara cardunculus var. scolymus	eudicots	Eukaryota	0	3838	73.61
Cmsa001007t1	gb|PWA84645.1|	35608	Artemisia annua	eudicots	Eukaryota	0	2411	86.261
Cmsa001008t1	gb|PWA96091.1|	35608	Artemisia annua	eudicots	Eukaryota	0	5193	97.324
Cmsa001009t1	gb|KAF5777248.1|	4232	Helianthus annuus	eudicots	Eukaryota	0	2148	43.7
Cmsa001010t1	gb|PWA98974.1|	35608	Artemisia annua	eudicots	Eukaryota	0	4713	95.556
Cmsa001011t1	gb|PWA83837.1|	35608	Artemisia annua	eudicots	Eukaryota	0	5286	98.601
Cmsa001012t1	gb|PWA47913.1|	35608	Artemisia annua	eudicots	Eukaryota	0	4985	97.179
Cmsa001013t1	gb|PWA64486.1|	35608	Artemisia annua	eudicots	Eukaryota	0	3678	78.794
Cmsa001014t1	gb|PWA75461.1|	35608	Artemisia annua	eudicots	Eukaryota	0	5240	98.002
Cmsa001015t1	gb|PWA93662.1|	35608	Artemisia annua	eudicots	Eukaryota	0	2544	62.95
Cmsa001016t1	gb|PWA87366.1|	35608	Artemisia annua	eudicots	Eukaryota	0	5099	96.97
Cmsa001017t1	dbj|GEX10100.1|	118510	Tanacetum cinerariifolium	eudicots	Eukaryota	0	3635	83.716
Cmsa001018t1	gb|PWA56547.1|	35608	Artemisia annua	eudicots	Eukaryota	0	5104	96.177
Cmsa001019t1	gb|PWA61932.1|	35608	Artemisia annua	eudicots	Eukaryota	0	5137	98.362
Cmsa001020t1	gb|PWA66159.1|	35608	Artemisia annua	eudicots	Eukaryota	0	3873	75.635
Cmsa001021t1	gb|PWA52498.1|	35608	Artemisia annua	eudicots	Eukaryota	0	4354	96.181
Cmsa001022t1	gb|PWA51613.1|	35608	Artemisia annua	eudicots	Eukaryota	0	5205	97.194
Cmsa001023t1	gb|AVL25511.1|	146996	Chrysanthemum lavandulifolium	eudicots	Eukaryota	0	5168	97.27
Cmsa001024t1	gb|PWA85516.1|	35608	Artemisia annua	eudicots	Eukaryota	0	5173	97.894
Cmsa001025t1	gb|PWA94635.1|	35608	Artemisia annua	eudicots	Eukaryota	0	4926	94.1
Cmsa001026t1	gb|PWA94773.1|	35608	Artemisia annua	eudicots	Eukaryota	0	5231	97.286
Cmsa001027t1	gb|PWA79284.1|	35608	Artemisia annua	eudicots	Eukaryota	0	4696	94.366
Cmsa001028t1	dbj|GEX26408.1|	118510	Tanacetum cinerariifolium	eudicots	Eukaryota	0	3450	66.732
Cmsa001029t1	gb|PWA93964.1|	35608	Artemisia annua	eudicots	Eukaryota	0	4843	97.747
Cmsa001030t1	gb|PWA88747.1|	35608	Artemisia annua	eudicots	Eukaryota	0	4705	94.828
Cmsa001031t1	gb|KAF5780622.1|	4232	Helianthus annuus	eudicots	Eukaryota	0	3223	66.531
Cmsa001032t1	gb|PWA85420.1|	35608	Artemisia annua	eudicots	Eukaryota	0	5189	97.588
Cmsa001033t1	gb|PWA96263.1|	35608	Artemisia annua	eudicots	Eukaryota	0	4834	92.47
Cmsa001034t1	dbj|GEV80894.1|	118510	Tanacetum cinerariifolium	eudicots	Eukaryota	0	4018	86.966
Cmsa001035t1	dbj|GEW03145.1|	118510	Tanacetum cinerariifolium	eudicots	Eukaryota	0	4862	91.867
Cmsa001036t1	gb|PWA73276.1|	35608	Artemisia annua	eudicots	Eukaryota	0	5075	95.08
Cmsa001037t1	dbj|GEV44721.1|	118510	Tanacetum cinerariifolium	eudicots	Eukaryota	0	4991	96.304
Cmsa001038t1	gb|PWA43342.1|	35608	Artemisia annua	eudicots	Eukaryota	0	5270	98.489
Cmsa001039t1	gb|PWA59226.1|	35608	Artemisia annua	eudicots	Eukaryota	0	5078	97.382
Cmsa001040t1	gb|PWA75115.1|	35608	Artemisia annua	eudicots	Eukaryota	0	4681	98.768
Cmsa001041t1	gb|PWA63909.1|	35608	Artemisia annua	eudicots	Eukaryota	0	5297	99.093
Cmsa001042t1	gb|PWA93378.1|	35608	Artemisia annua	eudicots	Eukaryota	0	5212	98.089
Cmsa001043t1	gb|PWA92612.1|	35608	Artemisia annua	eudicots	Eukaryota	0	5111	98.288
Cmsa001044t1	gb|PWA88236.1|	35608	Artemisia annua	eudicots	Eukaryota	0	5296	99.294
Cmsa001045t1	gb|PWA69443.1|	35608	Artemisia annua	eudicots	Eukaryota	0	5130	98.788
Cmsa001046t1	gb|PWA96538.1|	35608	Artemisia annua	eudicots	Eukaryota	0	4355	93.058
Cmsa001047t1	gb|PWA55974.1|	35608	Artemisia annua	eudicots	Eukaryota	0	5128	98.297
Cmsa001048t1	gb|PWA93457.1|	35608	Artemisia annua	eudicots	Eukaryota	0	4930	95.492
Cmsa001049t1	gb|PWA76906.1|	35608	Artemisia annua	eudicots	Eukaryota	0	4753	94.946
Cmsa001050t1	gb|PWA73789.1|	35608	Artemisia annua	eudicots	Eukaryota	0	4545	87.361
Cmsa001051t1	gb|PWA37549.1|	35608	Artemisia annua	eudicots	Eukaryota	0	4750	92.748
Cmsa001052t1	gb|PWA87850.1|	35608	Artemisia annua	eudicots	Eukaryota	0	4648	97.47
Cmsa001053t1	gb|PWA58947.1|	35608	Artemisia annua	eudicots	Eukaryota	0	4439	86.35
Cmsa001054t1	gb|PWA74689.1|	35608	Artemisia annua	eudicots	Eukaryota	0	4819	93.675
Cmsa001055t1	gb|PWA83528.1|	35608	Artemisia annua	eudicots	Eukaryota	0	3394	90.366
Cmsa001056t1	gb|PWA93645.1|	35608	Artemisia annua	eudicots	Eukaryota	0	5174	98.075
Cmsa001057t1	gb|PWA86094.1|	35608	Artemisia annua	eudicots	Eukaryota	0	5140	96.657
Cmsa001058t1	gb|PWA61341.1|	35608	Artemisia annua	eudicots	Eukaryota	0	5158	97.766
Cmsa001059t1	dbj|GEX98367.1|	118510	Tanacetum cinerariifolium	eudicots	Eukaryota	0	5165	97.872
Cmsa001060t1	gb|PWA84220.1|	35608	Artemisia annua	eudicots	Eukaryota	0	5113	96.154
Cmsa001061t1	gb|PWA41098.1|	35608	Artemisia annua	eudicots	Eukaryota	8.89e-160	1195	63.369
Cmsa001062t1	dbj|GEU64572.1|	118510	Tanacetum cinerariifolium	eudicots	Eukaryota	0	5030	96.894
Cmsa001063t1	gb|PWA90215.1|	35608	Artemisia annua	eudicots	Eukaryota	0	5063	96.811
Cmsa001064t1	gb|PWA92275.1|	35608	Artemisia annua	eudicots	Eukaryota	0	5109	97.462
Cmsa001065t1	gb|PWA78648.1|	35608	Artemisia annua	eudicots	Eukaryota	0	5272	99.087
Cmsa001066t1	gb|PWA82592.1|	35608	Artemisia annua	eudicots	Eukaryota	0	5014	95.441
Cmsa001067t1	gb|PWA80982.1|	35608	Artemisia annua	eudicots	Eukaryota	0	4608	96.567
Cmsa001068t1	gb|PWA71963.1|	35608	Artemisia annua	eudicots	Eukaryota	0	5122	97.563
Cmsa001069t1	gb|PWA60506.1|	35608	Artemisia annua	eudicots	Eukaryota	0	5167	97.872
Cmsa001070t1	dbj|GEV70711.1|	118510	Tanacetum cinerariifolium	eudicots	Eukaryota	0	4697	92.864
Cmsa001071t1	gb|PWA69286.1|	35608	Artemisia annua	eudicots	Eukaryota	0	4628	93.388
Cmsa001072t1	gb|PWA93444.1|	35608	Artemisia annua	eudicots	Eukaryota	0	2263	91.775
Cmsa001073t1	gb|PWA90000.1|	35608	Artemisia annua	eudicots	Eukaryota	0	4236	91.847
Cmsa001074t1	dbj|GEU84707.1|	118510	Tanacetum cinerariifolium	eudicots	Eukaryota	0	2833	63.451
Cmsa001075t1	dbj|GEW07391.1|	118510	Tanacetum cinerariifolium	eudicots	Eukaryota	0	2842	97.636
Cmsa001076t1	gb|PWA69623.1|	35608	Artemisia annua	eudicots	Eukaryota	0	4890	93.591
Cmsa001077t1	gb|PWA87763.1|	35608	Artemisia annua	eudicots	Eukaryota	0	4715	98.196
Cmsa001078t1	gb|PWA83568.1|	35608	Artemisia annua	eudicots	Eukaryota	0	5086	97.626
Cmsa001079t1	gb|PWA91605.1|	35608	Artemisia annua	eudicots	Eukaryota	0	4146	83.868
Cmsa001080t1	gb|PWA83487.1|	35608	Artemisia annua	eudicots	Eukaryota	0	4977	95.935
Cmsa001081t1	gb|PWA75828.1|	35608	Artemisia annua	eudicots	Eukaryota	0	5072	96.041
Cmsa001082t1	gb|PWA73129.1|	35608	Artemisia annua	eudicots	Eukaryota	0	5023	97.917
Cmsa001083t1	dbj|GEX46087.1|	118510	Tanacetum cinerariifolium	eudicots	Eukaryota	0	5101	96.636
Cmsa001084t1	gb|PWA59071.1|	35608	Artemisia annua	eudicots	Eukaryota	0	4293	93.126
Cmsa001085t1	gb|PWA77663.1|	35608	Artemisia annua	eudicots	Eukaryota	0	4442	88.61
Cmsa001086t1	gb|PWA62828.1|	35608	Artemisia annua	eudicots	Eukaryota	0	4710	92.07
Cmsa001087t1	gb|PWA49261.1|	35608	Artemisia annua	eudicots	Eukaryota	0	4540	91.465
Cmsa001088t1	gb|PWA89024.1|	35608	Artemisia annua	eudicots	Eukaryota	0	4774	93.955
Cmsa001089t1	gb|PWA79104.1|	35608	Artemisia annua	eudicots	Eukaryota	0	4667	92.751
Cmsa001090t1	dbj|GEU53740.1|	118510	Tanacetum cinerariifolium	eudicots	Eukaryota	5.26e-89	807	33.797
Cmsa001091t1	gb|PWA71686.1|	35608	Artemisia annua	eudicots	Eukaryota	0	3856	76.453
Cmsa001092t1	ref|XP_022009265.1|	4232	Helianthus annuus	eudicots	Eukaryota	0	5025	94.135
Cmsa001093t1	gb|PWA69821.1|	35608	Artemisia annua	eudicots	Eukaryota	0	3715	84.265
Cmsa001094t1	gb|PWA86833.1|	35608	Artemisia annua	eudicots	Eukaryota	0	4925	95.389
Cmsa001095t1	gb|PWA98889.1|	35608	Artemisia annua	eudicots	Eukaryota	0	2060	66.727
Cmsa001096t1	dbj|GEV80723.1|	118510	Tanacetum cinerariifolium	eudicots	Eukaryota	0	4379	87.256
Cmsa001097t1	dbj|GEV33919.1|	118510	Tanacetum cinerariifolium	eudicots	Eukaryota	0	4992	95.608
Cmsa001098t1	gb|PWA81109.1|	35608	Artemisia annua	eudicots	Eukaryota	0	4748	94.07
Cmsa001099t1	gb|PWA58861.1|	35608	Artemisia annua	eudicots	Eukaryota	0	4857	93.061
Cmsa001100t1	dbj|GEV48071.1|	118510	Tanacetum cinerariifolium	eudicots	Eukaryota	0	1926	76.66
Cmsa001101t1	gb|PWA96466.1|	35608	Artemisia annua	eudicots	Eukaryota	0	2282	67.251
Cmsa001102t1	gb|PWA91235.1|	35608	Artemisia annua	eudicots	Eukaryota	0	4876	94.057
Cmsa001103t1	gb|PWA96052.1|	35608	Artemisia annua	eudicots	Eukaryota	0	4763	98.43
Cmsa001104t1	gb|PWA74121.1|	35608	Artemisia annua	eudicots	Eukaryota	0	5253	98.974
Cmsa001105t1	gb|PWA44904.1|	35608	Artemisia annua	eudicots	Eukaryota	0	5084	96.821
Cmsa001106t1	gb|PWA52332.1|	35608	Artemisia annua	eudicots	Eukaryota	0	1928	71.107
Cmsa001107t1	gb|PWA64460.1|	35608	Artemisia annua	eudicots	Eukaryota	0	4864	97.667
Cmsa001108t1	gb|PWA67530.1|	35608	Artemisia annua	eudicots	Eukaryota	0	4995	95.791
Cmsa001109t1	gb|PWA85454.1|	35608	Artemisia annua	eudicots	Eukaryota	0	2413	49.945
Cmsa001110t1	dbj|GEY71683.1|	118510	Tanacetum cinerariifolium	eudicots	Eukaryota	0	3448	67.739
Cmsa001111t1	gb|PWA98818.1|	35608	Artemisia annua	eudicots	Eukaryota	0	3466	74.788
Cmsa001112t1	dbj|GEU38693.1|	118510	Tanacetum cinerariifolium	eudicots	Eukaryota	0	4383	92.376
Cmsa001113t1	dbj|GEY64324.1|	118510	Tanacetum cinerariifolium	eudicots	Eukaryota	0	3147	82.541
Cmsa001114t1	gb|PWA68877.1|	35608	Artemisia annua	eudicots	Eukaryota	0	4558	90.592
Cmsa001115t1	ref|XP_022001856.1|	4232	Helianthus annuus	eudicots	Eukaryota	0	4407	84.678
Cmsa001116t1	dbj|GEV71639.1|	118510	Tanacetum cinerariifolium	eudicots	Eukaryota	0	2325	90.984
Cmsa001117t1	gb|PWA71261.1|	35608	Artemisia annua	eudicots	Eukaryota	0	4918	97.113
Cmsa001118t1	gb|PWA78914.1|	35608	Artemisia annua	eudicots	Eukaryota	0	5071	98.647
Cmsa001119t1	gb|PWA59312.1|	35608	Artemisia annua	eudicots	Eukaryota	0	4824	97.886
Cmsa001120t1	gb|PWA87533.1|	35608	Artemisia annua	eudicots	Eukaryota	0	4287	88.507
Cmsa001121t1	gb|PWA70270.1|	35608	Artemisia annua	eudicots	Eukaryota	0	3778	77.98
Cmsa001122t1	gb|PWA82999.1|	35608	Artemisia annua	eudicots	Eukaryota	0	4830	94.628
Cmsa001123t1	gb|PWA95010.1|	35608	Artemisia annua	eudicots	Eukaryota	0	5136	98.968
Cmsa001124t1	gb|PWA49510.1|	35608	Artemisia annua	eudicots	Eukaryota	0	3884	99.036
Cmsa001125t1	gb|PWA45797.1|	35608	Artemisia annua	eudicots	Eukaryota	0	3431	95.33
Cmsa001126t1	gb|PWA84678.1|	35608	Artemisia annua	eudicots	Eukaryota	0	5111	98.65
Cmsa001127t1	gb|PWA97638.1|	35608	Artemisia annua	eudicots	Eukaryota	0	4942	95.572
Cmsa001128t1	gb|PWA40578.1|	35608	Artemisia annua	eudicots	Eukaryota	0	3560	71.951
Cmsa001129t1	gb|PWA68235.1|	35608	Artemisia annua	eudicots	Eukaryota	0	2809	72.414
Cmsa001130t1	gb|PWA52906.1|	35608	Artemisia annua	eudicots	Eukaryota	0	5077	97.624
Cmsa001131t1	gb|PWA48381.1|	35608	Artemisia annua	eudicots	Eukaryota	0	5062	98.449
Cmsa001132t1	dbj|GEV80995.1|	118510	Tanacetum cinerariifolium	eudicots	Eukaryota	0	3212	62.368
Cmsa001133t1	dbj|GEV56909.1|	118510	Tanacetum cinerariifolium	eudicots	Eukaryota	0	4619	98.75
Cmsa001134t1	gb|PWA40229.1|	35608	Artemisia annua	eudicots	Eukaryota	0	4693	91.856
Cmsa001135t1	gb|PWA46787.1|	35608	Artemisia annua	eudicots	Eukaryota	0	5123	97.73
Cmsa001136t1	ref|XP_024983792.1|	59895	Cynara cardunculus var. scolymus	eudicots	Eukaryota	0	4467	88.29
Cmsa001137t1	gb|PWA98712.1|	35608	Artemisia annua	eudicots	Eukaryota	0	5019	96.985
Cmsa001138t1	dbj|GEU87189.1|	118510	Tanacetum cinerariifolium	eudicots	Eukaryota	0	5014	96.788
Cmsa001139t1	gb|PWA39511.1|	35608	Artemisia annua	eudicots	Eukaryota	0	4479	93.161
Cmsa001140t1	gb|PWA92908.1|	35608	Artemisia annua	eudicots	Eukaryota	0	5050	97.202
Cmsa001141t1	dbj|GEV22813.1|	118510	Tanacetum cinerariifolium	eudicots	Eukaryota	0	4030	86.667
Cmsa001142t1	gb|PWA74926.1|	35608	Artemisia annua	eudicots	Eukaryota	0	4921	96.377
Cmsa001143t1	dbj|GEY68206.1|	118510	Tanacetum cinerariifolium	eudicots	Eukaryota	0	3819	77.637
Cmsa001144t1	gb|PWA61080.1|	35608	Artemisia annua	eudicots	Eukaryota	0	4075	93.85
Cmsa001145t1	gb|PWA86674.1|	35608	Artemisia annua	eudicots	Eukaryota	0	4264	95.538
Cmsa001146t1	gb|PWA66841.1|	35608	Artemisia annua	eudicots	Eukaryota	0	4037	83.298
Cmsa001147t1	gb|PWA53338.1|	35608	Artemisia annua	eudicots	Eukaryota	0	5070	97.193
Cmsa001148t1	gb|PWA76551.1|	35608	Artemisia annua	eudicots	Eukaryota	0	4491	97.086
Cmsa001149t1	gb|PWA45658.1|	35608	Artemisia annua	eudicots	Eukaryota	0	4464	94.518
Cmsa001150t1	dbj|GEU40864.1|	118510	Tanacetum cinerariifolium	eudicots	Eukaryota	0	4528	97.924
Cmsa001151t1	gb|PWA45908.1|	35608	Artemisia annua	eudicots	Eukaryota	0	4887	95.388
Cmsa001152t1	gb|PWA41637.1|	35608	Artemisia annua	eudicots	Eukaryota	0	2151	74.516
Cmsa001153t1	gb|PWA71514.1|	35608	Artemisia annua	eudicots	Eukaryota	0	4480	88.981
Cmsa001154t1	gb|PWA59797.1|	35608	Artemisia annua	eudicots	Eukaryota	0	5008	97.576
Cmsa001155t1	gb|PWA69667.1|	35608	Artemisia annua	eudicots	Eukaryota	0	4982	97.815
Cmsa001156t1	gb|PWA96642.1|	35608	Artemisia annua	eudicots	Eukaryota	0	4770	93.965
Cmsa001157t1	dbj|GEU32038.1|	118510	Tanacetum cinerariifolium	eudicots	Eukaryota	0	4858	93.548
Cmsa001158t1	gb|PWA47210.1|	35608	Artemisia annua	eudicots	Eukaryota	0	4019	85.242
Cmsa001159t1	gb|PWA81339.1|	35608	Artemisia annua	eudicots	Eukaryota	0	4950	97.5
Cmsa001160t1	ref|XP_023734241.1|	4236	Lactuca sativa	eudicots	Eukaryota	0	4814	94.271
Cmsa001161t1	ref|XP_021987786.1|	4232	Helianthus annuus	eudicots	Eukaryota	0	4103	81.146
Cmsa001162t1	gb|PWA90460.1|	35608	Artemisia annua	eudicots	Eukaryota	0	4171	87.305
Cmsa001163t1	dbj|GEX26212.1|	118510	Tanacetum cinerariifolium	eudicots	Eukaryota	0	4791	94.901
Cmsa001164t1	gb|PWA75597.1|	35608	Artemisia annua	eudicots	Eukaryota	0	2619	94.664
Cmsa001165t1	gb|PWA62586.1|	35608	Artemisia annua	eudicots	Eukaryota	0	4907	96.872
Cmsa001166t1	gb|PWA90383.1|	35608	Artemisia annua	eudicots	Eukaryota	0	4938	96.455
Cmsa001167t1	gb|PWA41656.1|	35608	Artemisia annua	eudicots	Eukaryota	0	4273	94.056
Cmsa001168t1	gb|PWA64941.1|	35608	Artemisia annua	eudicots	Eukaryota	0	5069	97.925
Cmsa001169t1	dbj|GEW88655.1|	118510	Tanacetum cinerariifolium	eudicots	Eukaryota	0	4488	89.551
Cmsa001170t1	gb|PWA49395.1|	35608	Artemisia annua	eudicots	Eukaryota	0	4604	95.109
Cmsa001171t1	gb|PWA94815.1|	35608	Artemisia annua	eudicots	Eukaryota	0	4300	87.876
Cmsa001172t1	gb|PWA54108.1|	35608	Artemisia annua	eudicots	Eukaryota	0	3369	98.574
Cmsa001173t1	gb|PWA51171.1|	35608	Artemisia annua	eudicots	Eukaryota	0	4675	93.639
Cmsa001174t1	gb|PWA86995.1|	35608	Artemisia annua	eudicots	Eukaryota	0	5074	99.167
Cmsa001175t1	gb|PWA46914.1|	35608	Artemisia annua	eudicots	Eukaryota	0	5065	99.791
Cmsa001176t1	gb|PWA93755.1|	35608	Artemisia annua	eudicots	Eukaryota	0	3366	78.668
Cmsa001177t1	dbj|GEV50275.1|	118510	Tanacetum cinerariifolium	eudicots	Eukaryota	0	4828	97.68
Cmsa001178t1	dbj|GEW38072.1|	118510	Tanacetum cinerariifolium	eudicots	Eukaryota	0	3313	64.99
Cmsa001179t1	dbj|GEU97145.1|	118510	Tanacetum cinerariifolium	eudicots	Eukaryota	0	3450	83.035
Cmsa001180t1	dbj|GEV40877.1|	118510	Tanacetum cinerariifolium	eudicots	Eukaryota	0	4608	92.3
Cmsa001181t1	gb|PWA96655.1|	35608	Artemisia annua	eudicots	Eukaryota	0	4402	95.056
Cmsa001182t1	gb|PWA87398.1|	35608	Artemisia annua	eudicots	Eukaryota	0	5028	99.582
Cmsa001183t1	dbj|GEW47703.1|	118510	Tanacetum cinerariifolium	eudicots	Eukaryota	0	4079	90.632
Cmsa001184t1	gb|PWA44897.1|	35608	Artemisia annua	eudicots	Eukaryota	0	4987	97.801
Cmsa001185t1	gb|ABH07409.1|	3715	Brassica oleracea var. botrytis	eudicots	Eukaryota	0	3267	62.815
Cmsa001186t1	gb|PWA69425.1|	35608	Artemisia annua	eudicots	Eukaryota	0	4940	95.938
Cmsa001187t1	gb|ALF46631.1|	41568	Chrysanthemum x morifolium	eudicots	Eukaryota	0	5095	99.371
Cmsa001188t1	gb|PWA85691.1|	35608	Artemisia annua	eudicots	Eukaryota	0	5041	99.371
Cmsa001189t1	gb|PWA51591.1|	35608	Artemisia annua	eudicots	Eukaryota	0	3697	74.044
Cmsa001190t1	gb|PWA53964.1|	35608	Artemisia annua	eudicots	Eukaryota	0	4701	96.452
Cmsa001191t1	gb|PWA86230.1|	35608	Artemisia annua	eudicots	Eukaryota	0	4833	97.32
Cmsa001192t1	gb|PWA87039.1|	35608	Artemisia annua	eudicots	Eukaryota	0	4523	92.662
Cmsa001193t1	gb|PWA71255.1|	35608	Artemisia annua	eudicots	Eukaryota	0	4438	87.358
Cmsa001194t1	gb|PWA54742.1|	35608	Artemisia annua	eudicots	Eukaryota	0	3907	92.133
Cmsa001195t1	gb|PWA69463.1|	35608	Artemisia annua	eudicots	Eukaryota	0	4630	95.488
Cmsa001196t1	gb|PWA37229.1|	35608	Artemisia annua	eudicots	Eukaryota	0	4961	97.272
Cmsa001197t1	gb|PWA50595.1|	35608	Artemisia annua	eudicots	Eukaryota	0	4863	98.031
Cmsa001198t1	gb|PWA80759.1|	35608	Artemisia annua	eudicots	Eukaryota	0	4385	94.671
Cmsa001199t1	gb|PWA99096.1|	35608	Artemisia annua	eudicots	Eukaryota	0	4978	96.754
Cmsa001200t1	gb|PWA75745.1|	35608	Artemisia annua	eudicots	Eukaryota	0	4963	97.275
Cmsa001201t1	dbj|GEW34524.1|	118510	Tanacetum cinerariifolium	eudicots	Eukaryota	0	4789	95.693
Cmsa001202t1	gb|PWA83180.1|	35608	Artemisia annua	eudicots	Eukaryota	0	4618	95.273
Cmsa001203t1	gb|PWA64274.1|	35608	Artemisia annua	eudicots	Eukaryota	0	4916	97.056
Cmsa001204t1	dbj|GEV31237.1|	118510	Tanacetum cinerariifolium	eudicots	Eukaryota	0	4862	97.26
Cmsa001205t1	gb|PWA72737.1|	35608	Artemisia annua	eudicots	Eukaryota	0	4421	92.752
Cmsa001206t1	gb|KAD5803709.1|	192012	Mikania micrantha	eudicots	Eukaryota	0	3439	73.516
Cmsa001207t1	gb|PWA51062.1|	35608	Artemisia annua	eudicots	Eukaryota	0	5013	98.316
Cmsa001208t1	gb|PWA90839.1|	35608	Artemisia annua	eudicots	Eukaryota	0	2833	69.773
Cmsa001209t1	dbj|GEY56022.1|	118510	Tanacetum cinerariifolium	eudicots	Eukaryota	0	4986	98.526
Cmsa001210t1	gb|PWA64918.1|	35608	Artemisia annua	eudicots	Eukaryota	0	4992	97.366
Cmsa001211t1	gb|PWA86119.1|	35608	Artemisia annua	eudicots	Eukaryota	0	4643	95.068
Cmsa001212t1	gb|PWA72206.1|	35608	Artemisia annua	eudicots	Eukaryota	0	4723	95.397
Cmsa001213t1	gb|PWA58023.1|	35608	Artemisia annua	eudicots	Eukaryota	0	4283	87.945
Cmsa001214t1	gb|PWA54368.1|	35608	Artemisia annua	eudicots	Eukaryota	0	4286	96.287
Cmsa001215t1	dbj|GEW84967.1|	118510	Tanacetum cinerariifolium	eudicots	Eukaryota	0	4919	96.519
Cmsa001216t1	gb|PWA78186.1|	35608	Artemisia annua	eudicots	Eukaryota	0	4644	95.987
Cmsa001217t1	gb|PWA66277.1|	35608	Artemisia annua	eudicots	Eukaryota	0	5005	99.051
Cmsa001218t1	gb|PWA87212.1|	35608	Artemisia annua	eudicots	Eukaryota	0	4885	96.628
Cmsa001219t1	gb|PWA57043.1|	35608	Artemisia annua	eudicots	Eukaryota	0	4801	96.207
Cmsa001220t1	gb|PWA66277.1|	35608	Artemisia annua	eudicots	Eukaryota	0	4993	99.051
Cmsa001221t1	gb|PWA91294.1|	35608	Artemisia annua	eudicots	Eukaryota	0	4982	98.734
Cmsa001222t1	gb|PWA84446.1|	35608	Artemisia annua	eudicots	Eukaryota	0	4554	98.004
Cmsa001223t1	gb|PWA92522.1|	35608	Artemisia annua	eudicots	Eukaryota	0	3473	72.967
Cmsa001224t1	gb|PWA79140.1|	35608	Artemisia annua	eudicots	Eukaryota	0	4831	96.41
Cmsa001225t1	gb|PWA99094.1|	35608	Artemisia annua	eudicots	Eukaryota	0	2535	94.81
Cmsa001226t1	gb|PWA85334.1|	35608	Artemisia annua	eudicots	Eukaryota	0	4213	93.136
Cmsa001227t1	gb|PWA46096.1|	35608	Artemisia annua	eudicots	Eukaryota	0	4754	94.709
Cmsa001228t1	gb|PWA65301.1|	35608	Artemisia annua	eudicots	Eukaryota	0	4930	96.723
Cmsa001229t1	gb|PWA83585.1|	35608	Artemisia annua	eudicots	Eukaryota	0	5064	98.203
Cmsa001230t1	gb|PWA70397.1|	35608	Artemisia annua	eudicots	Eukaryota	0	2062	87.146
Cmsa001231t1	dbj|GEX09448.1|	118510	Tanacetum cinerariifolium	eudicots	Eukaryota	0	3898	89.496
Cmsa001232t1	gb|PWA88137.1|	35608	Artemisia annua	eudicots	Eukaryota	0	4466	94.118
Cmsa001233t1	gb|PWA58250.1|	35608	Artemisia annua	eudicots	Eukaryota	0	4876	97.669
Cmsa001234t1	gb|PWA75630.1|	35608	Artemisia annua	eudicots	Eukaryota	0	4424	95.676
Cmsa001235t1	gb|PWA68583.1|	35608	Artemisia annua	eudicots	Eukaryota	0	4922	97.249
Cmsa001236t1	gb|PWA79523.1|	35608	Artemisia annua	eudicots	Eukaryota	0	4900	95.975
Cmsa001237t1	gb|PWA46079.1|	35608	Artemisia annua	eudicots	Eukaryota	0	4824	95.996
Cmsa001238t1	gb|PWA76693.1|	35608	Artemisia annua	eudicots	Eukaryota	0	4814	97.198
Cmsa001239t1	gb|PWA74213.1|	35608	Artemisia annua	eudicots	Eukaryota	0	4090	86.85
Cmsa001240t1	dbj|GEV21955.1|	118510	Tanacetum cinerariifolium	eudicots	Eukaryota	0	4438	89.005
Cmsa001241t1	gb|PWA53952.1|	35608	Artemisia annua	eudicots	Eukaryota	0	4901	97.452
Cmsa001242t1	gb|PWA96334.1|	35608	Artemisia annua	eudicots	Eukaryota	0	4637	95.106
Cmsa001243t1	gb|PWA43863.1|	35608	Artemisia annua	eudicots	Eukaryota	0	4597	95.811
Cmsa001244t1	ref|XP_023760549.1|	4236	Lactuca sativa	eudicots	Eukaryota	0	3852	74.307
Cmsa001245t1	gb|PWA64498.1|	35608	Artemisia annua	eudicots	Eukaryota	0	4884	96.957
Cmsa001246t1	gb|PWA45053.1|	35608	Artemisia annua	eudicots	Eukaryota	0	3644	94.072
Cmsa001247t1	gb|PWA87450.1|	35608	Artemisia annua	eudicots	Eukaryota	0	4153	90.466
Cmsa001248t1	gb|PWA71432.1|	35608	Artemisia annua	eudicots	Eukaryota	0	4853	99.448
Cmsa001249t1	gb|PWA67221.1|	35608	Artemisia annua	eudicots	Eukaryota	0	4310	92.659
Cmsa001250t1	gb|PWA44562.1|	35608	Artemisia annua	eudicots	Eukaryota	0	4583	95.568
Cmsa001251t1	ref|XP_024967753.1|	59895	Cynara cardunculus var. scolymus	eudicots	Eukaryota	0	4200	86.251
Cmsa001252t1	dbj|GEX74496.1|	118510	Tanacetum cinerariifolium	eudicots	Eukaryota	0	3678	85.632
Cmsa001253t1	gb|PWA62436.1|	35608	Artemisia annua	eudicots	Eukaryota	0	4467	93.608
Cmsa001254t1	gb|ALF46624.1|	41568	Chrysanthemum x morifolium	eudicots	Eukaryota	0	5040	99.469
Cmsa001255t1	gb|PWA57737.1|	35608	Artemisia annua	eudicots	Eukaryota	0	4586	94.924
Cmsa001256t1	gb|PWA59668.1|	35608	Artemisia annua	eudicots	Eukaryota	0	4769	97.091
Cmsa001257t1	gb|PWA55782.1|	35608	Artemisia annua	eudicots	Eukaryota	0	4472	92.471
Cmsa001258t1	gb|PWA61948.1|	35608	Artemisia annua	eudicots	Eukaryota	0	4808	96.727
Cmsa001259t1	gb|PWA39980.1|	35608	Artemisia annua	eudicots	Eukaryota	0	3855	92.186
Cmsa001260t1	dbj|GEY72784.1|	118510	Tanacetum cinerariifolium	eudicots	Eukaryota	0	2278	84.029
Cmsa001261t1	gb|PWA82143.1|	35608	Artemisia annua	eudicots	Eukaryota	0	4953	98.296
Cmsa001262t1	gb|PWA91116.1|	35608	Artemisia annua	eudicots	Eukaryota	0	4839	99.141
Cmsa001263t1	gb|PWA92927.1|	35608	Artemisia annua	eudicots	Eukaryota	4.59e-76	691	38.391
Cmsa001264t1	dbj|GEV62624.1|	118510	Tanacetum cinerariifolium	eudicots	Eukaryota	0	4867	97.243
Cmsa001265t1	gb|PWA79969.1|	35608	Artemisia annua	eudicots	Eukaryota	0	4729	97.283
Cmsa001266t1	gb|PWA61428.1|	35608	Artemisia annua	eudicots	Eukaryota	0	3916	88.126
Cmsa001267t1	gb|PWA99372.1|	35608	Artemisia annua	eudicots	Eukaryota	0	4841	96.706
Cmsa001268t1	gb|PWA94921.1|	35608	Artemisia annua	eudicots	Eukaryota	0	3292	80.1
Cmsa001269t1	gb|PWA73296.1|	35608	Artemisia annua	eudicots	Eukaryota	0	4819	96.834
Cmsa001270t1	gb|PWA66040.1|	35608	Artemisia annua	eudicots	Eukaryota	0	4720	96.162
Cmsa001271t1	gb|PWA93522.1|	35608	Artemisia annua	eudicots	Eukaryota	0	4837	97.545
Cmsa001272t1	gb|PWA94208.1|	35608	Artemisia annua	eudicots	Eukaryota	0	4332	89.007
Cmsa001273t1	gb|PWA93797.1|	35608	Artemisia annua	eudicots	Eukaryota	0	2501	75.043
Cmsa001274t1	gb|PWA54596.1|	35608	Artemisia annua	eudicots	Eukaryota	0	4988	98.822
Cmsa001275t1	gb|PWA77612.1|	35608	Artemisia annua	eudicots	Eukaryota	0	4595	92.484
Cmsa001276t1	gb|PWA86432.1|	35608	Artemisia annua	eudicots	Eukaryota	0	4787	96.663
Cmsa001277t1	gb|PWA90113.1|	35608	Artemisia annua	eudicots	Eukaryota	0	4733	94.759
Cmsa001278t1	dbj|GEU61169.1|	118510	Tanacetum cinerariifolium	eudicots	Eukaryota	0	4715	94.545
Cmsa001279t1	gb|PWA57025.1|	35608	Artemisia annua	eudicots	Eukaryota	0	4884	96.364
Cmsa001280t1	gb|PWA85613.1|	35608	Artemisia annua	eudicots	Eukaryota	0	4670	95.681
Cmsa001281t1	gb|PWA95173.1|	35608	Artemisia annua	eudicots	Eukaryota	0	4313	96.698
Cmsa001282t1	gb|PWA51672.1|	35608	Artemisia annua	eudicots	Eukaryota	0	2037	71.619
Cmsa001283t1	gb|PWA48416.1|	35608	Artemisia annua	eudicots	Eukaryota	0	4808	95.56
Cmsa001284t1	gb|PWA68235.1|	35608	Artemisia annua	eudicots	Eukaryota	0	1972	76.152
Cmsa001285t1	ref|XP_021976724.1|	4232	Helianthus annuus	eudicots	Eukaryota	0	3932	81.35
Cmsa001286t1	gb|PWA57559.1|	35608	Artemisia annua	eudicots	Eukaryota	0	4327	96.995
Cmsa001287t1	gb|PWA60314.1|	35608	Artemisia annua	eudicots	Eukaryota	0	4956	98.714
Cmsa001288t1	gb|PWA36138.1|	35608	Artemisia annua	eudicots	Eukaryota	0	4995	98.397
Cmsa001289t1	dbj|GEW05472.1|	118510	Tanacetum cinerariifolium	eudicots	Eukaryota	0	2980	65.702
Cmsa001290t1	gb|PWA59857.1|	35608	Artemisia annua	eudicots	Eukaryota	0	2715	97.148
Cmsa001291t1	gb|PWA53353.1|	35608	Artemisia annua	eudicots	Eukaryota	0	4845	96.137
Cmsa001292t1	gb|PWA46851.1|	35608	Artemisia annua	eudicots	Eukaryota	0	4330	94.664
Cmsa001293t1	gb|PWA90746.1|	35608	Artemisia annua	eudicots	Eukaryota	0	4865	97.323
Cmsa001294t1	gb|PWA72989.1|	35608	Artemisia annua	eudicots	Eukaryota	0	4696	95.717
Cmsa001295t1	gb|PWA70894.1|	35608	Artemisia annua	eudicots	Eukaryota	0	4573	92.274
Cmsa001296t1	gb|APU51355.1|	41568	Chrysanthemum x morifolium	eudicots	Eukaryota	0	4944	99.785
Cmsa001297t1	gb|PWA80691.1|	35608	Artemisia annua	eudicots	Eukaryota	0	4474	94.913
Cmsa001298t1	gb|PWA45403.1|	35608	Artemisia annua	eudicots	Eukaryota	0	4801	96.67
Cmsa001299t1	gb|PWA59528.1|	35608	Artemisia annua	eudicots	Eukaryota	0	4219	94.875
Cmsa001300t1	gb|PWA79384.1|	35608	Artemisia annua	eudicots	Eukaryota	0	4645	93.811
Cmsa001301t1	gb|PWA91128.1|	35608	Artemisia annua	eudicots	Eukaryota	0	3199	83.42
Cmsa001302t1	gb|PWA92050.1|	35608	Artemisia annua	eudicots	Eukaryota	0	4900	97.959
Cmsa001303t1	gb|PWA92443.1|	35608	Artemisia annua	eudicots	Eukaryota	0	4467	90.645
Cmsa001304t1	gb|PWA53487.1|	35608	Artemisia annua	eudicots	Eukaryota	0	4446	94.414
Cmsa001305t1	gb|PWA50986.1|	35608	Artemisia annua	eudicots	Eukaryota	0	4673	96.774
Cmsa001306t1	gb|PWA52817.1|	35608	Artemisia annua	eudicots	Eukaryota	0	2202	59.846
Cmsa001307t1	gb|PWA39519.1|	35608	Artemisia annua	eudicots	Eukaryota	0	4768	96.133
Cmsa001308t1	gb|PWA50443.1|	35608	Artemisia annua	eudicots	Eukaryota	0	4561	92.649
Cmsa001309t1	gb|PWA86106.1|	35608	Artemisia annua	eudicots	Eukaryota	0	4320	88.762
Cmsa001310t1	gb|PWA88715.1|	35608	Artemisia annua	eudicots	Eukaryota	0	4913	97.634
Cmsa001311t1	gb|PWA90044.1|	35608	Artemisia annua	eudicots	Eukaryota	0	4773	96.249
Cmsa001312t1	gb|PWA81145.1|	35608	Artemisia annua	eudicots	Eukaryota	0	4250	91.714
Cmsa001313t1	gb|PWA68423.1|	35608	Artemisia annua	eudicots	Eukaryota	0	4155	94.011
Cmsa001314t1	gb|PWA74963.1|	35608	Artemisia annua	eudicots	Eukaryota	0	2223	72.987
Cmsa001315t1	dbj|GEU58174.1|	118510	Tanacetum cinerariifolium	eudicots	Eukaryota	0	2100	93.488
Cmsa001316t1	gb|PWA79554.1|	35608	Artemisia annua	eudicots	Eukaryota	7.55e-175	1394	38.652
Cmsa001317t1	gb|PWA79811.1|	35608	Artemisia annua	eudicots	Eukaryota	0	4405	98.782
Cmsa001318t1	dbj|GEU97454.1|	118510	Tanacetum cinerariifolium	eudicots	Eukaryota	0	3109	87.673
Cmsa001319t1	gb|PWA73067.1|	35608	Artemisia annua	eudicots	Eukaryota	0	4677	98.086
Cmsa001320t1	gb|PWA63688.1|	35608	Artemisia annua	eudicots	Eukaryota	0	4519	94.099
Cmsa001321t1	gb|PWA62128.1|	35608	Artemisia annua	eudicots	Eukaryota	0	4452	94.26
Cmsa001322t1	dbj|GEW32341.1|	118510	Tanacetum cinerariifolium	eudicots	Eukaryota	0	4502	94.45
Cmsa001323t1	gb|PWA57588.1|	35608	Artemisia annua	eudicots	Eukaryota	0	4891	98.268
Cmsa001324t1	dbj|GEX01793.1|	118510	Tanacetum cinerariifolium	eudicots	Eukaryota	0	4843	98.462
Cmsa001325t1	gb|PWA63265.1|	35608	Artemisia annua	eudicots	Eukaryota	0	4113	92.165
Cmsa001326t1	gb|PWA85203.1|	35608	Artemisia annua	eudicots	Eukaryota	0	4022	89.502
Cmsa001327t1	gb|PWA91627.1|	35608	Artemisia annua	eudicots	Eukaryota	0	4493	97.3
Cmsa001328t1	gb|PWA78172.1|	35608	Artemisia annua	eudicots	Eukaryota	0	4803	96.76
Cmsa001329t1	dbj|GEX01793.1|	118510	Tanacetum cinerariifolium	eudicots	Eukaryota	0	4555	92.747
Cmsa001330t1	gb|PWA96947.1|	35608	Artemisia annua	eudicots	Eukaryota	0	4921	99.028
Cmsa001331t1	gb|PWA61514.1|	35608	Artemisia annua	eudicots	Eukaryota	0	4852	97.514
Cmsa001332t1	gb|PWA71876.1|	35608	Artemisia annua	eudicots	Eukaryota	0	3463	69.239
Cmsa001333t1	gb|PWA56456.1|	35608	Artemisia annua	eudicots	Eukaryota	0	4481	95.568
Cmsa001334t1	gb|PWA90474.1|	35608	Artemisia annua	eudicots	Eukaryota	0	3388	98.894
Cmsa001335t1	gb|PWA69128.1|	35608	Artemisia annua	eudicots	Eukaryota	0	3489	97.626
Cmsa001336t1	gb|PWA96138.1|	35608	Artemisia annua	eudicots	Eukaryota	0	4841	98.595
Cmsa001337t1	dbj|GEW25664.1|	118510	Tanacetum cinerariifolium	eudicots	Eukaryota	0	4126	89.095
Cmsa001338t1	gb|PWA81716.1|	35608	Artemisia annua	eudicots	Eukaryota	0	4296	90.215
Cmsa001339t1	gb|PWA63477.1|	35608	Artemisia annua	eudicots	Eukaryota	0	4475	90.173
Cmsa001340t1	gb|PWA81469.1|	35608	Artemisia annua	eudicots	Eukaryota	0	4408	92.349
Cmsa001341t1	gb|PWA95619.1|	35608	Artemisia annua	eudicots	Eukaryota	0	4789	99.242
Cmsa001342t1	dbj|GEW86296.1|	118510	Tanacetum cinerariifolium	eudicots	Eukaryota	0	3339	75.854
Cmsa001343t1	gb|PWA48542.1|	35608	Artemisia annua	eudicots	Eukaryota	0	4429	94.168
Cmsa001344t1	gb|PWA69452.1|	35608	Artemisia annua	eudicots	Eukaryota	0	4810	96.753
Cmsa001345t1	gb|PWA92782.1|	35608	Artemisia annua	eudicots	Eukaryota	0	3771	82.143
Cmsa001346t1	gb|PWA78302.1|	35608	Artemisia annua	eudicots	Eukaryota	0	4901	98.806
Cmsa001347t1	gb|PWA41886.1|	35608	Artemisia annua	eudicots	Eukaryota	0	4101	90.951
Cmsa001348t1	gb|PWA54705.1|	35608	Artemisia annua	eudicots	Eukaryota	0	4938	98.917
Cmsa001349t1	gb|PWA58188.1|	35608	Artemisia annua	eudicots	Eukaryota	0	4767	99.025
Cmsa001350t1	gb|PWA96340.1|	35608	Artemisia annua	eudicots	Eukaryota	0	4665	96.405
Cmsa001351t1	dbj|GEW36985.1|	118510	Tanacetum cinerariifolium	eudicots	Eukaryota	0	4599	92.958
Cmsa001352t1	gb|PNX94328.1|	57577	Trifolium pratense	eudicots	Eukaryota	0	2355	50.266
Cmsa001353t1	dbj|GEU82139.1|	118510	Tanacetum cinerariifolium	eudicots	Eukaryota	0	4465	94.714
Cmsa001354t1	gb|PWA81072.1|	35608	Artemisia annua	eudicots	Eukaryota	0	4479	90.441
Cmsa001355t1	gb|PWA79782.1|	35608	Artemisia annua	eudicots	Eukaryota	0	4471	92.733
Cmsa001356t1	gb|PWA93268.1|	35608	Artemisia annua	eudicots	Eukaryota	0	4801	97.18
Cmsa001357t1	dbj|GEW52021.1|	118510	Tanacetum cinerariifolium	eudicots	Eukaryota	0	2202	70.147
Cmsa001358t1	gb|MCH80009.1|	97028	Trifolium medium	eudicots	Eukaryota	0	2925	57.143
Cmsa001359t1	gb|PWA77885.1|	35608	Artemisia annua	eudicots	Eukaryota	0	4308	91.551
Cmsa001360t1	gb|PWA37225.1|	35608	Artemisia annua	eudicots	Eukaryota	0	4727	97.503
Cmsa001361t1	gb|PWA92474.1|	35608	Artemisia annua	eudicots	Eukaryota	0	3929	87.097
Cmsa001362t1	gb|PWA48799.1|	35608	Artemisia annua	eudicots	Eukaryota	0	4703	96.196
Cmsa001363t1	gb|PWA43545.1|	35608	Artemisia annua	eudicots	Eukaryota	0	4528	90.531
Cmsa001364t1	ref|XP_024966467.1|	59895	Cynara cardunculus var. scolymus	eudicots	Eukaryota	0	4520	91.404
Cmsa001365t1	gb|PWA91147.1|	35608	Artemisia annua	eudicots	Eukaryota	0	4594	92.988
Cmsa001366t1	gb|PWA62557.1|	35608	Artemisia annua	eudicots	Eukaryota	0	4788	97.933
Cmsa001367t1	gb|PWA40424.1|	35608	Artemisia annua	eudicots	Eukaryota	0	3923	88.222
Cmsa001368t1	dbj|GEV65157.1|	118510	Tanacetum cinerariifolium	eudicots	Eukaryota	0	4113	91.009
Cmsa001369t1	gb|PWA59687.1|	35608	Artemisia annua	eudicots	Eukaryota	0	4279	90.642
Cmsa001370t1	gb|PWA48723.1|	35608	Artemisia annua	eudicots	Eukaryota	0	4419	98.794
Cmsa001371t1	gb|PWA49244.1|	35608	Artemisia annua	eudicots	Eukaryota	0	4208	98.498
Cmsa001372t1	dbj|GEX29912.1|	118510	Tanacetum cinerariifolium	eudicots	Eukaryota	0	3929	93.173
Cmsa001373t1	gb|PWA69921.1|	35608	Artemisia annua	eudicots	Eukaryota	0	4844	98.791
Cmsa001374t1	dbj|GEX42731.1|	118510	Tanacetum cinerariifolium	eudicots	Eukaryota	1e-45	468	86.047
Cmsa001375t1	gb|PWA77044.1|	35608	Artemisia annua	eudicots	Eukaryota	0	4247	92.568
Cmsa001376t1	gb|PWA74699.1|	35608	Artemisia annua	eudicots	Eukaryota	0	1501	97.279
Cmsa001377t1	gb|PWA49181.1|	35608	Artemisia annua	eudicots	Eukaryota	0	4682	98.037
Cmsa001378t1	gb|PWA62180.1|	35608	Artemisia annua	eudicots	Eukaryota	0	4551	94.978
Cmsa001379t1	dbj|GEU88194.1|	118510	Tanacetum cinerariifolium	eudicots	Eukaryota	0	4537	95.119
Cmsa001380t1	gb|PWA89031.1|	35608	Artemisia annua	eudicots	Eukaryota	0	4457	93.902
Cmsa001381t1	gb|PWA89273.1|	35608	Artemisia annua	eudicots	Eukaryota	0	4104	90.136
Cmsa001382t1	gb|PWA53729.1|	35608	Artemisia annua	eudicots	Eukaryota	0	4744	96.824
Cmsa001383t1	gb|PWA96849.1|	35608	Artemisia annua	eudicots	Eukaryota	0	4617	96.272
Cmsa001384t1	gb|PWA74447.1|	35608	Artemisia annua	eudicots	Eukaryota	0	4690	96.82
Cmsa001385t1	gb|PWA66181.1|	35608	Artemisia annua	eudicots	Eukaryota	0	3932	86.827
Cmsa001386t1	gb|PWA97123.1|	35608	Artemisia annua	eudicots	Eukaryota	0	4118	91.825
Cmsa001387t1	gb|PWA59572.1|	35608	Artemisia annua	eudicots	Eukaryota	0	4732	99.012
Cmsa001388t1	gb|PWA45680.1|	35608	Artemisia annua	eudicots	Eukaryota	0	4506	92.341
Cmsa001389t1	dbj|GEV07537.1|	118510	Tanacetum cinerariifolium	eudicots	Eukaryota	0	3674	89.161
Cmsa001390t1	gb|PWA72403.1|	35608	Artemisia annua	eudicots	Eukaryota	0	4253	95.829
Cmsa001391t1	gb|PWA53175.1|	35608	Artemisia annua	eudicots	Eukaryota	0	4049	98.726
Cmsa001392t1	gb|PWA79087.1|	35608	Artemisia annua	eudicots	Eukaryota	0	1434	52.057
Cmsa001393t1	dbj|GEV74093.1|	118510	Tanacetum cinerariifolium	eudicots	Eukaryota	0	4141	90.971
Cmsa001394t1	gb|PWA59726.1|	35608	Artemisia annua	eudicots	Eukaryota	0	4800	99.011
Cmsa001395t1	gb|PWA60958.1|	35608	Artemisia annua	eudicots	Eukaryota	0	4245	91.02
Cmsa001396t1	gb|PWA47483.1|	35608	Artemisia annua	eudicots	Eukaryota	0	4288	98.663
Cmsa001397t1	gb|PWA79444.1|	35608	Artemisia annua	eudicots	Eukaryota	0	4785	97.809
Cmsa001398t1	gb|PWA85030.1|	35608	Artemisia annua	eudicots	Eukaryota	0	4750	98.02
Cmsa001399t1	gb|PWA97682.1|	35608	Artemisia annua	eudicots	Eukaryota	0	4472	91.785
Cmsa001400t1	gb|PWA74936.1|	35608	Artemisia annua	eudicots	Eukaryota	0	4404	92.199
Cmsa001401t1	gb|PWA66714.1|	35608	Artemisia annua	eudicots	Eukaryota	0	3993	89.282
Cmsa001402t1	gb|PWA98889.1|	35608	Artemisia annua	eudicots	Eukaryota	0	3264	67.894
Cmsa001403t1	gb|PWA94673.1|	35608	Artemisia annua	eudicots	Eukaryota	0	4556	95.044
Cmsa001404t1	gb|PWA55978.1|	35608	Artemisia annua	eudicots	Eukaryota	0	4770	97.574
Cmsa001405t1	dbj|GEW14874.1|	118510	Tanacetum cinerariifolium	eudicots	Eukaryota	0	3363	81.518
Cmsa001406t1	gb|PWA77797.1|	35608	Artemisia annua	eudicots	Eukaryota	0	4696	97.244
Cmsa001407t1	gb|PWA86725.1|	35608	Artemisia annua	eudicots	Eukaryota	0	4459	95.81
Cmsa001408t1	dbj|GEW24308.1|	118510	Tanacetum cinerariifolium	eudicots	Eukaryota	0	3445	91.193
Cmsa001409t1	gb|PWA47696.1|	35608	Artemisia annua	eudicots	Eukaryota	0	4745	97.023
Cmsa001410t1	gb|PWA72322.1|	35608	Artemisia annua	eudicots	Eukaryota	0	1465	62.1
Cmsa001411t1	dbj|GEW00710.1|	118510	Tanacetum cinerariifolium	eudicots	Eukaryota	0	4542	95.439
Cmsa001412t1	gb|PWA79150.1|	35608	Artemisia annua	eudicots	Eukaryota	0	4561	95.374
Cmsa001413t1	gb|PWA54112.1|	35608	Artemisia annua	eudicots	Eukaryota	0	4170	94.055
Cmsa001414t1	gb|PWA78448.1|	35608	Artemisia annua	eudicots	Eukaryota	0	4860	98.675
Cmsa001415t1	gb|PWA64094.1|	35608	Artemisia annua	eudicots	Eukaryota	0	4346	91.097
Cmsa001416t1	dbj|GEX01472.1|	118510	Tanacetum cinerariifolium	eudicots	Eukaryota	0	2876	76.18
Cmsa001417t1	dbj|GEX88831.1|	118510	Tanacetum cinerariifolium	eudicots	Eukaryota	0	4498	93.785
Cmsa001418t1	ref|XP_022033056.1|	4232	Helianthus annuus	eudicots	Eukaryota	0	3278	71.067
Cmsa001419t1	gb|PWA55365.1|	35608	Artemisia annua	eudicots	Eukaryota	0	3220	90.661
Cmsa001420t1	gb|PWA92286.1|	35608	Artemisia annua	eudicots	Eukaryota	0	4787	97.348
Cmsa001421t1	ref|XP_023760031.1|	4236	Lactuca sativa	eudicots	Eukaryota	2.25e-48	493	29.005
Cmsa001422t1	gb|PWA87227.1|	35608	Artemisia annua	eudicots	Eukaryota	0	4648	96.906
Cmsa001423t1	gb|PWA62715.1|	35608	Artemisia annua	eudicots	Eukaryota	0	4720	98.335
Cmsa001424t1	dbj|GEU81832.1|	118510	Tanacetum cinerariifolium	eudicots	Eukaryota	0	3633	85.475
Cmsa001425t1	gb|PWA97510.1|	35608	Artemisia annua	eudicots	Eukaryota	0	4307	92.393
Cmsa001426t1	gb|PWA68498.1|	35608	Artemisia annua	eudicots	Eukaryota	0	4178	94.425
Cmsa001427t1	dbj|GEZ42461.1|	118510	Tanacetum cinerariifolium	eudicots	Eukaryota	2.94e-130	1055	62.603
Cmsa001428t1	gb|PWA58009.1|	35608	Artemisia annua	eudicots	Eukaryota	0	4758	97.238
Cmsa001429t1	gb|PWA55218.1|	35608	Artemisia annua	eudicots	Eukaryota	0	4593	97.453
Cmsa001430t1	gb|PWA57960.1|	35608	Artemisia annua	eudicots	Eukaryota	0	3376	88.873
Cmsa001431t1	gb|PWA69849.1|	35608	Artemisia annua	eudicots	Eukaryota	0	4479	94.866
Cmsa001432t1	gb|PWA71612.1|	35608	Artemisia annua	eudicots	Eukaryota	0	4600	95.56
Cmsa001433t1	gb|PWA82859.1|	35608	Artemisia annua	eudicots	Eukaryota	0	4234	95.238
Cmsa001434t1	gb|AGO03786.1|	118510	Tanacetum cinerariifolium	eudicots	Eukaryota	0	4463	91.907
Cmsa001435t1	gb|PWA59165.1|	35608	Artemisia annua	eudicots	Eukaryota	0	4768	97.884
Cmsa001436t1	ref|XP_023759593.1|	4236	Lactuca sativa	eudicots	Eukaryota	0	3912	91.038
Cmsa001437t1	gb|PWA58083.1|	35608	Artemisia annua	eudicots	Eukaryota	0	4734	97.667
Cmsa001438t1	gb|PWA43900.1|	35608	Artemisia annua	eudicots	Eukaryota	0	4522	96.048
Cmsa001439t1	gb|PWA66349.1|	35608	Artemisia annua	eudicots	Eukaryota	0	2653	54.032
Cmsa001440t1	ref|XP_022006233.1|	4232	Helianthus annuus	eudicots	Eukaryota	0	3678	75.996
Cmsa001441t1	gb|PWA85617.1|	35608	Artemisia annua	eudicots	Eukaryota	0	4293	92.148
Cmsa001442t1	gb|PWA91835.1|	35608	Artemisia annua	eudicots	Eukaryota	0	4246	96.09
Cmsa001443t1	gb|PWA39021.1|	35608	Artemisia annua	eudicots	Eukaryota	0	4681	97.222
Cmsa001444t1	gb|PWA67101.1|	35608	Artemisia annua	eudicots	Eukaryota	0	4518	96.444
Cmsa001445t1	ref|XP_024988160.1|	59895	Cynara cardunculus var. scolymus	eudicots	Eukaryota	0	2721	68.205
Cmsa001446t1	gb|PWA83261.1|	35608	Artemisia annua	eudicots	Eukaryota	0	2945	74.352
Cmsa001447t1	gb|PWA64233.1|	35608	Artemisia annua	eudicots	Eukaryota	0	4469	93.882
Cmsa001448t1	dbj|GEY92565.1|	118510	Tanacetum cinerariifolium	eudicots	Eukaryota	0	3725	82.009
Cmsa001449t1	emb|CAB4081129.1|	75948	Lactuca saligna	eudicots	Eukaryota	0	1874	44.021
Cmsa001450t1	gb|PWA73265.1|	35608	Artemisia annua	eudicots	Eukaryota	0	3109	62.959
Cmsa001451t1	gb|PWA38381.1|	35608	Artemisia annua	eudicots	Eukaryota	0	1538	62.372
Cmsa001452t1	ref|XP_023760195.1|	4236	Lactuca sativa	eudicots	Eukaryota	0	4011	82.438
Cmsa001453t1	gb|PWA65893.1|	35608	Artemisia annua	eudicots	Eukaryota	0	3162	96.393
Cmsa001454t1	gb|PWA45235.1|	35608	Artemisia annua	eudicots	Eukaryota	0	4785	97.993
Cmsa001455t1	gb|PWA66503.1|	35608	Artemisia annua	eudicots	Eukaryota	0	3926	82.889
Cmsa001456t1	dbj|GEV02900.1|	118510	Tanacetum cinerariifolium	eudicots	Eukaryota	0	3361	93.155
Cmsa001457t1	dbj|GEW41808.1|	118510	Tanacetum cinerariifolium	eudicots	Eukaryota	0	3485	81.354
Cmsa001458t1	gb|PWA95092.1|	35608	Artemisia annua	eudicots	Eukaryota	0	4615	97.21
Cmsa001459t1	gb|PWA61011.1|	35608	Artemisia annua	eudicots	Eukaryota	0	4612	96.641
Cmsa001460t1	dbj|GEZ50168.1|	118510	Tanacetum cinerariifolium	eudicots	Eukaryota	0	1999	65.724
Cmsa001461t1	dbj|GEU35288.1|	118510	Tanacetum cinerariifolium	eudicots	Eukaryota	0	4007	91.477
Cmsa001462t1	gb|PWA50933.1|	35608	Artemisia annua	eudicots	Eukaryota	0	4504	96.226
Cmsa001463t1	dbj|GEU47795.1|	118510	Tanacetum cinerariifolium	eudicots	Eukaryota	0	2869	75.36
Cmsa001464t1	dbj|GEV40965.1|	118510	Tanacetum cinerariifolium	eudicots	Eukaryota	0	3896	85.778
Cmsa001465t1	gb|PWA36725.1|	35608	Artemisia annua	eudicots	Eukaryota	0	3861	84.939
Cmsa001466t1	gb|PWA53175.1|	35608	Artemisia annua	eudicots	Eukaryota	0	2766	99.44
Cmsa001467t1	dbj|GEV26694.1|	118510	Tanacetum cinerariifolium	eudicots	Eukaryota	0	4201	87.892
Cmsa001468t1	dbj|GEY48930.1|	118510	Tanacetum cinerariifolium	eudicots	Eukaryota	0	2506	87.316
Cmsa001469t1	gb|PWA82912.1|	35608	Artemisia annua	eudicots	Eukaryota	0	4718	98.775
Cmsa001470t1	gb|PWA39229.1|	35608	Artemisia annua	eudicots	Eukaryota	0	4551	93.966
Cmsa001471t1	dbj|GEV96903.1|	118510	Tanacetum cinerariifolium	eudicots	Eukaryota	0	4622	98.064
Cmsa001472t1	gb|PWA81477.1|	35608	Artemisia annua	eudicots	Eukaryota	0	4633	98.212
Cmsa001473t1	gb|PWA80732.1|	35608	Artemisia annua	eudicots	Eukaryota	0	4023	94.578
Cmsa001474t1	dbj|GEZ11745.1|	118510	Tanacetum cinerariifolium	eudicots	Eukaryota	0	4048	93.317
Cmsa001475t1	dbj|GEV63512.1|	118510	Tanacetum cinerariifolium	eudicots	Eukaryota	0	3918	90.868
Cmsa001476t1	gb|PWA78990.1|	35608	Artemisia annua	eudicots	Eukaryota	6.65e-175	1328	96.498
Cmsa001477t1	gb|PWA57475.1|	35608	Artemisia annua	eudicots	Eukaryota	0	4165	94.312
Cmsa001478t1	ref|XP_023760195.1|	4236	Lactuca sativa	eudicots	Eukaryota	0	3966	81.623
Cmsa001479t1	gb|PWA47386.1|	35608	Artemisia annua	eudicots	Eukaryota	0	3901	86.039
Cmsa001480t1	dbj|GEW74454.1|	118510	Tanacetum cinerariifolium	eudicots	Eukaryota	0	4016	92.982
Cmsa001481t1	ref|XP_022006461.1|	4232	Helianthus annuus	eudicots	Eukaryota	0	2828	61.961
Cmsa001482t1	gb|PWA93605.1|	35608	Artemisia annua	eudicots	Eukaryota	0	3078	98.649
Cmsa001483t1	gb|PWA61154.1|	35608	Artemisia annua	eudicots	Eukaryota	0	4342	91.546
Cmsa001484t1	gb|PWA56657.1|	35608	Artemisia annua	eudicots	Eukaryota	0	4146	94.458
Cmsa001485t1	gb|PWA37704.1|	35608	Artemisia annua	eudicots	Eukaryota	0	4566	96.3
Cmsa001486t1	gb|PWA90660.1|	35608	Artemisia annua	eudicots	Eukaryota	0	4497	93.848
Cmsa001487t1	gb|KAD4584586.1|	192012	Mikania micrantha	eudicots	Eukaryota	0	1905	60.499
Cmsa001488t1	gb|PWA97656.1|	35608	Artemisia annua	eudicots	Eukaryota	0	4505	96.032
Cmsa001489t1	gb|PWA69808.1|	35608	Artemisia annua	eudicots	Eukaryota	0	4464	94.731
Cmsa001490t1	gb|PWA86530.1|	35608	Artemisia annua	eudicots	Eukaryota	0	3271	84.945
Cmsa001491t1	dbj|GEV06567.1|	118510	Tanacetum cinerariifolium	eudicots	Eukaryota	0	4454	93.722
Cmsa001492t1	gb|PWA69513.1|	35608	Artemisia annua	eudicots	Eukaryota	0	4587	97.291
Cmsa001493t1	gb|PWA56954.1|	35608	Artemisia annua	eudicots	Eukaryota	0	4032	91.798
Cmsa001494t1	gb|PWA63348.1|	35608	Artemisia annua	eudicots	Eukaryota	0	4493	99.172
Cmsa001495t1	gb|PWA66253.1|	35608	Artemisia annua	eudicots	Eukaryota	0	3915	85.55
Cmsa001496t1	gb|PWA84099.1|	35608	Artemisia annua	eudicots	Eukaryota	0	3188	74.308
Cmsa001497t1	gb|PWA93536.1|	35608	Artemisia annua	eudicots	Eukaryota	0	4569	97.753
Cmsa001498t1	gb|PWA47885.1|	35608	Artemisia annua	eudicots	Eukaryota	1.14e-33	385	49.296
Cmsa001499t1	dbj|GEU43164.1|	118510	Tanacetum cinerariifolium	eudicots	Eukaryota	0	2586	69.342
Cmsa001500t1	gb|PWA36051.1|	35608	Artemisia annua	eudicots	Eukaryota	0	4299	94.316
Cmsa001501t1	dbj|GEV48594.1|	118510	Tanacetum cinerariifolium	eudicots	Eukaryota	0	4317	96.627
Cmsa001502t1	gb|PWA82831.1|	35608	Artemisia annua	eudicots	Eukaryota	0	4320	94.289
Cmsa001503t1	gb|PWA91403.1|	35608	Artemisia annua	eudicots	Eukaryota	0	4748	99.099
Cmsa001504t1	gb|PWA53692.1|	35608	Artemisia annua	eudicots	Eukaryota	0	3782	98.901
Cmsa001505t1	gb|PWA89203.1|	35608	Artemisia annua	eudicots	Eukaryota	0	4584	96.171
Cmsa001506t1	gb|PWA53955.1|	35608	Artemisia annua	eudicots	Eukaryota	0	4202	92.463
Cmsa001507t1	dbj|GEU44526.1|	118510	Tanacetum cinerariifolium	eudicots	Eukaryota	0	2687	77.434
Cmsa001508t1	gb|PWA86424.1|	35608	Artemisia annua	eudicots	Eukaryota	0	4360	96.127
Cmsa001509t1	gb|PWA62839.1|	35608	Artemisia annua	eudicots	Eukaryota	0	3778	96.871
Cmsa001510t1	dbj|GEU79947.1|	118510	Tanacetum cinerariifolium	eudicots	Eukaryota	0	2770	86.102
Cmsa001511t1	gb|PWA69627.1|	35608	Artemisia annua	eudicots	Eukaryota	0	4743	99.775
Cmsa001512t1	dbj|GEU84707.1|	118510	Tanacetum cinerariifolium	eudicots	Eukaryota	0	1990	52.045
Cmsa001513t1	gb|PWA46481.1|	35608	Artemisia annua	eudicots	Eukaryota	0	4302	93.656
Cmsa001514t1	gb|PWA97518.1|	35608	Artemisia annua	eudicots	Eukaryota	0	4204	93.656
Cmsa001515t1	gb|PWA78952.1|	35608	Artemisia annua	eudicots	Eukaryota	0	4492	89.169
Cmsa001516t1	gb|PWA80255.1|	35608	Artemisia annua	eudicots	Eukaryota	3.18e-136	1080	54.522
Cmsa001517t1	gb|PWA58598.1|	35608	Artemisia annua	eudicots	Eukaryota	0	4197	91.314
Cmsa001518t1	gb|PWA82544.1|	35608	Artemisia annua	eudicots	Eukaryota	0	3857	90.093
Cmsa001519t1	gb|PWA62514.1|	35608	Artemisia annua	eudicots	Eukaryota	1.4e-76	720	95.374
Cmsa001520t1	dbj|GEU35123.1|	118510	Tanacetum cinerariifolium	eudicots	Eukaryota	0	4379	92.702
Cmsa001521t1	dbj|GEU79704.1|	118510	Tanacetum cinerariifolium	eudicots	Eukaryota	0	4315	91.143
Cmsa001522t1	gb|PWA60126.1|	35608	Artemisia annua	eudicots	Eukaryota	0	4634	98.418
Cmsa001523t1	gb|PWA66584.1|	35608	Artemisia annua	eudicots	Eukaryota	0	4487	96.918
Cmsa001524t1	gb|PWA48008.1|	35608	Artemisia annua	eudicots	Eukaryota	0	2362	73.529
Cmsa001525t1	gb|PWA52363.1|	35608	Artemisia annua	eudicots	Eukaryota	0	3774	95.902
Cmsa001526t1	gb|PWA44195.1|	35608	Artemisia annua	eudicots	Eukaryota	0	2808	74.347
Cmsa001527t1	gb|PWA93382.1|	35608	Artemisia annua	eudicots	Eukaryota	0	4317	91.506
Cmsa001528t1	gb|KAD3066505.1|	192012	Mikania micrantha	eudicots	Eukaryota	0	4497	95.254
Cmsa001529t1	gb|PWA97169.1|	35608	Artemisia annua	eudicots	Eukaryota	0	4477	96.833
Cmsa001530t1	dbj|GEX25065.1|	118510	Tanacetum cinerariifolium	eudicots	Eukaryota	0	4557	98.284
Cmsa001531t1	gb|PWA47386.1|	35608	Artemisia annua	eudicots	Eukaryota	0	4562	96.267
Cmsa001532t1	gb|PWA50425.1|	35608	Artemisia annua	eudicots	Eukaryota	0	4508	95.475
Cmsa001533t1	dbj|GEZ10326.1|	118510	Tanacetum cinerariifolium	eudicots	Eukaryota	0	3646	91.979
Cmsa001534t1	gb|PWA85533.1|	35608	Artemisia annua	eudicots	Eukaryota	0	4135	91.736
Cmsa001535t1	gb|PWA68607.1|	35608	Artemisia annua	eudicots	Eukaryota	0	4180	94.502
Cmsa001536t1	dbj|GEV67664.1|	118510	Tanacetum cinerariifolium	eudicots	Eukaryota	0	4015	91.647
Cmsa001537t1	gb|PWA49167.1|	35608	Artemisia annua	eudicots	Eukaryota	0	4490	95.706
Cmsa001538t1	ref|XP_024962673.1|	59895	Cynara cardunculus var. scolymus	eudicots	Eukaryota	0	3045	65.681
Cmsa001539t1	gb|PWA72306.1|	35608	Artemisia annua	eudicots	Eukaryota	0	4687	99.546
Cmsa001540t1	gb|ALF46612.1|	41568	Chrysanthemum x morifolium	eudicots	Eukaryota	0	4480	95.028
Cmsa001541t1	gb|PWA68769.1|	35608	Artemisia annua	eudicots	Eukaryota	0	4532	97.727
Cmsa001542t1	gb|PWA43497.1|	35608	Artemisia annua	eudicots	Eukaryota	0	4108	94.654
Cmsa001543t1	gb|PWA57221.1|	35608	Artemisia annua	eudicots	Eukaryota	0	4519	96.693
Cmsa001544t1	gb|PWA82895.1|	35608	Artemisia annua	eudicots	Eukaryota	0	3621	86.848
Cmsa001545t1	gb|PWA47185.1|	35608	Artemisia annua	eudicots	Eukaryota	0	4558	96.368
Cmsa001546t1	gb|PWA93872.1|	35608	Artemisia annua	eudicots	Eukaryota	0	4530	96.145
Cmsa001547t1	gb|PWA36788.1|	35608	Artemisia annua	eudicots	Eukaryota	0	4298	96.871
Cmsa001548t1	gb|PWA78621.1|	35608	Artemisia annua	eudicots	Eukaryota	0	4283	97.013
Cmsa001549t1	ref|XP_024973457.1|	59895	Cynara cardunculus var. scolymus	eudicots	Eukaryota	0	4457	94.318
Cmsa001550t1	ref|XP_022039613.1|	4232	Helianthus annuus	eudicots	Eukaryota	1.12e-157	1227	59.145
Cmsa001551t1	gb|PWA97218.1|	35608	Artemisia annua	eudicots	Eukaryota	0	4411	94.994
Cmsa001552t1	dbj|GEW32845.1|	118510	Tanacetum cinerariifolium	eudicots	Eukaryota	0	4585	97.383
Cmsa001553t1	gb|PWA86425.1|	35608	Artemisia annua	eudicots	Eukaryota	0	2555	93.893
Cmsa001554t1	gb|PWA98987.1|	35608	Artemisia annua	eudicots	Eukaryota	0	4618	97.477
Cmsa001555t1	gb|PWA82068.1|	35608	Artemisia annua	eudicots	Eukaryota	0	4031	92.404
Cmsa001556t1	gb|PWA79804.1|	35608	Artemisia annua	eudicots	Eukaryota	0	2885	83.404
Cmsa001557t1	gb|PWA66503.1|	35608	Artemisia annua	eudicots	Eukaryota	0	4080	85.936
Cmsa001558t1	gb|PWA92696.1|	35608	Artemisia annua	eudicots	Eukaryota	1.12e-38	426	36.397
Cmsa001559t1	gb|PWA60435.1|	35608	Artemisia annua	eudicots	Eukaryota	0	4566	97.267
Cmsa001560t1	dbj|GEW34379.1|	118510	Tanacetum cinerariifolium	eudicots	Eukaryota	0	3276	73.227
Cmsa001561t1	gb|PWA47915.1|	35608	Artemisia annua	eudicots	Eukaryota	0	4405	95.558
Cmsa001562t1	dbj|GEY90716.1|	118510	Tanacetum cinerariifolium	eudicots	Eukaryota	0	3797	93.663
Cmsa001563t1	gb|PWA82421.1|	35608	Artemisia annua	eudicots	Eukaryota	0	3634	88.381
Cmsa001564t1	gb|PWA87538.1|	35608	Artemisia annua	eudicots	Eukaryota	0	4125	95.838
Cmsa001565t1	dbj|GEW09674.1|	118510	Tanacetum cinerariifolium	eudicots	Eukaryota	0	3717	83.079
Cmsa001566t1	gb|PWA86518.1|	35608	Artemisia annua	eudicots	Eukaryota	0	2312	94.323
Cmsa001567t1	gb|PWA70812.1|	35608	Artemisia annua	eudicots	Eukaryota	0	4451	96.145
Cmsa001568t1	gb|PWA36955.1|	35608	Artemisia annua	eudicots	Eukaryota	0	3801	91.354
Cmsa001569t1	gb|PWA42291.1|	35608	Artemisia annua	eudicots	Eukaryota	0	4549	98.062
Cmsa001570t1	ref|XP_023768237.1|	4236	Lactuca sativa	eudicots	Eukaryota	0	2732	67.722
Cmsa001571t1	dbj|GEX89762.1|	118510	Tanacetum cinerariifolium	eudicots	Eukaryota	0	4321	92.694
Cmsa001572t1	gb|PWA98207.1|	35608	Artemisia annua	eudicots	Eukaryota	0	3824	84.289
Cmsa001573t1	gb|PWA86522.1|	35608	Artemisia annua	eudicots	Eukaryota	0	1954	73.796
Cmsa001574t1	gb|PWA92211.1|	35608	Artemisia annua	eudicots	Eukaryota	0	4521	97.146
Cmsa001575t1	gb|PWA42126.1|	35608	Artemisia annua	eudicots	Eukaryota	0	4327	95.916
Cmsa001576t1	gb|PWA67501.1|	35608	Artemisia annua	eudicots	Eukaryota	0	4436	96.914
Cmsa001577t1	gb|PWA74963.1|	35608	Artemisia annua	eudicots	Eukaryota	0	2161	68.439
Cmsa001578t1	dbj|GEV89797.1|	118510	Tanacetum cinerariifolium	eudicots	Eukaryota	0	2193	68.74
Cmsa001579t1	gb|PWA63972.1|	35608	Artemisia annua	eudicots	Eukaryota	0	4568	97.712
Cmsa001580t1	gb|PWA62702.1|	35608	Artemisia annua	eudicots	Eukaryota	0	4599	98.856
Cmsa001581t1	gb|PWA61096.1|	35608	Artemisia annua	eudicots	Eukaryota	0	4542	96.682
Cmsa001582t1	dbj|GEV66728.1|	118510	Tanacetum cinerariifolium	eudicots	Eukaryota	0	2436	81.424
Cmsa001583t1	gb|THG13136.1|	542762	Camellia sinensis var. sinensis	eudicots	Eukaryota	1.69e-27	334	29.657
Cmsa001584t1	gb|PWA35777.1|	35608	Artemisia annua	eudicots	Eukaryota	0	4525	95.867
Cmsa001585t1	dbj|GEV32322.1|	118510	Tanacetum cinerariifolium	eudicots	Eukaryota	0	3730	92.252
Cmsa001586t1	gb|PWA74341.1|	35608	Artemisia annua	eudicots	Eukaryota	0	1427	37.257
Cmsa001587t1	gb|PWA68664.1|	35608	Artemisia annua	eudicots	Eukaryota	0	3580	87.3
Cmsa001588t1	gb|PWA75680.1|	35608	Artemisia annua	eudicots	Eukaryota	0	4125	96.349
Cmsa001589t1	gb|PWA53876.1|	35608	Artemisia annua	eudicots	Eukaryota	0	3918	89.6
Cmsa001590t1	gb|PWA74963.1|	35608	Artemisia annua	eudicots	Eukaryota	0	2151	71.712
Cmsa001591t1	gb|KAD3068140.1|	192012	Mikania micrantha	eudicots	Eukaryota	0	2639	57.437
Cmsa001592t1	gb|PWA89926.1|	35608	Artemisia annua	eudicots	Eukaryota	0	4427	97.3
Cmsa001593t1	gb|PWA82278.1|	35608	Artemisia annua	eudicots	Eukaryota	0	4364	94.731
Cmsa001594t1	dbj|GEW32329.1|	118510	Tanacetum cinerariifolium	eudicots	Eukaryota	1.39e-44	467	32.234
Cmsa001595t1	gb|PWA35493.1|	35608	Artemisia annua	eudicots	Eukaryota	0	2352	97.95
Cmsa001596t1	gb|PWA57461.1|	35608	Artemisia annua	eudicots	Eukaryota	0	4566	97.706
Cmsa001597t1	gb|PWA73252.1|	35608	Artemisia annua	eudicots	Eukaryota	0	4323	92.554
Cmsa001598t1	gb|PWA77702.1|	35608	Artemisia annua	eudicots	Eukaryota	7.01e-176	1391	49.12
Cmsa001599t1	gb|PWA65811.1|	35608	Artemisia annua	eudicots	Eukaryota	0	4099	95.352
Cmsa001600t1	gb|PWA97876.1|	35608	Artemisia annua	eudicots	Eukaryota	0	4035	96.867
Cmsa001601t1	gb|PWA41109.1|	35608	Artemisia annua	eudicots	Eukaryota	0	4154	93.829
Cmsa001602t1	gb|PWA70601.1|	35608	Artemisia annua	eudicots	Eukaryota	0	4588	97.025
Cmsa001603t1	gb|PWA75491.1|	35608	Artemisia annua	eudicots	Eukaryota	0	4639	98.622
Cmsa001604t1	dbj|GEU48282.1|	118510	Tanacetum cinerariifolium	eudicots	Eukaryota	0	1501	62.236
Cmsa001605t1	gb|PWA41210.1|	35608	Artemisia annua	eudicots	Eukaryota	0	4476	97.964
Cmsa001606t1	gb|PWA85034.1|	35608	Artemisia annua	eudicots	Eukaryota	0	4596	98.048
Cmsa001607t1	gb|KAF5817193.1|	4232	Helianthus annuus	eudicots	Eukaryota	0	3300	71.911
Cmsa001608t1	gb|PWA76436.1|	35608	Artemisia annua	eudicots	Eukaryota	0	3966	98.411
Cmsa001609t1	gb|PWA82567.1|	35608	Artemisia annua	eudicots	Eukaryota	0	4426	96.994
Cmsa001610t1	dbj|GEV00792.1|	118510	Tanacetum cinerariifolium	eudicots	Eukaryota	0	3979	92.556
Cmsa001611t1	gb|PWA81082.1|	35608	Artemisia annua	eudicots	Eukaryota	0	3141	95.491
Cmsa001612t1	dbj|GEX44750.1|	118510	Tanacetum cinerariifolium	eudicots	Eukaryota	0	3934	86.421
Cmsa001613t1	dbj|GEX09981.1|	118510	Tanacetum cinerariifolium	eudicots	Eukaryota	0	4238	94.299
Cmsa001614t1	gb|PWA79716.1|	35608	Artemisia annua	eudicots	Eukaryota	0	4199	96.879
Cmsa001615t1	gb|PWA85454.1|	35608	Artemisia annua	eudicots	Eukaryota	0	2122	48.635
Cmsa001616t1	gb|PWA40370.1|	35608	Artemisia annua	eudicots	Eukaryota	0	4570	99.194
Cmsa001617t1	gb|PWA68932.1|	35608	Artemisia annua	eudicots	Eukaryota	0	3905	88.132
Cmsa001618t1	gb|PWA87480.1|	35608	Artemisia annua	eudicots	Eukaryota	0	4410	95.507
Cmsa001619t1	gb|PWA73318.1|	35608	Artemisia annua	eudicots	Eukaryota	0	4435	95.439
Cmsa001620t1	dbj|GEY48152.1|	118510	Tanacetum cinerariifolium	eudicots	Eukaryota	0	1848	46.696
Cmsa001621t1	dbj|GEU47344.1|	118510	Tanacetum cinerariifolium	eudicots	Eukaryota	0	4051	97.28
Cmsa001622t1	gb|PWA85497.1|	35608	Artemisia annua	eudicots	Eukaryota	0	2032	90.509
Cmsa001623t1	gb|PWA46014.1|	35608	Artemisia annua	eudicots	Eukaryota	0	4569	98.387
Cmsa001624t1	gb|PWA98661.1|	35608	Artemisia annua	eudicots	Eukaryota	0	2761	75.071
Cmsa001625t1	dbj|GEU43648.1|	118510	Tanacetum cinerariifolium	eudicots	Eukaryota	0	3310	76
Cmsa001626t1	gb|PWA69700.1|	35608	Artemisia annua	eudicots	Eukaryota	0	3654	85.82
Cmsa001627t1	gb|PWA79098.1|	35608	Artemisia annua	eudicots	Eukaryota	0	4302	94.579
Cmsa001628t1	gb|PWA51288.1|	35608	Artemisia annua	eudicots	Eukaryota	0	4147	93.111
Cmsa001629t1	ref|XP_024967869.1|	59895	Cynara cardunculus var. scolymus	eudicots	Eukaryota	0	3318	72.864
Cmsa001630t1	gb|PWA63226.1|	35608	Artemisia annua	eudicots	Eukaryota	0	2951	95.197
Cmsa001631t1	dbj|GEX28000.1|	118510	Tanacetum cinerariifolium	eudicots	Eukaryota	0	3597	83.123
Cmsa001632t1	gb|PWA82268.1|	35608	Artemisia annua	eudicots	Eukaryota	0	3631	91.688
Cmsa001633t1	gb|PWA81795.1|	35608	Artemisia annua	eudicots	Eukaryota	0	4215	94.36
Cmsa001634t1	gb|PWA83776.1|	35608	Artemisia annua	eudicots	Eukaryota	0	3487	81.684
Cmsa001635t1	gb|PWA48298.1|	35608	Artemisia annua	eudicots	Eukaryota	0	3619	94.911
Cmsa001636t1	gb|PWA69816.1|	35608	Artemisia annua	eudicots	Eukaryota	0	4394	94.834
Cmsa001637t1	gb|PWA97375.1|	35608	Artemisia annua	eudicots	Eukaryota	0	4104	95.887
Cmsa001638t1	gb|PWA45162.1|	35608	Artemisia annua	eudicots	Eukaryota	0	4567	98.728
Cmsa001639t1	dbj|GEY56401.1|	118510	Tanacetum cinerariifolium	eudicots	Eukaryota	0	4514	97.547
Cmsa001640t1	gb|PWA54244.1|	35608	Artemisia annua	eudicots	Eukaryota	0	4529	97.688
Cmsa001641t1	gb|PWA99787.1|	35608	Artemisia annua	eudicots	Eukaryota	0	4188	92.44
Cmsa001642t1	gb|PWA46028.1|	35608	Artemisia annua	eudicots	Eukaryota	0	2566	65.903
Cmsa001643t1	dbj|GEV57411.1|	118510	Tanacetum cinerariifolium	eudicots	Eukaryota	0	3878	93.662
Cmsa001644t1	gb|PWA82501.1|	35608	Artemisia annua	eudicots	Eukaryota	0	4387	94.943
Cmsa001645t1	gb|PWA53486.1|	35608	Artemisia annua	eudicots	Eukaryota	0	4296	95.017
Cmsa001646t1	gb|PWA58441.1|	35608	Artemisia annua	eudicots	Eukaryota	0	3097	77.419
Cmsa001647t1	gb|PWA80346.1|	35608	Artemisia annua	eudicots	Eukaryota	0	4200	87.446
Cmsa001648t1	gb|PWA75784.1|	35608	Artemisia annua	eudicots	Eukaryota	0	3781	90.413
Cmsa001649t1	dbj|GEU93564.1|	118510	Tanacetum cinerariifolium	eudicots	Eukaryota	0	4191	93.964
Cmsa001650t1	gb|PWA73894.1|	35608	Artemisia annua	eudicots	Eukaryota	0	4553	97.335
Cmsa001651t1	dbj|GEX05108.1|	118510	Tanacetum cinerariifolium	eudicots	Eukaryota	0	3707	86.384
Cmsa001652t1	gb|PWA42028.1|	35608	Artemisia annua	eudicots	Eukaryota	0	4050	93.357
Cmsa001653t1	gb|PWA45069.1|	35608	Artemisia annua	eudicots	Eukaryota	0	4645	99.536
Cmsa001654t1	gb|PWA83675.1|	35608	Artemisia annua	eudicots	Eukaryota	0	3866	94.531
Cmsa001655t1	gb|PWA69589.1|	35608	Artemisia annua	eudicots	Eukaryota	0	4555	98.724
Cmsa001656t1	dbj|GEU77431.1|	118510	Tanacetum cinerariifolium	eudicots	Eukaryota	0	4454	96.257
Cmsa001657t1	dbj|GEV24553.1|	118510	Tanacetum cinerariifolium	eudicots	Eukaryota	0	2257	77.56
Cmsa001658t1	emb|CAB4102229.1|	75948	Lactuca saligna	eudicots	Eukaryota	0	3221	76.54
Cmsa001659t1	gb|PWA98889.1|	35608	Artemisia annua	eudicots	Eukaryota	0	3169	67.209
Cmsa001660t1	dbj|GEV68332.1|	118510	Tanacetum cinerariifolium	eudicots	Eukaryota	0	4456	96.181
Cmsa001661t1	gb|PWA78885.1|	35608	Artemisia annua	eudicots	Eukaryota	0	4550	98.142
Cmsa001662t1	ref|XP_021994198.1|	4232	Helianthus annuus	eudicots	Eukaryota	0	2653	56.345
Cmsa001663t1	gb|PWA39793.1|	35608	Artemisia annua	eudicots	Eukaryota	0	4461	96.774
Cmsa001664t1	ref|XP_023758570.1|	4236	Lactuca sativa	eudicots	Eukaryota	0	3421	76.442
Cmsa001665t1	dbj|GEV70740.1|	118510	Tanacetum cinerariifolium	eudicots	Eukaryota	0	3992	93.424
Cmsa001666t1	gb|PWA75603.1|	35608	Artemisia annua	eudicots	Eukaryota	0	3006	68.701
Cmsa001667t1	dbj|GEV11332.1|	118510	Tanacetum cinerariifolium	eudicots	Eukaryota	0	1573	67.152
Cmsa001668t1	ref|XP_024985059.1|	59895	Cynara cardunculus var. scolymus	eudicots	Eukaryota	0	3465	76.76
Cmsa001669t1	dbj|GEU93301.1|	118510	Tanacetum cinerariifolium	eudicots	Eukaryota	0	4226	95.904
Cmsa001670t1	gb|PWA67246.1|	35608	Artemisia annua	eudicots	Eukaryota	0	4491	97.066
Cmsa001671t1	dbj|GEU86979.1|	118510	Tanacetum cinerariifolium	eudicots	Eukaryota	0	2930	77.959
Cmsa001672t1	gb|PWA83901.1|	35608	Artemisia annua	eudicots	Eukaryota	0	3005	77.718
Cmsa001673t1	ref|XP_023770365.1|	4236	Lactuca sativa	eudicots	Eukaryota	0	2055	48.944
Cmsa001674t1	gb|PWA86249.1|	35608	Artemisia annua	eudicots	Eukaryota	0	3816	87.078
Cmsa001675t1	dbj|GEX15647.1|	118510	Tanacetum cinerariifolium	eudicots	Eukaryota	0	3614	79.268
Cmsa001676t1	ref|XP_022001896.1|	4232	Helianthus annuus	eudicots	Eukaryota	0	3349	75.529
Cmsa001677t1	gb|PWA67175.1|	35608	Artemisia annua	eudicots	Eukaryota	0	4504	98.601
Cmsa001678t1	gb|PWA53768.1|	35608	Artemisia annua	eudicots	Eukaryota	0	4383	96.52
Cmsa001679t1	gb|PWA89222.1|	35608	Artemisia annua	eudicots	Eukaryota	0	3849	89.801
Cmsa001680t1	gb|PWA96101.1|	35608	Artemisia annua	eudicots	Eukaryota	0	3860	91.149
Cmsa001681t1	gb|PWA52596.1|	35608	Artemisia annua	eudicots	Eukaryota	0	3810	87.703
Cmsa001682t1	gb|PWA85317.1|	35608	Artemisia annua	eudicots	Eukaryota	0	4566	99.065
Cmsa001683t1	gb|PWA63558.1|	35608	Artemisia annua	eudicots	Eukaryota	0	4397	97.103
Cmsa001684t1	dbj|GEW61615.1|	118510	Tanacetum cinerariifolium	eudicots	Eukaryota	0	4308	92.191
Cmsa001685t1	gb|PWA93430.1|	35608	Artemisia annua	eudicots	Eukaryota	0	3435	91.034
Cmsa001686t1	gb|KAF5777248.1|	4232	Helianthus annuus	eudicots	Eukaryota	0	2306	49.941
Cmsa001687t1	gb|PWA43225.1|	35608	Artemisia annua	eudicots	Eukaryota	0	4483	97.666
Cmsa001688t1	dbj|GEU70444.1|	118510	Tanacetum cinerariifolium	eudicots	Eukaryota	0	3571	91.859
Cmsa001689t1	gb|PWA70274.1|	35608	Artemisia annua	eudicots	Eukaryota	0	3857	91.453
Cmsa001690t1	gb|PWA41777.1|	35608	Artemisia annua	eudicots	Eukaryota	0	4133	91.355
Cmsa001691t1	gb|PWA98233.1|	35608	Artemisia annua	eudicots	Eukaryota	0	4460	97.083
Cmsa001692t1	dbj|GEX57804.1|	118510	Tanacetum cinerariifolium	eudicots	Eukaryota	0	3658	83.451
Cmsa001693t1	gb|PWA95095.1|	35608	Artemisia annua	eudicots	Eukaryota	0	1884	50.916
Cmsa001694t1	gb|PWA73729.1|	35608	Artemisia annua	eudicots	Eukaryota	0	3912	89.942
Cmsa001695t1	gb|PWA89904.1|	35608	Artemisia annua	eudicots	Eukaryota	0	4513	98.481
Cmsa001696t1	gb|PWA42193.1|	35608	Artemisia annua	eudicots	Eukaryota	0	3338	74.618
Cmsa001697t1	gb|PWA89951.1|	35608	Artemisia annua	eudicots	Eukaryota	0	2549	97.732
Cmsa001698t1	gb|PWA99127.1|	35608	Artemisia annua	eudicots	Eukaryota	0	4416	96.934
Cmsa001699t1	gb|PWA74963.1|	35608	Artemisia annua	eudicots	Eukaryota	0	2044	73.954
Cmsa001700t1	gb|PWA68022.1|	35608	Artemisia annua	eudicots	Eukaryota	0	3721	95.592
Cmsa001701t1	gb|PWA80033.1|	35608	Artemisia annua	eudicots	Eukaryota	1.05e-142	1156	49.416
Cmsa001702t1	gb|PWA57313.1|	35608	Artemisia annua	eudicots	Eukaryota	0	3950	93.855
Cmsa001703t1	gb|PWA41614.1|	35608	Artemisia annua	eudicots	Eukaryota	0	4392	97.778
Cmsa001704t1	dbj|BAN33747.1|	41568	Chrysanthemum x morifolium	eudicots	Eukaryota	0	3638	99.857
Cmsa001705t1	gb|PWA36284.1|	35608	Artemisia annua	eudicots	Eukaryota	0	4076	95.338
Cmsa001706t1	gb|PWA71512.1|	35608	Artemisia annua	eudicots	Eukaryota	0	3621	85.919
Cmsa001707t1	gb|PWA93168.1|	35608	Artemisia annua	eudicots	Eukaryota	0	3808	98.053
Cmsa001708t1	gb|PWA40565.1|	35608	Artemisia annua	eudicots	Eukaryota	0	2934	74.14
Cmsa001709t1	dbj|GEV02485.1|	118510	Tanacetum cinerariifolium	eudicots	Eukaryota	0	4001	87.237
Cmsa001710t1	gb|PWA85151.1|	35608	Artemisia annua	eudicots	Eukaryota	0	3994	90.695
Cmsa001711t1	gb|PWA99133.1|	35608	Artemisia annua	eudicots	Eukaryota	0	3877	91.355
Cmsa001712t1	gb|PWA39258.1|	35608	Artemisia annua	eudicots	Eukaryota	0	3114	80.257
Cmsa001713t1	gb|PWA93395.1|	35608	Artemisia annua	eudicots	Eukaryota	0	3130	97.297
Cmsa001714t1	gb|PWA50236.1|	35608	Artemisia annua	eudicots	Eukaryota	0	4285	99.752
Cmsa001715t1	gb|PWA79798.1|	35608	Artemisia annua	eudicots	Eukaryota	0	4424	96.471
Cmsa001716t1	gb|PWA70780.1|	35608	Artemisia annua	eudicots	Eukaryota	0	3697	93.679
Cmsa001717t1	gb|PWA83196.1|	35608	Artemisia annua	eudicots	Eukaryota	0	3783	97.248
Cmsa001718t1	gb|PWA49661.1|	35608	Artemisia annua	eudicots	Eukaryota	0	3758	96.24
Cmsa001719t1	gb|PWA51773.1|	35608	Artemisia annua	eudicots	Eukaryota	0	4367	97.076
Cmsa001720t1	gb|PWA76630.1|	35608	Artemisia annua	eudicots	Eukaryota	0	4227	95.657
Cmsa001721t1	dbj|GEV65257.1|	118510	Tanacetum cinerariifolium	eudicots	Eukaryota	0	4478	97.183
Cmsa001722t1	gb|PWA88961.1|	35608	Artemisia annua	eudicots	Eukaryota	0	3841	87.383
Cmsa001723t1	gb|PWA64537.1|	35608	Artemisia annua	eudicots	Eukaryota	0	3114	78.696
Cmsa001724t1	dbj|GEW37032.1|	118510	Tanacetum cinerariifolium	eudicots	Eukaryota	0	4000	87.086
Cmsa001725t1	gb|PWA64409.1|	35608	Artemisia annua	eudicots	Eukaryota	0	4490	97.647
Cmsa001726t1	gb|PWA69396.1|	35608	Artemisia annua	eudicots	Eukaryota	0	3999	96.01
Cmsa001727t1	gb|PWA91500.1|	35608	Artemisia annua	eudicots	Eukaryota	0	4439	97.532
Cmsa001728t1	gb|PWA88449.1|	35608	Artemisia annua	eudicots	Eukaryota	0	4308	95.698
Cmsa001729t1	gb|PWA94977.1|	35608	Artemisia annua	eudicots	Eukaryota	0	4032	93.499
Cmsa001730t1	dbj|GEV64749.1|	118510	Tanacetum cinerariifolium	eudicots	Eukaryota	0	3832	93.537
Cmsa001731t1	gb|PWA57419.1|	35608	Artemisia annua	eudicots	Eukaryota	0	4332	96.441
Cmsa001732t1	gb|PWA64146.1|	35608	Artemisia annua	eudicots	Eukaryota	0	4399	96.005
Cmsa001733t1	gb|PWA49563.1|	35608	Artemisia annua	eudicots	Eukaryota	0	4418	94.941
Cmsa001734t1	gb|PWA60174.1|	35608	Artemisia annua	eudicots	Eukaryota	0	3720	90.988
Cmsa001735t1	gb|PWA88963.1|	35608	Artemisia annua	eudicots	Eukaryota	0	4359	96.099
Cmsa001736t1	gb|PWA79554.1|	35608	Artemisia annua	eudicots	Eukaryota	0	3974	88.214
Cmsa001737t1	emb|CAB4116371.1|	75948	Lactuca saligna	eudicots	Eukaryota	0	1874	51.171
Cmsa001738t1	gb|PWA53964.1|	35608	Artemisia annua	eudicots	Eukaryota	0	3852	82.844
Cmsa001739t1	gb|PWA71567.1|	35608	Artemisia annua	eudicots	Eukaryota	0	4244	96.038
Cmsa001740t1	gb|PWA55188.1|	35608	Artemisia annua	eudicots	Eukaryota	0	4252	95.995
Cmsa001741t1	gb|PWA44115.1|	35608	Artemisia annua	eudicots	Eukaryota	0	3018	96.639
Cmsa001742t1	gb|PWA63608.1|	35608	Artemisia annua	eudicots	Eukaryota	0	4130	95.519
Cmsa001743t1	gb|PWA50750.1|	35608	Artemisia annua	eudicots	Eukaryota	0	3664	94.975
Cmsa001744t1	ref|XP_023733796.1|	4236	Lactuca sativa	eudicots	Eukaryota	0	2105	53.016
Cmsa001745t1	ref|XP_024959132.1|	59895	Cynara cardunculus var. scolymus	eudicots	Eukaryota	0	1739	69.355
Cmsa001746t1	gb|PWA68547.1|	35608	Artemisia annua	eudicots	Eukaryota	0	3681	86.572
Cmsa001747t1	gb|PWA94062.1|	35608	Artemisia annua	eudicots	Eukaryota	0	3881	94.286
Cmsa001748t1	dbj|GEV80172.1|	118510	Tanacetum cinerariifolium	eudicots	Eukaryota	0	4309	96
Cmsa001749t1	gb|PWA39084.1|	35608	Artemisia annua	eudicots	Eukaryota	0	4401	95.642
Cmsa001750t1	dbj|GEW94930.1|	118510	Tanacetum cinerariifolium	eudicots	Eukaryota	0	3699	89.089
Cmsa001751t1	gb|PWA60232.1|	35608	Artemisia annua	eudicots	Eukaryota	0	4452	98.929
Cmsa001752t1	gb|PWA84911.1|	35608	Artemisia annua	eudicots	Eukaryota	0	4412	94.937
Cmsa001753t1	gb|PWA55287.1|	35608	Artemisia annua	eudicots	Eukaryota	0	4204	93.026
Cmsa001754t1	gb|PWA75345.1|	35608	Artemisia annua	eudicots	Eukaryota	0	4547	98.937
Cmsa001755t1	gb|PWA97402.1|	35608	Artemisia annua	eudicots	Eukaryota	0	4381	97.176
Cmsa001756t1	dbj|GEU40342.1|	118510	Tanacetum cinerariifolium	eudicots	Eukaryota	0	4430	97.993
Cmsa001757t1	dbj|GEV74561.1|	118510	Tanacetum cinerariifolium	eudicots	Eukaryota	0	2037	65.101
Cmsa001758t1	gb|PWA36039.1|	35608	Artemisia annua	eudicots	Eukaryota	0	4305	94.799
Cmsa001759t1	gb|PWA55446.1|	35608	Artemisia annua	eudicots	Eukaryota	0	3826	86.101
Cmsa001760t1	gb|PWA44653.1|	35608	Artemisia annua	eudicots	Eukaryota	0	4109	94.917
Cmsa001761t1	ref|XP_024984552.1|	59895	Cynara cardunculus var. scolymus	eudicots	Eukaryota	0	2722	62.714
Cmsa001762t1	dbj|GEW10024.1|	118510	Tanacetum cinerariifolium	eudicots	Eukaryota	0	4248	94.139
Cmsa001763t1	gb|PWA62556.1|	35608	Artemisia annua	eudicots	Eukaryota	0	3792	86.247
Cmsa001764t1	gb|PWA77230.1|	35608	Artemisia annua	eudicots	Eukaryota	0	4351	95.745
Cmsa001765t1	dbj|GEV57294.1|	118510	Tanacetum cinerariifolium	eudicots	Eukaryota	0	3948	89.988
Cmsa001766t1	gb|PWA78667.1|	35608	Artemisia annua	eudicots	Eukaryota	0	4111	97.037
Cmsa001767t1	dbj|GEV21961.1|	118510	Tanacetum cinerariifolium	eudicots	Eukaryota	0	3580	84.509
Cmsa001768t1	gb|PWA68931.1|	35608	Artemisia annua	eudicots	Eukaryota	0	3664	84.824
Cmsa001769t1	gb|PWA90118.1|	35608	Artemisia annua	eudicots	Eukaryota	0	4373	97.647
Cmsa001770t1	gb|PWA42734.1|	35608	Artemisia annua	eudicots	Eukaryota	0	3748	92.503
Cmsa001771t1	gb|PWA74963.1|	35608	Artemisia annua	eudicots	Eukaryota	0	2011	72.453
Cmsa001772t1	gb|PWA93363.1|	35608	Artemisia annua	eudicots	Eukaryota	0	3327	80.414
Cmsa001773t1	gb|PWA53785.1|	35608	Artemisia annua	eudicots	Eukaryota	0	4518	98.934
Cmsa001774t1	gb|PWA90284.1|	35608	Artemisia annua	eudicots	Eukaryota	0	4271	97.041
Cmsa001775t1	ref|XP_015788139.1|	32264	Tetranychus urticae	mites & ticks	Eukaryota	0	4524	100	yes
Cmsa001776t1	dbj|GEV42397.1|	118510	Tanacetum cinerariifolium	eudicots	Eukaryota	0	3582	87.256
Cmsa001777t1	gb|PWA95182.1|	35608	Artemisia annua	eudicots	Eukaryota	0	4290	95.503
Cmsa001778t1	gb|PWA62292.1|	35608	Artemisia annua	eudicots	Eukaryota	0	4334	96.09
Cmsa001779t1	gb|PWA68846.1|	35608	Artemisia annua	eudicots	Eukaryota	0	4346	97.711
Cmsa001780t1	gb|PWA75661.1|	35608	Artemisia annua	eudicots	Eukaryota	0	4430	97.393
Cmsa001781t1	gb|PWA60287.1|	35608	Artemisia annua	eudicots	Eukaryota	0	4029	88.609
Cmsa001782t1	dbj|GEY30650.1|	118510	Tanacetum cinerariifolium	eudicots	Eukaryota	0	2699	86.242
Cmsa001783t1	ref|XP_024959701.1|	59895	Cynara cardunculus var. scolymus	eudicots	Eukaryota	0	3563	94.737
Cmsa001784t1	gb|PWA42528.1|	35608	Artemisia annua	eudicots	Eukaryota	0	4366	97.746
Cmsa001785t1	gb|PWA56810.1|	35608	Artemisia annua	eudicots	Eukaryota	0	2238	76.936
Cmsa001786t1	gb|ALF46613.1|	41568	Chrysanthemum x morifolium	eudicots	Eukaryota	0	2824	92.675
Cmsa001787t1	gb|PWA57302.1|	35608	Artemisia annua	eudicots	Eukaryota	0	4317	96.441
Cmsa001788t1	gb|PWA93437.1|	35608	Artemisia annua	eudicots	Eukaryota	0	4400	96.437
Cmsa001789t1	gb|PWA61077.1|	35608	Artemisia annua	eudicots	Eukaryota	0	4013	90.012
Cmsa001790t1	gb|PWA87119.1|	35608	Artemisia annua	eudicots	Eukaryota	0	4325	96.181
Cmsa001791t1	gb|PWA82647.1|	35608	Artemisia annua	eudicots	Eukaryota	0	4528	99.762
Cmsa001792t1	gb|PWA95559.1|	35608	Artemisia annua	eudicots	Eukaryota	0	4300	96.568
Cmsa001793t1	gb|PWA81963.1|	35608	Artemisia annua	eudicots	Eukaryota	0	4291	97.393
Cmsa001794t1	dbj|GEU75259.1|	118510	Tanacetum cinerariifolium	eudicots	Eukaryota	0	4444	98.454
Cmsa001795t1	gb|PWA68490.1|	35608	Artemisia annua	eudicots	Eukaryota	0	3339	77.427
Cmsa001796t1	gb|PWA87501.1|	35608	Artemisia annua	eudicots	Eukaryota	0	2683	86.789
Cmsa001797t1	ref|XP_021996711.1|	4232	Helianthus annuus	eudicots	Eukaryota	0	2894	70.46
Cmsa001798t1	gb|PWA67856.1|	35608	Artemisia annua	eudicots	Eukaryota	0	2353	56.404
Cmsa001799t1	gb|PWA84462.1|	35608	Artemisia annua	eudicots	Eukaryota	0	4335	96.085
Cmsa001800t1	dbj|GEV84566.1|	118510	Tanacetum cinerariifolium	eudicots	Eukaryota	0	3478	82.353
Cmsa001801t1	gb|PWA72053.1|	35608	Artemisia annua	eudicots	Eukaryota	0	3939	93.367
Cmsa001802t1	gb|PWA86268.1|	35608	Artemisia annua	eudicots	Eukaryota	0	4407	97.034
Cmsa001803t1	dbj|GEU65035.1|	118510	Tanacetum cinerariifolium	eudicots	Eukaryota	0	4077	98.693
Cmsa001804t1	gb|PWA67844.1|	35608	Artemisia annua	eudicots	Eukaryota	0	4279	98.397
Cmsa001805t1	gb|PWA88324.1|	35608	Artemisia annua	eudicots	Eukaryota	0	3754	94.957
Cmsa001806t1	gb|PWA42752.1|	35608	Artemisia annua	eudicots	Eukaryota	0	4419	98.57
Cmsa001807t1	gb|PWA89258.1|	35608	Artemisia annua	eudicots	Eukaryota	0	3480	98.476
Cmsa001808t1	gb|PWA97391.1|	35608	Artemisia annua	eudicots	Eukaryota	0	3573	94.958
Cmsa001809t1	gb|PWA96731.1|	35608	Artemisia annua	eudicots	Eukaryota	0	3791	88.199
Cmsa001810t1	gb|PWA78351.1|	35608	Artemisia annua	eudicots	Eukaryota	0	3999	91.995
Cmsa001811t1	ref|XP_024960920.1|	59895	Cynara cardunculus var. scolymus	eudicots	Eukaryota	0	2929	64.621
Cmsa001812t1	dbj|GEV37123.1|	118510	Tanacetum cinerariifolium	eudicots	Eukaryota	0	2533	65.812
Cmsa001813t1	gb|PWA93581.1|	35608	Artemisia annua	eudicots	Eukaryota	0	4096	90.942
Cmsa001814t1	gb|PWA64904.1|	35608	Artemisia annua	eudicots	Eukaryota	0	4133	96.855
Cmsa001815t1	gb|PWA97059.1|	35608	Artemisia annua	eudicots	Eukaryota	0	3823	88.01
Cmsa001816t1	gb|PWA99893.1|	35608	Artemisia annua	eudicots	Eukaryota	0	3960	96.958
Cmsa001817t1	gb|PWA36214.1|	35608	Artemisia annua	eudicots	Eukaryota	0	4362	97.491
Cmsa001818t1	ref|XP_023743985.1|	4236	Lactuca sativa	eudicots	Eukaryota	0	3066	69.512
Cmsa001819t1	gb|PWA91815.1|	35608	Artemisia annua	eudicots	Eukaryota	0	4463	98.327
Cmsa001820t1	gb|PWA97410.1|	35608	Artemisia annua	eudicots	Eukaryota	0	4305	95.227
Cmsa001821t1	gb|PWA40966.1|	35608	Artemisia annua	eudicots	Eukaryota	0	3421	93.211
Cmsa001822t1	gb|PWA99617.1|	35608	Artemisia annua	eudicots	Eukaryota	0	4034	96.378
Cmsa001823t1	dbj|GEV17156.1|	118510	Tanacetum cinerariifolium	eudicots	Eukaryota	0	4255	98.282
Cmsa001824t1	gb|PWA40059.1|	35608	Artemisia annua	eudicots	Eukaryota	0	3583	93.009
Cmsa001825t1	gb|PWA68932.1|	35608	Artemisia annua	eudicots	Eukaryota	0	3468	81.905
Cmsa001826t1	gb|PWA88847.1|	35608	Artemisia annua	eudicots	Eukaryota	0	4394	98.683
Cmsa001827t1	gb|PWA39848.1|	35608	Artemisia annua	eudicots	Eukaryota	0	4338	99.257
Cmsa001828t1	gb|PWA93444.1|	35608	Artemisia annua	eudicots	Eukaryota	0	1514	64.27
Cmsa001829t1	gb|PWA70914.1|	35608	Artemisia annua	eudicots	Eukaryota	0	3985	98.686
Cmsa001830t1	gb|PWA70939.1|	35608	Artemisia annua	eudicots	Eukaryota	0	4209	93.9
Cmsa001831t1	dbj|GEX14584.1|	118510	Tanacetum cinerariifolium	eudicots	Eukaryota	0	4272	96.416
Cmsa001832t1	gb|PWA96821.1|	35608	Artemisia annua	eudicots	Eukaryota	0	2972	97.428
Cmsa001833t1	gb|PWA85233.1|	35608	Artemisia annua	eudicots	Eukaryota	0	4467	98.445
Cmsa001834t1	gb|PWA45331.1|	35608	Artemisia annua	eudicots	Eukaryota	0	4258	97.365
Cmsa001835t1	dbj|GEV86404.1|	118510	Tanacetum cinerariifolium	eudicots	Eukaryota	6.23e-135	1075	77.441
Cmsa001836t1	gb|PWA97968.1|	35608	Artemisia annua	eudicots	Eukaryota	0	3570	94.789
Cmsa001837t1	gb|PWA56000.1|	35608	Artemisia annua	eudicots	Eukaryota	0	4148	96.929
Cmsa001838t1	gb|PWA45979.1|	35608	Artemisia annua	eudicots	Eukaryota	0	2992	94.868
Cmsa001839t1	gb|PWA51951.1|	35608	Artemisia annua	eudicots	Eukaryota	0	4257	94.668
Cmsa001840t1	ref|XP_022017406.1|	4232	Helianthus annuus	eudicots	Eukaryota	0	3392	75.179
Cmsa001841t1	gb|PWA86147.1|	35608	Artemisia annua	eudicots	Eukaryota	0	4236	95.21
Cmsa001842t1	gb|PWA68183.1|	35608	Artemisia annua	eudicots	Eukaryota	0	2843	67.534
Cmsa001843t1	dbj|GEU78451.1|	118510	Tanacetum cinerariifolium	eudicots	Eukaryota	0	3628	88.875
Cmsa001844t1	gb|PWA67190.1|	35608	Artemisia annua	eudicots	Eukaryota	0	3989	94.026
Cmsa001845t1	gb|PWA54032.1|	35608	Artemisia annua	eudicots	Eukaryota	0	3719	90.423
Cmsa001846t1	dbj|GEY69299.1|	118510	Tanacetum cinerariifolium	eudicots	Eukaryota	0	4039	89.704
Cmsa001847t1	gb|PWA86148.1|	35608	Artemisia annua	eudicots	Eukaryota	0	4078	93.892
Cmsa001848t1	gb|PWA67388.1|	35608	Artemisia annua	eudicots	Eukaryota	0	4390	98.079
Cmsa001849t1	gb|PWA98201.1|	35608	Artemisia annua	eudicots	Eukaryota	0	4178	93.772
Cmsa001850t1	gb|PWA46984.1|	35608	Artemisia annua	eudicots	Eukaryota	0	4135	95.415
Cmsa001851t1	gb|PWA70097.1|	35608	Artemisia annua	eudicots	Eukaryota	0	2834	73.102
Cmsa001852t1	gb|PWA84753.1|	35608	Artemisia annua	eudicots	Eukaryota	0	3151	91.585
Cmsa001853t1	gb|PWA54493.1|	35608	Artemisia annua	eudicots	Eukaryota	0	4054	95.921
Cmsa001854t1	dbj|GEW56021.1|	118510	Tanacetum cinerariifolium	eudicots	Eukaryota	0	3211	82.133
Cmsa001855t1	gb|PWA71326.1|	35608	Artemisia annua	eudicots	Eukaryota	0	4255	99.51
Cmsa001856t1	gb|PWA96783.1|	35608	Artemisia annua	eudicots	Eukaryota	0	4361	97.719
Cmsa001857t1	dbj|GEV80855.1|	118510	Tanacetum cinerariifolium	eudicots	Eukaryota	0	4351	97.236
Cmsa001858t1	ref|XP_021986505.1|	4232	Helianthus annuus	eudicots	Eukaryota	0	2155	59.42
Cmsa001859t1	gb|PWA38956.1|	35608	Artemisia annua	eudicots	Eukaryota	0	4455	99.399
Cmsa001860t1	gb|PWA56098.1|	35608	Artemisia annua	eudicots	Eukaryota	0	4392	99.038
Cmsa001861t1	gb|PWA98485.1|	35608	Artemisia annua	eudicots	Eukaryota	0	3769	94.538
Cmsa001862t1	gb|PWA59470.1|	35608	Artemisia annua	eudicots	Eukaryota	0	2945	79.092
Cmsa001863t1	dbj|GEW52265.1|	118510	Tanacetum cinerariifolium	eudicots	Eukaryota	0	4254	95.967
Cmsa001864t1	ref|XP_024993499.1|	59895	Cynara cardunculus var. scolymus	eudicots	Eukaryota	0	3205	72.145
Cmsa001865t1	gb|PWA77592.1|	35608	Artemisia annua	eudicots	Eukaryota	0	3471	98.466
Cmsa001866t1	gb|PWA44867.1|	35608	Artemisia annua	eudicots	Eukaryota	0	4398	97.719
Cmsa001867t1	dbj|GEX27570.1|	118510	Tanacetum cinerariifolium	eudicots	Eukaryota	0	4113	94.458
Cmsa001868t1	gb|QCD83861.1|	3917	Vigna unguiculata	eudicots	Eukaryota	0	2575	64.578
Cmsa001869t1	gb|PWA88627.1|	35608	Artemisia annua	eudicots	Eukaryota	0	4092	93.969
Cmsa001870t1	ref|XP_024960906.1|	59895	Cynara cardunculus var. scolymus	eudicots	Eukaryota	0	2394	78.182
Cmsa001871t1	ref|XP_035832434.1|	4232	Helianthus annuus	eudicots	Eukaryota	0	1996	56.342
Cmsa001872t1	gb|PWA92821.1|	35608	Artemisia annua	eudicots	Eukaryota	0	3913	92.574
Cmsa001873t1	dbj|GEU93778.1|	118510	Tanacetum cinerariifolium	eudicots	Eukaryota	0	3923	94.764
Cmsa001874t1	gb|PWA50083.1|	35608	Artemisia annua	eudicots	Eukaryota	0	3649	93.785
Cmsa001875t1	gb|AIT39752.1|	344871	Chrysanthemum boreale	eudicots	Eukaryota	0	3247	99.836
Cmsa001876t1	gb|PWA90423.1|	35608	Artemisia annua	eudicots	Eukaryota	0	3957	94.763
Cmsa001877t1	gb|PWA60621.1|	35608	Artemisia annua	eudicots	Eukaryota	0	2056	79.487
Cmsa001878t1	gb|PWA35741.1|	35608	Artemisia annua	eudicots	Eukaryota	0	4277	97.448
Cmsa001879t1	gb|PWA57691.1|	35608	Artemisia annua	eudicots	Eukaryota	0	4202	96.256
Cmsa001880t1	gb|PWA64971.1|	35608	Artemisia annua	eudicots	Eukaryota	0	4404	98.191
Cmsa001881t1	dbj|GEW22722.1|	118510	Tanacetum cinerariifolium	eudicots	Eukaryota	0	4016	91.606
Cmsa001882t1	gb|PWA93891.1|	35608	Artemisia annua	eudicots	Eukaryota	0	3755	96.306
Cmsa001883t1	gb|PWA73461.1|	35608	Artemisia annua	eudicots	Eukaryota	0	3469	82.446
Cmsa001884t1	gb|PWA58939.1|	35608	Artemisia annua	eudicots	Eukaryota	0	4138	93.405
Cmsa001885t1	dbj|GEU98143.1|	118510	Tanacetum cinerariifolium	eudicots	Eukaryota	0	4105	92.892
Cmsa001886t1	gb|PWA76647.1|	35608	Artemisia annua	eudicots	Eukaryota	0	4374	99.035
Cmsa001887t1	dbj|GEW53302.1|	118510	Tanacetum cinerariifolium	eudicots	Eukaryota	0	3771	84.94
Cmsa001888t1	gb|PWA65174.1|	35608	Artemisia annua	eudicots	Eukaryota	0	4314	97.359
Cmsa001889t1	gb|PWA93849.1|	35608	Artemisia annua	eudicots	Eukaryota	0	4336	98.191
Cmsa001890t1	dbj|GEU76360.1|	118510	Tanacetum cinerariifolium	eudicots	Eukaryota	0	1662	73.882
Cmsa001891t1	gb|PWA93677.1|	35608	Artemisia annua	eudicots	Eukaryota	0	2616	82.181
Cmsa001892t1	gb|PWA87530.1|	35608	Artemisia annua	eudicots	Eukaryota	0	4273	96.618
Cmsa001893t1	gb|PWA75334.1|	35608	Artemisia annua	eudicots	Eukaryota	0	4235	90.878
Cmsa001894t1	gb|PWA60287.1|	35608	Artemisia annua	eudicots	Eukaryota	0	4357	97.222
Cmsa001895t1	gb|PWA75154.1|	35608	Artemisia annua	eudicots	Eukaryota	0	4091	95.517
Cmsa001896t1	dbj|GEX03070.1|	118510	Tanacetum cinerariifolium	eudicots	Eukaryota	0	3973	90
Cmsa001897t1	gb|PWA82605.1|	35608	Artemisia annua	eudicots	Eukaryota	0	4072	98.44
Cmsa001898t1	dbj|GEW29951.1|	118510	Tanacetum cinerariifolium	eudicots	Eukaryota	0	4054	95.278
Cmsa001899t1	dbj|GEW91989.1|	118510	Tanacetum cinerariifolium	eudicots	Eukaryota	0	3952	93.382
Cmsa001900t1	gb|PWA52778.1|	35608	Artemisia annua	eudicots	Eukaryota	0	2921	85.692
Cmsa001901t1	gb|PWA62195.1|	35608	Artemisia annua	eudicots	Eukaryota	0	4391	97.582
Cmsa001902t1	gb|PWA68263.1|	35608	Artemisia annua	eudicots	Eukaryota	0	3512	93.059
Cmsa001903t1	gb|PWA45689.1|	35608	Artemisia annua	eudicots	Eukaryota	0	4333	97.708
Cmsa001904t1	gb|PWA97528.1|	35608	Artemisia annua	eudicots	Eukaryota	0	4294	96.735
Cmsa001905t1	gb|PWA83544.1|	35608	Artemisia annua	eudicots	Eukaryota	0	4391	98.547
Cmsa001906t1	gb|PWA88700.1|	35608	Artemisia annua	eudicots	Eukaryota	0	4137	93.811
Cmsa001907t1	gb|PWA82673.1|	35608	Artemisia annua	eudicots	Eukaryota	0	4370	98.426
Cmsa001908t1	dbj|GEV51550.1|	118510	Tanacetum cinerariifolium	eudicots	Eukaryota	0	4006	92.84
Cmsa001909t1	gb|PWA75363.1|	35608	Artemisia annua	eudicots	Eukaryota	0	3994	94.564
Cmsa001910t1	gb|PWA50551.1|	35608	Artemisia annua	eudicots	Eukaryota	0	3995	97.529
Cmsa001911t1	dbj|GEW06365.1|	118510	Tanacetum cinerariifolium	eudicots	Eukaryota	0	3434	79.05
Cmsa001912t1	gb|PWA76806.1|	35608	Artemisia annua	eudicots	Eukaryota	0	4032	93.576
Cmsa001913t1	gb|PWA99297.1|	35608	Artemisia annua	eudicots	Eukaryota	0	3539	82.042
Cmsa001914t1	gb|PWA75497.1|	35608	Artemisia annua	eudicots	Eukaryota	0	4145	93.939
Cmsa001915t1	ref|XP_035837865.1|	4232	Helianthus annuus	eudicots	Eukaryota	0	3193	73.341
Cmsa001916t1	gb|PWA83108.1|	35608	Artemisia annua	eudicots	Eukaryota	0	3962	98.66
Cmsa001917t1	ref|XP_024972255.1|	59895	Cynara cardunculus var. scolymus	eudicots	Eukaryota	0	3974	89.877
Cmsa001918t1	gb|PWA58622.1|	35608	Artemisia annua	eudicots	Eukaryota	0	4137	94.634
Cmsa001919t1	gb|PWA59486.1|	35608	Artemisia annua	eudicots	Eukaryota	0	4093	94.075
Cmsa001920t1	gb|PWA69992.1|	35608	Artemisia annua	eudicots	Eukaryota	5.95e-127	1030	42.496
Cmsa001921t1	dbj|GEV18105.1|	118510	Tanacetum cinerariifolium	eudicots	Eukaryota	0	3996	93.3
Cmsa001922t1	gb|PWA77184.1|	35608	Artemisia annua	eudicots	Eukaryota	0	4266	97.426
Cmsa001923t1	gb|PWA83070.1|	35608	Artemisia annua	eudicots	Eukaryota	0	3672	86.979
Cmsa001924t1	gb|PWA85658.1|	35608	Artemisia annua	eudicots	Eukaryota	0	4287	98.395
Cmsa001925t1	gb|PWA71216.1|	35608	Artemisia annua	eudicots	Eukaryota	0	2292	84.95
Cmsa001926t1	gb|PWA61249.1|	35608	Artemisia annua	eudicots	Eukaryota	0	4146	96.346
Cmsa001927t1	ref|XP_024976432.1|	59895	Cynara cardunculus var. scolymus	eudicots	Eukaryota	0	3712	82.868
Cmsa001928t1	gb|PWA88460.1|	35608	Artemisia annua	eudicots	Eukaryota	0	4441	99.636
Cmsa001929t1	gb|PWA56347.1|	35608	Artemisia annua	eudicots	Eukaryota	0	3927	92.662
Cmsa001930t1	ref|XP_024966136.1|	59895	Cynara cardunculus var. scolymus	eudicots	Eukaryota	0	3099	73.276
Cmsa001931t1	ref|XP_021993192.1|	4232	Helianthus annuus	eudicots	Eukaryota	0	3005	70.843
Cmsa001932t1	gb|PWA59022.1|	35608	Artemisia annua	eudicots	Eukaryota	0	3667	90.458
Cmsa001933t1	gb|PWA96089.1|	35608	Artemisia annua	eudicots	Eukaryota	0	4259	97.327
Cmsa001934t1	gb|PWA84736.1|	35608	Artemisia annua	eudicots	Eukaryota	0	4238	96.472
Cmsa001935t1	gb|PWA72331.1|	35608	Artemisia annua	eudicots	Eukaryota	0	4346	99.271
Cmsa001936t1	dbj|GEY46907.1|	118510	Tanacetum cinerariifolium	eudicots	Eukaryota	0	2375	69.676
Cmsa001937t1	gb|ALF46593.1|	41568	Chrysanthemum x morifolium	eudicots	Eukaryota	0	3891	97.446
Cmsa001938t1	gb|PWA64446.1|	35608	Artemisia annua	eudicots	Eukaryota	0	4027	94.532
Cmsa001939t1	gb|PWA87774.1|	35608	Artemisia annua	eudicots	Eukaryota	0	1764	53.617
Cmsa001940t1	dbj|GEV79038.1|	118510	Tanacetum cinerariifolium	eudicots	Eukaryota	0	4287	96.594
Cmsa001941t1	dbj|GEU76745.1|	118510	Tanacetum cinerariifolium	eudicots	Eukaryota	0	3159	87.167
Cmsa001942t1	gb|PWA37773.1|	35608	Artemisia annua	eudicots	Eukaryota	0	3851	91.844
Cmsa001943t1	gb|PWA68219.1|	35608	Artemisia annua	eudicots	Eukaryota	0	2174	85.336
Cmsa001944t1	dbj|GEV55740.1|	118510	Tanacetum cinerariifolium	eudicots	Eukaryota	0	3251	96.088
Cmsa001945t1	gb|PWA68802.1|	35608	Artemisia annua	eudicots	Eukaryota	0	4237	96.966
Cmsa001946t1	gb|PWA69054.1|	35608	Artemisia annua	eudicots	Eukaryota	0	3595	94.545
Cmsa001947t1	gb|PWA72192.1|	35608	Artemisia annua	eudicots	Eukaryota	0	4033	98.795
Cmsa001948t1	gb|PWA91921.1|	35608	Artemisia annua	eudicots	Eukaryota	0	3411	87.328
Cmsa001949t1	dbj|GEW28316.1|	118510	Tanacetum cinerariifolium	eudicots	Eukaryota	0	4032	95.293
Cmsa001950t1	gb|PWA35767.1|	35608	Artemisia annua	eudicots	Eukaryota	0	4330	97.212
Cmsa001951t1	gb|PWA47940.1|	35608	Artemisia annua	eudicots	Eukaryota	0	3886	95.255
Cmsa001952t1	gb|PWA81879.1|	35608	Artemisia annua	eudicots	Eukaryota	0	4243	96.088
Cmsa001953t1	gb|PWA67801.1|	35608	Artemisia annua	eudicots	Eukaryota	0	3407	95.195
Cmsa001954t1	gb|PWA76443.1|	35608	Artemisia annua	eudicots	Eukaryota	0	4321	98.657
Cmsa001955t1	gb|PWA91580.1|	35608	Artemisia annua	eudicots	Eukaryota	0	4318	98.905
Cmsa001956t1	gb|PWA98424.1|	35608	Artemisia annua	eudicots	Eukaryota	0	4169	89.91
Cmsa001957t1	gb|PWA73768.1|	35608	Artemisia annua	eudicots	Eukaryota	0	3243	81.174
Cmsa001958t1	dbj|GEV94670.1|	118510	Tanacetum cinerariifolium	eudicots	Eukaryota	1.02e-64	563	81.343
Cmsa001959t1	gb|PWA97014.1|	35608	Artemisia annua	eudicots	Eukaryota	0	4000	94.762
Cmsa001960t1	dbj|GEW58073.1|	118510	Tanacetum cinerariifolium	eudicots	Eukaryota	0	3921	89.988
Cmsa001961t1	gb|PWA70478.1|	35608	Artemisia annua	eudicots	Eukaryota	0	4283	99.012
Cmsa001962t1	gb|PWA44963.1|	35608	Artemisia annua	eudicots	Eukaryota	0	4290	98.293
Cmsa001963t1	gb|PWA94250.1|	35608	Artemisia annua	eudicots	Eukaryota	0	3928	87.879
Cmsa001964t1	dbj|GEV20147.1|	118510	Tanacetum cinerariifolium	eudicots	Eukaryota	0	3405	81.037
Cmsa001965t1	gb|PWA70899.1|	35608	Artemisia annua	eudicots	Eukaryota	0	4347	99.144
Cmsa001966t1	ref|XP_024972809.1|	59895	Cynara cardunculus var. scolymus	eudicots	Eukaryota	0	3590	84.963
Cmsa001967t1	gb|PWA89592.1|	35608	Artemisia annua	eudicots	Eukaryota	0	4226	95.69
Cmsa001968t1	gb|PWA39746.1|	35608	Artemisia annua	eudicots	Eukaryota	0	4300	97.558
Cmsa001969t1	gb|PWA69751.1|	35608	Artemisia annua	eudicots	Eukaryota	0	4224	96.102
Cmsa001970t1	gb|PWA88430.1|	35608	Artemisia annua	eudicots	Eukaryota	0	4220	95.838
Cmsa001971t1	ref|XP_024982308.1|	59895	Cynara cardunculus var. scolymus	eudicots	Eukaryota	0	3681	82.759
Cmsa001972t1	gb|PWA36654.1|	35608	Artemisia annua	eudicots	Eukaryota	0	4089	93.301
Cmsa001973t1	gb|PWA80210.1|	35608	Artemisia annua	eudicots	Eukaryota	0	3742	92.946
Cmsa001974t1	gb|PWA44491.1|	35608	Artemisia annua	eudicots	Eukaryota	0	4081	97.552
Cmsa001975t1	gb|PWA36568.1|	35608	Artemisia annua	eudicots	Eukaryota	0	4110	94.634
Cmsa001976t1	gb|PWA34776.1|	35608	Artemisia annua	eudicots	Eukaryota	0	2078	96.04
Cmsa001977t1	dbj|GEU49521.1|	118510	Tanacetum cinerariifolium	eudicots	Eukaryota	0	3914	93.643
Cmsa001978t1	gb|PWA96017.1|	35608	Artemisia annua	eudicots	Eukaryota	0	3827	94.888
Cmsa001979t1	dbj|GEV48851.1|	118510	Tanacetum cinerariifolium	eudicots	Eukaryota	0	4176	95.068
Cmsa001980t1	gb|PWA81635.1|	35608	Artemisia annua	eudicots	Eukaryota	0	3855	94.636
Cmsa001981t1	gb|PWA45127.1|	35608	Artemisia annua	eudicots	Eukaryota	1.99e-127	996	87.923
Cmsa001982t1	gb|PWA91893.1|	35608	Artemisia annua	eudicots	Eukaryota	0	4315	99.02
Cmsa001983t1	gb|PWA64718.1|	35608	Artemisia annua	eudicots	Eukaryota	0	3651	93.598
Cmsa001984t1	gb|PWA41458.1|	35608	Artemisia annua	eudicots	Eukaryota	0	3236	88.769
Cmsa001985t1	gb|PWA95630.1|	35608	Artemisia annua	eudicots	Eukaryota	0	3716	94.24
Cmsa001986t1	dbj|GEY70203.1|	118510	Tanacetum cinerariifolium	eudicots	Eukaryota	0	3722	94.259
Cmsa001987t1	gb|PWA94983.1|	35608	Artemisia annua	eudicots	Eukaryota	0	3921	97.12
Cmsa001988t1	gb|PWA75612.1|	35608	Artemisia annua	eudicots	Eukaryota	0	3869	90.259
Cmsa001989t1	gb|APR73322.1|	35608	Artemisia annua	eudicots	Eukaryota	0	3717	99.711
Cmsa001990t1	gb|PWA64495.1|	35608	Artemisia annua	eudicots	Eukaryota	0	4111	95.995
Cmsa001991t1	gb|PWA88033.1|	35608	Artemisia annua	eudicots	Eukaryota	0	4252	97.546
Cmsa001992t1	gb|PWA87147.1|	35608	Artemisia annua	eudicots	Eukaryota	0	2367	79.328
Cmsa001993t1	gb|PWA40892.1|	35608	Artemisia annua	eudicots	Eukaryota	0	4226	96.305
Cmsa001994t1	gb|PWA49111.1|	35608	Artemisia annua	eudicots	Eukaryota	0	2962	73.383
Cmsa001995t1	gb|PWA89514.1|	35608	Artemisia annua	eudicots	Eukaryota	0	4100	95.966
Cmsa001996t1	gb|PWA82882.1|	35608	Artemisia annua	eudicots	Eukaryota	0	4227	97.301
Cmsa001997t1	gb|PWA41135.1|	35608	Artemisia annua	eudicots	Eukaryota	0	4222	97.42
Cmsa001998t1	gb|PWA92877.1|	35608	Artemisia annua	eudicots	Eukaryota	0	3839	98.485
Cmsa001999t1	ref|XP_023764470.1|	4236	Lactuca sativa	eudicots	Eukaryota	0	3110	71.03
[truncated: 40,110 more rows]

## Sheet: Table S3
Table S3. Results of blastp search of representative mRNA against Swiss-prot database (e-value≤1.0e-05).
qseqid	sseqid	pident	evalue	bitscore	Contamination
Cmsa000001t1	sp|Q54LB8|VP13A_DICDI	23.392	6.39e-47	192
Cmsa000002t1	sp|Q9JLC8|SACS_MOUSE	25.628	3.72e-96	355
Cmsa000003t1	sp|A0A0R4ITC5|TRRAP_DANRE	27.644	0	1389
Cmsa000004t1	sp|Q8GY23|UPL1_ARATH	61.75	0	4348
Cmsa000005t1	sp|Q8BKX6|SMG1_MOUSE	28.586	1.42e-175	615
Cmsa000006t1	sp|Q8GY23|UPL1_ARATH	34.251	0	1181
Cmsa000007t1	sp|F4HZB2|BCHA1_ARATH	68.095	0	4601
Cmsa000008t1	sp|Q55FG3|VP13C_DICDI	25.07	2.71e-51	206
Cmsa000009t1	sp|Q55FG3|VP13C_DICDI	23.708	4.39e-07	60.1
Cmsa000010t1	sp|Q55GD2|Y8328_DICDI	25	1.75e-20	104
Cmsa000011t1	sp|F4I9T0|BCHB_ARATH	62.14	0	2776
Cmsa000013t1	sp|Q9SRU2|BIG_ARATH	74.755	0	4131
Cmsa000014t1	sp|F4IG73|BCHC2_ARATH	65.576	0	2500
Cmsa000015t1	sp|Q9FKS4|ATR_ARATH	60.499	0	3007
Cmsa000016t1	sp|F4HRS2|SWTIE_ARATH	57.345	0	2398
Cmsa000017t1	sp|F4I893|ILA_ARATH	68.619	0	3638
Cmsa000018t1	sp|F4IVL6|GRV2_ARATH	74.892	0	3721
Cmsa000019t1	sp|Q9M3G7|ATM_ARATH	56.192	0	2858
Cmsa000021t1	sp|Q5DU37|ZFY26_MOUSE	22.598	6.43e-31	138
Cmsa000022t1	sp|O60055|UTP20_SCHPO	23.592	1.08e-86	321
Cmsa000023t1	sp|A0A1P8AUY4|MDN1_ARATH	40.063	0	1616
Cmsa000024t1	sp|O60287|NPA1P_HUMAN	25.352	4.25e-24	115
Cmsa000025t1	sp|F4IN58|PIEZO_ARATH	63.037	0	3033
Cmsa000026t1	sp|Q9M658|MOM1_ARATH	36.156	5.06e-100	364
Cmsa000027t1	sp|Q6EVK6|BRM_ARATH	59.302	0	2295
Cmsa000028t1	sp|Q6IMT1|SAB_ARATH	62.642	0	2999
Cmsa000029t1	sp|Q6ZQ08|CNOT1_MOUSE	41.707	1.55e-177	607
Cmsa000030t1	sp|Q01781|SAHH_PETCR	91.959	0	945
Cmsa000032t1	sp|O23372|ATXR3_ARATH	50.632	0	2145
Cmsa000033t1	sp|Q9SSD2|PRP8A_ARATH	94.257	0	4641
Cmsa000035t1	sp|Q38970|ACC1_ARATH	78.261	0	3675
Cmsa000037t1	sp|H3K2Y6|MED12_ARATH	54.778	0	2342
Cmsa000038t1	sp|Q9LV03|GLUT1_ARATH	84	0	3710
Cmsa000039t1	sp|F4HW04|DPOE1_ARATH	69.315	0	3125
Cmsa000040t1	sp|Q9SYP1|DEXHC_ARATH	79.7	0	3255
Cmsa000041t1	sp|Q00416|SEN1_YEAST	32.342	1.23e-92	340
Cmsa000042t1	sp|F4IIM1|CSI1_ARATH	77.633	0	3264
Cmsa000043t1	sp|Q9C8Z4|HEAT1_ARATH	44.632	0	1175
Cmsa000044t1	sp|F4I718|CSI3_ARATH	62.559	0	2598
Cmsa000045t1	sp|Q8RVL2|DEK1_ARATH	79.258	0	3401
Cmsa000046t1	sp|F4J8G7|VIR_ARATH	48.541	0	1751
Cmsa000047t1	sp|A8C754|THADA_CHICK	23.425	2.08e-60	234
Cmsa000049t1	sp|F4IHS2|SYD_ARATH	64.603	0	1531
Cmsa000050t1	sp|Q9FNQ1|DEXHE_ARATH	77.07	0	3388
Cmsa000051t1	sp|Q5D869|NRPE1_ARATH	47.918	0	1713
Cmsa000052t1	sp|Q7X9V2|PIE1_ARATH	57.839	0	1889
Cmsa000053t1	sp|B5BT18|BTAF1_ARATH	66.147	0	2609
Cmsa000054t1	sp|F4KBP5|CHR4_ARATH	49.731	0	1732
Cmsa000055t1	sp|Q27IK6|KN12D_ARATH	50.825	0	1144
Cmsa000056t1	sp|A4GSN8|NUA_ARATH	45.726	0	1545
Cmsa000057t1	sp|Q9C5X9|HAC1_ARATH	59.346	0	1941
Cmsa000058t1	sp|F4KCC2|PRT6_ARATH	48.299	0	1718
Cmsa000059t1	sp|Q9SXA1|P4KA1_ARATH	68.511	0	2796
Cmsa000060t1	sp|Q9LUD7|CALS8_ARATH	65.901	0	2723
Cmsa000061t1	sp|O94915|FRYL_HUMAN	22.404	2.17e-46	188
Cmsa000062t1	sp|Q588V7|TEB_ARATH	68.672	0	2271
Cmsa000063t1	sp|Q9LXT9|CALS3_ARATH	82.153	0	3162
Cmsa000064t1	sp|F4KBP5|CHR4_ARATH	51.881	0	1533
Cmsa000065t1	sp|Q9SL03|CALS2_ARATH	74.693	0	3020
Cmsa000067t1	sp|Q5IBC5|ESP1_ARATH	37.37	0	1129
Cmsa000068t1	sp|Q5SRE5|NU188_HUMAN	22.599	9.52e-17	90.9
Cmsa000069t1	sp|Q9SFU6|CALS9_ARATH	73.045	0	2885
Cmsa000070t1	sp|Q84M24|AB1A_ARATH	70.728	0	2709
Cmsa000071t1	sp|Q9SJM0|CALSA_ARATH	75.223	0	2992
Cmsa000072t1	sp|Q9M086|DCAF1_ARATH	54.426	0	1690
Cmsa000073t1	sp|Q9C5X4|ATX1_ARATH	31.383	4.62e-40	166
Cmsa000074t1	sp|Q9SP32|DCL1_ARATH	73.692	0	2828
Cmsa000075t1	sp|Q5IBC5|ESP1_ARATH	32.678	7.22e-94	343
Cmsa000077t1	sp|F4IXE7|IDM1_ARATH	42.005	5.22e-108	378
Cmsa000078t1	sp|F4KBW6|NU205_ARATH	62.845	0	2348
Cmsa000080t1	sp|F4I096|MED13_ARATH	53.984	0	1931
Cmsa000082t1	sp|Q9FGI1|LTN1_ARATH	46.15	0	1630
Cmsa000083t1	sp|Q9SFU6|CALS9_ARATH	44.83	0	1328
Cmsa000084t1	sp|Q0P5W1|VPS8_MOUSE	23.837	6.23e-98	352
Cmsa000085t1	sp|Q7LHG5|YI31B_YEAST	29.082	5.52e-87	318
Cmsa000086t1	sp|Q6WWW4|UPL3_ARATH	71.792	0	2429
Cmsa000087t1	sp|P18616|NRPB1_ARATH	82.088	0	2942
Cmsa000088t1	sp|Q61T02|KDM5_CAEBR	34.759	1.63e-114	402
Cmsa000089t1	sp|F8S296|ATG2_ARATH	39.308	0	919
Cmsa000090t1	sp|Q8LRK9|TAF1_ARATH	50	0	1613
Cmsa000091t1	sp|Q9M658|MOM1_ARATH	37.672	1.95e-102	370
Cmsa000092t1	sp|Q8SAB7|SPK1_ARATH	79.183	0	3019
Cmsa000093t1	sp|Q5VYK3|ECM29_HUMAN	29.343	0	704
Cmsa000094t1	sp|Q7XZF5|RST1_ARATH	47.402	0	1600
Cmsa000095t1	sp|Q13395|TARB1_HUMAN	55.696	3.69e-49	197
Cmsa000096t1	sp|F4JC97|PSME4_ARATH	68.781	0	2595
Cmsa000097t1	sp|A5HEI1|SCC2_ARATH	57.143	0	1966
Cmsa000098t1	sp|Q7ZV90|PIF1_DANRE	26.113	2.76e-22	107
Cmsa000099t1	sp|Q8LK56|DME_ARATH	71.48	0	833
Cmsa000100t1	sp|Q9SGH2|MBD9_ARATH	40.957	0	909
Cmsa000101t1	sp|Q9SCZ4|FERON_ARATH	38.05	1.21e-53	208
Cmsa000102t1	sp|Q9ZT82|CALSC_ARATH	73.027	0	2691
Cmsa000103t1	sp|Q9ZT82|CALSC_ARATH	72.042	0	2671
Cmsa000104t1	sp|Q9S9U0|CALSB_ARATH	66.97	0	2427
Cmsa000105t1	sp|F4JYC8|PTM_ARATH	41.505	0	1050
Cmsa000106t1	sp|Q9LZX8|BIG2_ARATH	70.81	0	2499
Cmsa000107t1	sp|P06125|VIT5_CAEEL	21.873	9.67e-46	186	yes
Cmsa000108t1	sp|F4IAT2|THOC2_ARATH	64.393	0	2125
Cmsa000109t1	sp|F4JLS1|LDL3_ARATH	49.639	0	1410
Cmsa000110t1	sp|Q9LZV7|PXC2_ARATH	49.375	1.47e-128	431
Cmsa000111t1	sp|Q766Z3|REV3_ARATH	64.226	0	1391
Cmsa000112t1	sp|B9FXV5|IF4G_ORYSJ	42.046	0	1014
Cmsa000113t1	sp|F4JSZ5|BIG1_ARATH	63.584	0	2218
Cmsa000114t1	sp|F4IP13|SHGR6_ARATH	68.044	0	2434
Cmsa000115t1	sp|Q9LUM0|FAB1B_ARATH	59.361	0	2006
Cmsa000116t1	sp|Q9T048|DRL27_ARATH	24.393	1.19e-46	187
Cmsa000117t1	sp|F4IXW2|BIG5_ARATH	70.469	0	2503
Cmsa000118t1	sp|F4I1T7|NP214_ARATH	47.331	3.35e-37	157
Cmsa000119t1	sp|Q0WNJ6|CLAH1_ARATH	92.749	0	3223
Cmsa000120t1	sp|Q9SR02|MED14_ARATH	64.676	0	2132
Cmsa000121t1	sp|F4KFS5|GMI1_ARATH	40.836	0	1109
Cmsa000122t1	sp|Q149N8|SHPRH_HUMAN	31.673	1.62e-157	526
Cmsa000123t1	sp|F4KGU4|DEAHC_ARATH	52.468	0	1828
Cmsa000125t1	sp|Q8BV79|TRNK1_MOUSE	28.498	4.19e-78	291
Cmsa000126t1	sp|F4ISL7|TI236_ARATH	73.805	0	2389
Cmsa000127t1	sp|F4IIU4|AIR9_ARATH	65.341	0	2169
Cmsa000128t1	sp|Q8LK56|DME_ARATH	67.086	0	793
Cmsa000129t1	sp|Q9SVY0|NRPA1_ARATH	53.256	0	1702
Cmsa000130t1	sp|Q9XIF2|MTR4_ARATH	77.034	0	1208
Cmsa000131t1	sp|Q8BV79|TRNK1_MOUSE	30.159	9.86e-78	290
Cmsa000132t1	sp|B1Q3J6|DNM1B_ORYSJ	59.07	0	1811
Cmsa000133t1	sp|Q9NTI5|PDS5B_HUMAN	26.104	7.94e-74	276
Cmsa000134t1	sp|F4HZB5|NET1D_ARATH	42.736	0	1139
Cmsa000135t1	sp|Q8IDX6|RBP2A_PLAF7	40.171	2.05e-10	70.1
Cmsa000136t1	sp|F4JKH6|TSS_ARATH	60.691	0	1995
Cmsa000137t1	sp|F4JVN6|TPPII_ARATH	69.238	0	1620
Cmsa000138t1	sp|F4IV99|CHR5_ARATH	65.956	0	2049
Cmsa000139t1	sp|Q94KE2|TIC_ARATH	37.677	0	649
Cmsa000140t1	sp|F4JY12|GFS12_ARATH	53.274	0	1707
Cmsa000141t1	sp|F4JYC8|PTM_ARATH	28.87	6.95e-139	474
Cmsa000142t1	sp|Q9SJQ6|ROS1_ARATH	55.705	0	925
Cmsa000143t1	sp|Q5N870|DCL3A_ORYSJ	45.614	0	1391
Cmsa000144t1	sp|Q9VLT1|MON2_DROME	24.128	1.31e-112	397
Cmsa000145t1	sp|F4JKH6|TSS_ARATH	49.708	0	1416
Cmsa000146t1	sp|Q94FN2|MOR1_ARATH	71.213	0	2082
Cmsa000147t1	sp|F4J7T3|EAF1A_ARATH	40.575	0	953
Cmsa000148t1	sp|V9M398|RUN1_VITRO	32.038	1.32e-76	279
Cmsa000149t1	sp|Q5XPJ9|SCAR2_ARATH	42.827	2.23e-91	330
Cmsa000150t1	sp|F4I4P3|MED23_ARATH	67.405	0	2217
Cmsa000151t1	sp|Q0WL80|UGGG_ARATH	67.783	0	2273
Cmsa000152t1	sp|Q9SHJ3|CALS7_ARATH	72.549	0	2187
Cmsa000153t1	sp|Q54YB3|TSTE_DICDI	23.077	1.95e-12	76.3
Cmsa000154t1	sp|A8MS85|SPT61_ARATH	57.602	0	1511
Cmsa000155t1	sp|Q4VA53|PDS5B_MOUSE	25.604	3.29e-75	280
Cmsa000156t1	sp|Q9FFH1|RLT2_ARATH	48.013	0	1258
Cmsa000158t1	sp|Q42093|AB2C_ARATH	75.584	0	2466
Cmsa000159t1	sp|Q9ZNZ7|GLTB1_ARATH	83.646	0	2739
Cmsa000160t1	sp|Q27IK6|KN12D_ARATH	37.652	0	776
Cmsa000161t1	sp|P84634|DCL4_ARATH	53.927	0	1476
Cmsa000162t1	sp|Q9FMM3|EXA1_ARATH	42.03	0	1003
Cmsa000163t1	sp|Q9FY48|KEG_ARATH	71.657	0	2407
Cmsa000165t1	sp|A8MS85|SPT61_ARATH	64.372	0	1817
Cmsa000166t1	sp|Q70EK8|UBP53_HUMAN	30.814	9.91e-37	155
Cmsa000167t1	sp|O81825|DRL28_ARATH	22.97	3.91e-06	54.3
Cmsa000168t1	sp|Q7XZU0|SAC9_ARATH	62.287	0	2044
Cmsa000169t1	sp|Q9LZX8|BIG2_ARATH	73.149	0	2306
Cmsa000170t1	sp|Q9LX66|HERK_ARATH	37.417	1.46e-40	166
Cmsa000172t1	sp|Q3ED78|C3H7_ARATH	57.563	5.51e-173	529
Cmsa000173t1	sp|Q7XZU0|SAC9_ARATH	57.429	0	1867
Cmsa000174t1	sp|P0CB16|DRL25_ARATH	31.87	1.03e-84	307
Cmsa000175t1	sp|Q9SSJ8|FAB1C_ARATH	51.261	0	1518
Cmsa000176t1	sp|Q9LZJ5|AB14C_ARATH	66.579	0	2097
Cmsa000177t1	sp|Q9FMM3|EXA1_ARATH	31.534	7.73e-26	120
Cmsa000178t1	sp|Q9LME6|MBD8_ARATH	44.578	2.12e-34	143
Cmsa000179t1	sp|O23247|SYRM_ARATH	41.653	1.19e-131	426
Cmsa000180t1	sp|O60306|AQR_HUMAN	48.771	0	1385
Cmsa000181t1	sp|Q94HW2|POLR1_ARATH	33.998	0	634
Cmsa000182t1	sp|Q9FFH1|RLT2_ARATH	46.305	0	1123
Cmsa000183t1	sp|F4K5J1|MYO17_ARATH	79.948	0	2550
Cmsa000184t1	sp|F4JW79|RDM3_ARATH	43.978	0	687
Cmsa000185t1	sp|Q8LPF0|TAF2_ARATH	58.158	0	1436
Cmsa000186t1	sp|P10978|POLX_TOBAC	32.766	3.67e-173	558
Cmsa000187t1	sp|C7IW64|ROS1A_ORYSJ	53.131	2.91e-173	572
Cmsa000188t1	sp|Q9SIV5|C3H19_ARATH	44.617	0	681
Cmsa000189t1	sp|F4JAU2|SAC3B_ARATH	44.379	0	1003
Cmsa000190t1	sp|Q9C5X4|ATX1_ARATH	34.722	1.55e-07	60.1
Cmsa000191t1	sp|Q0WPU1|MYO15_ARATH	71.135	0	1738
Cmsa000192t1	sp|Q94HW2|POLR1_ARATH	26.961	1.55e-65	247
Cmsa000193t1	sp|Q7GB25|AB5C_ARATH	73.587	0	2227
Cmsa000194t1	sp|Q9SIV5|C3H19_ARATH	37.765	0	801
Cmsa000195t1	sp|Q9LQ02|NRPD1_ARATH	45.87	0	1256
Cmsa000196t1	sp|O94387|YGSA_SCHPO	30.414	2.96e-82	303
Cmsa000197t1	sp|Q9C8H0|AB12C_ARATH	69.96	0	2152
Cmsa000198t1	sp|O48653|DPOLA_ORYSJ	60.756	0	1788
Cmsa000199t1	sp|Q9LKB9|MYO6_ARATH	74.619	0	2344
Cmsa000200t1	sp|Q9XID0|FAB1D_ARATH	46.124	0	806
Cmsa000201t1	sp|Q80V62|FACD2_MOUSE	30.327	2.09e-94	338
Cmsa000202t1	sp|Q9FFF9|APC1_ARATH	60.778	0	1778
Cmsa000203t1	sp|Q9M1C7|AB9C_ARATH	63.881	0	1925
Cmsa000204t1	sp|Q0DRX6|CWZF3_ORYSJ	50.781	1.34e-67	250
Cmsa000205t1	sp|P30182|TOP2_ARATH	58.428	0	1628
Cmsa000206t1	sp|Q9S7U9|M2K2_ARATH	69.565	5.9e-171	519
Cmsa000207t1	sp|Q9C811|NU160_ARATH	48.905	0	1399
Cmsa000208t1	sp|Q9BY12|SCAPE_HUMAN	31.892	5.6e-23	110
Cmsa000210t1	sp|Q8RXS6|INO80_ARATH	65.615	0	1963
Cmsa000211t1	sp|Q7PC84|AB39G_ARATH	70.278	0	2155
Cmsa000212t1	sp|Q9LK64|AB3C_ARATH	63.891	0	1925
Cmsa000213t1	sp|Q2LAE1|ASHH2_ARATH	42.812	0	630
Cmsa000214t1	sp|Q93YQ1|RTOR1_ARATH	74.545	0	1955
Cmsa000216t1	sp|Q5G1S8|PP241_ARATH	58.574	0	1756
Cmsa000217t1	sp|Q8GYU3|IYO_ARATH	44.696	0	1188
Cmsa000218t1	sp|Q9FGR0|CPSF1_ARATH	69.098	0	2030
Cmsa000219t1	sp|F4HXV6|NU155_ARATH	69.314	0	2034
Cmsa000220t1	sp|Q9LYS2|AB10C_ARATH	64.03	0	1922
Cmsa000221t1	sp|Q9FI14|TAO1_ARATH	26.962	1.49e-07	60.1
Cmsa000222t1	sp|Q9M0E5|VPS15_ARATH	68.242	0	2055
Cmsa000223t1	sp|Q9LYZ7|UPL4_ARATH	50.262	0	1364
Cmsa000224t1	sp|Q9FID9|Y5389_ARATH	37.954	5.71e-54	208
Cmsa000226t1	sp|Q9S7I0|TADA_ARATH	44.3	1.36e-119	410
Cmsa000227t1	sp|Q9XIE2|AB36G_ARATH	68.166	0	2064
Cmsa000228t1	sp|Q7LHG5|YI31B_YEAST	35.689	6.93e-147	489
Cmsa000231t1	sp|Q42510|GNOM_ARATH	79.973	0	2415
Cmsa000232t1	sp|P10978|POLX_TOBAC	30.058	0	595
Cmsa000233t1	sp|Q8LGU1|AB8C_ARATH	61.597	0	1760
Cmsa000234t1	sp|Q7PC86|AB35G_ARATH	67.884	0	2052
Cmsa000235t1	sp|Q8L840|RQL4A_ARATH	57.388	0	1256
Cmsa000236t1	sp|Q7ZV90|PIF1_DANRE	26.383	1.7e-21	104
Cmsa000237t1	sp|F4I9Q5|DEXH7_ARATH	63.834	0	1858
Cmsa000238t1	sp|Q9C5X9|HAC1_ARATH	50.26	0	821
Cmsa000239t1	sp|H6WS93|PDR1_PETAX	77.273	0	2372
Cmsa000240t1	sp|Q6IE82|JADE3_MOUSE	39.459	4.6e-28	126
Cmsa000241t1	sp|Q8CJ27|ASPM_MOUSE	27.273	3.09e-65	248
Cmsa000243t1	sp|Q9LK64|AB3C_ARATH	49.674	0	1300
Cmsa000244t1	sp|Q0J7U6|TPR2_ORYSJ	74.887	0	1763
Cmsa000245t1	sp|Q42510|GNOM_ARATH	61.297	0	1830
Cmsa000246t1	sp|F4HW51|CHR20_ARATH	59.89	0	1627
Cmsa000247t1	sp|Q76CU2|PDR1_TOBAC	73.096	0	2205
Cmsa000248t1	sp|Q9WU42|NCOR2_MOUSE	26.481	2.76e-22	108
Cmsa000249t1	sp|Q6PB75|PAPD7_MOUSE	30.462	4.6e-34	142
Cmsa000250t1	sp|Q9NSI6|BRWD1_HUMAN	30.147	4.3e-78	290
Cmsa000252t1	sp|Q92797|SYMPK_HUMAN	30.732	3.46e-75	278
Cmsa000253t1	sp|Q9ATY5|UVH3_ARATH	46.121	0	823
Cmsa000255t1	sp|Q9FGK8|SC16B_ARATH	45	0	1020
Cmsa000256t1	sp|Q8RWY6|CLASP_ARATH	71.222	0	1987
Cmsa000257t1	sp|O81016|AB32G_ARATH	74.225	0	2241
Cmsa000258t1	sp|P0CB16|DRL25_ARATH	31.136	1.82e-83	302
Cmsa000259t1	sp|Q42510|GNOM_ARATH	62.43	0	1838
Cmsa000260t1	sp|O81016|AB32G_ARATH	69.669	0	2071
Cmsa000261t1	sp|Q9FN92|Y5597_ARATH	39.375	1.08e-51	200
Cmsa000262t1	sp|V9M398|RUN1_VITRO	35.73	2.29e-142	473
Cmsa000263t1	sp|F4IZM8|HUAL3_ARATH	39.563	4.02e-64	243
Cmsa000264t1	sp|Q9SD34|C3H44_ARATH	44.401	0	620
Cmsa000265t1	sp|Q9SIV5|C3H19_ARATH	47.065	0	721
Cmsa000266t1	sp|O64827|SUVR5_ARATH	48.071	0	1234
Cmsa000267t1	sp|P10978|POLX_TOBAC	31.488	0	676
Cmsa000268t1	sp|F4J5S1|CLU_ARATH	70.059	0	1864
Cmsa000269t1	sp|Q9LY75|CYP63_ARATH	63.103	1.86e-92	314
Cmsa000270t1	sp|Q3EBC8|DCL2_ARATH	53.193	0	1444
Cmsa000271t1	sp|Q9M3B9|AB20B_ARATH	81.683	0	2344
Cmsa000272t1	sp|F4JXF9|NRPC1_ARATH	62.5	0	1754
Cmsa000274t1	sp|Q9M8D3|PUR4_ARATH	76.253	0	1559
Cmsa000275t1	sp|Q9AWA5|GWD1_SOLTU	80.867	0	1571
Cmsa000276t1	sp|F4IXE7|IDM1_ARATH	39.917	1.9e-99	348
Cmsa000277t1	sp|Q3MJ13|WDR72_HUMAN	21.689	1.01e-11	73.6
Cmsa000278t1	sp|Q9LJD8|M3KE1_ARATH	71.853	0	1968
Cmsa000279t1	sp|Q54K14|TSTF_DICDI	25.362	2.32e-26	121
Cmsa000280t1	sp|D1KF50|SRS2L_ARATH	62.115	0	1261
Cmsa000281t1	sp|Q6P4L9|NFRKB_XENTR	40.441	1.05e-44	181
Cmsa000282t1	sp|Q7PC84|AB39G_ARATH	64.811	0	1868
Cmsa000283t1	sp|Q5S2C4|NCKP1_ARATH	74.86	0	2185
Cmsa000284t1	sp|Q9FNB0|CHLH_ARATH	86.055	0	2510
Cmsa000285t1	sp|Q9LUI2|NET1A_ARATH	41.182	0	677
Cmsa000286t1	sp|F4IZM8|HUAL3_ARATH	43.75	2.64e-89	322
Cmsa000287t1	sp|Q0DRX6|CWZF3_ORYSJ	41.152	2.01e-39	162
Cmsa000288t1	sp|Q9SB63|MOS1_ARATH	35.255	0	587
Cmsa000289t1	sp|Q9M3G7|ATM_ARATH	28.497	1.32e-13	80.1
Cmsa000290t1	sp|P0DKL6|S130B_ARATH	20.728	1.37e-28	129
Cmsa000291t1	sp|F4JTS8|NOV_ARATH	47.252	0	1122
Cmsa000292t1	sp|Q9YHY6|CND1_XENLA	32.555	3.34e-114	394
Cmsa000293t1	sp|Q9S775|PKL_ARATH	66.071	0	1766
Cmsa000295t1	sp|Q75LJ4|ACBP6_ORYSJ	38.065	1.05e-71	248
Cmsa000296t1	sp|Q8GUQ8|XDH1_ARATH	74.066	0	2110
Cmsa000297t1	sp|Q7PC84|AB39G_ARATH	64.053	0	1861
Cmsa000298t1	sp|Q15KI9|PHYLO_ARATH	56.683	0	1435
Cmsa000299t1	sp|V9M398|RUN1_VITRO	35	4.44e-112	387
Cmsa000300t1	sp|Q9SPU7|TERT_ARATH	37.354	0	684
Cmsa000301t1	sp|Q9SL02|RAD50_ARATH	63.678	0	1657
Cmsa000302t1	sp|F4JTS8|NOV_ARATH	37.866	0	664
Cmsa000303t1	sp|F4K3G5|EDM2_ARATH	48.017	0	815
Cmsa000304t1	sp|Q05609|CTR1_ARATH	41.281	3.72e-50	196
Cmsa000305t1	sp|P10978|POLX_TOBAC	33.333	0	694
Cmsa000306t1	sp|Q84WU2|UBP13_ARATH	35.971	3.53e-17	91.3
Cmsa000307t1	sp|F4JAA5|SKI2_ARATH	67.399	0	1891
Cmsa000308t1	sp|O57683|SF3B1_XENLA	76.27	0	1628
Cmsa000310t1	sp|P10978|POLX_TOBAC	33.383	0	743
Cmsa000311t1	sp|Q7G9P4|ALDO3_ARATH	60.85	0	1608
Cmsa000312t1	sp|Q9ZR72|AB1B_ARATH	86.551	0	2256
Cmsa000313t1	sp|Q94FB9|AB1D_ARATH	76.226	0	2081
Cmsa000314t1	sp|Q86AS0|Y4399_DICDI	25.806	4.92e-06	53.9
Cmsa000315t1	sp|Q9C9U5|SIS8_ARATH	41.418	6.05e-51	199
Cmsa000316t1	sp|F1QEB7|WDR11_DANRE	22.092	8.31e-56	216
Cmsa000317t1	sp|Q9LKB9|MYO6_ARATH	75.224	0	2071
Cmsa000319t1	sp|P47104|RAV1_YEAST	32.051	3.07e-30	134
Cmsa000320t1	sp|Q9LFQ3|SNL2_ARATH	55.747	0	1402
Cmsa000321t1	sp|Q5R9R1|EDRF1_PONAB	27.577	1.98e-37	157
Cmsa000322t1	sp|Q9T048|DRL27_ARATH	23.946	2.1e-28	125
Cmsa000323t1	sp|Q9LUG9|MD33A_ARATH	56.094	0	1432
Cmsa000324t1	sp|Q9LRR4|R13L1_ARATH	36.205	0	607
Cmsa000325t1	sp|Q9FWS1|AUL1_ARATH	55.082	4.8e-81	296
Cmsa000326t1	sp|Q7LHG5|YI31B_YEAST	33.173	2.41e-109	381	yes
Cmsa000327t1	sp|F4JZY1|CIP1_ARATH	29.859	1.48e-38	160
Cmsa000329t1	sp|Q5S2C3|PIR_ARATH	81.231	0	2184
Cmsa000331t1	sp|Q9ZR72|AB1B_ARATH	85.024	0	2198
Cmsa000332t1	sp|F4I171|MD15A_ARATH	62.366	4.09e-171	548
Cmsa000333t1	sp|Q9LRR4|R13L1_ARATH	34.924	0	575
Cmsa000334t1	sp|F4J3N2|FTSI5_ARATH	59.535	0	1484
Cmsa000335t1	sp|Q9FR53|TOR_ARATH	82.685	0	2250
Cmsa000336t1	sp|Q9LRR4|R13L1_ARATH	35.191	3.87e-55	197
Cmsa000337t1	sp|Q9LFQ3|SNL2_ARATH	54.191	0	1373
Cmsa000338t1	sp|Q9LTT8|VCS_ARATH	47.325	0	1066
Cmsa000339t1	sp|Q9CAF4|NUP1_ARATH	32.715	8.57e-12	73.9
Cmsa000340t1	sp|Q9LYN8|EMS1_ARATH	54.19	0	1282
Cmsa000341t1	sp|Q6ZBF6|BP131_ORYSJ	26.739	4.32e-22	106
Cmsa000342t1	sp|Q9LUG9|MD33A_ARATH	59.313	0	1536
Cmsa000344t1	sp|O15050|TRNK1_HUMAN	29.247	2.87e-57	223
Cmsa000345t1	sp|Q80X82|SYMPK_MOUSE	29.195	1.69e-69	259
Cmsa000346t1	sp|Q9C813|DEAHD_ARATH	51.74	0	1205
Cmsa000347t1	sp|F4HX15|LPAI_ARATH	69.782	0	1783
Cmsa000348t1	sp|Q9Y2L5|TPPC8_HUMAN	24.648	1.5e-53	209
Cmsa000349t1	sp|Q9SSE9|JMJ25_ARATH	36.808	6.34e-108	366
Cmsa000350t1	sp|Q9LK64|AB3C_ARATH	66.87	0	1790
Cmsa000351t1	sp|F4IGA5|NU133_ARATH	55.091	0	1413
Cmsa000352t1	sp|P56941|NPC1_PIG	35.625	0	761
Cmsa000353t1	sp|Q9FNA4|ELP1_ARATH	56.669	0	1466
Cmsa000354t1	sp|F4IS91|RSA1_ARATH	54.072	9.65e-102	357
Cmsa000356t1	sp|O81283|TC159_ARATH	66.282	0	1162
Cmsa000357t1	sp|Q27IK7|KN12C_ARATH	41.64	8.65e-121	413
Cmsa000358t1	sp|Q9SAB1|HSP7Q_ARATH	54.391	0	748
Cmsa000360t1	sp|Q91V83|TTI1_MOUSE	27.778	1.2e-09	66.6
Cmsa000361t1	sp|Q9SSE9|JMJ25_ARATH	41.514	0	595
Cmsa000362t1	sp|Q8LGU1|AB8C_ARATH	64.77	0	1703
Cmsa000363t1	sp|Q9FPR3|EDR1_ARATH	41.404	3.45e-53	206
Cmsa000364t1	sp|P42695|CNDD3_HUMAN	25.322	4.9e-87	315
Cmsa000365t1	sp|P10978|POLX_TOBAC	35.855	0	588
Cmsa000366t1	sp|F4K0J3|KN4C_ARATH	60.784	0	1418
Cmsa000367t1	sp|Q94HW2|POLR1_ARATH	27.273	9.99e-06	53.9
Cmsa000368t1	sp|Q9LX99|KN14A_ARATH	68.2	0	1736
Cmsa000369t1	sp|Q10251|IF2P_SCHPO	59.473	0	737
Cmsa000371t1	sp|Q5ZKD5|RRP12_CHICK	25.639	3.11e-94	334
Cmsa000372t1	sp|Q9M297|CLSY1_ARATH	58.22	0	918
Cmsa000373t1	sp|P10978|POLX_TOBAC	32.047	0	573
Cmsa000374t1	sp|Q9FWX7|AB11B_ARATH	73.055	0	1835
Cmsa000375t1	sp|Q8RZV7|MSP1_ORYSJ	53.521	0	1272
Cmsa000376t1	sp|Q9SLF3|TC132_ARATH	73.262	0	1130
Cmsa000377t1	sp|F4JN26|MLH3_ARATH	51.142	1.26e-120	395
Cmsa000378t1	sp|Q9SIZ8|RKP_ARATH	63.009	0	1653
Cmsa000379t1	sp|Q9FIH8|SPP_ARATH	72.588	0	1745
Cmsa000380t1	sp|Q9UR07|TF211_SCHPO	24.927	4.9e-49	189
Cmsa000381t1	sp|F4J1U4|KN12E_ARATH	53.017	0	1245
Cmsa000382t1	sp|Q9STM3|REF6_ARATH	52.268	0	903
Cmsa000384t1	sp|Q9FHN8|KN14E_ARATH	71.579	0	1780
Cmsa000385t1	sp|D0EL35|CTC1_ARATH	31.897	1.52e-123	409
Cmsa000387t1	sp|Q18DN4|HMU_HALWD	27.419	7.41e-09	64.7
Cmsa000388t1	sp|F4IDB2|PHL_ARATH	43.195	0	688
Cmsa000389t1	sp|Q9FPR3|EDR1_ARATH	54.564	0	930
Cmsa000390t1	sp|O60094|DPO5_SCHPO	23.121	6.74e-24	113
Cmsa000391t1	sp|A2VDJ0|T131L_HUMAN	27.273	1.63e-13	79.3
Cmsa000392t1	sp|Q9SD34|C3H44_ARATH	41.311	1.47e-158	511
Cmsa000393t1	sp|V9M398|RUN1_VITRO	40.207	0	680
Cmsa000394t1	sp|F4IXE7|IDM1_ARATH	39.04	1.71e-110	375
Cmsa000395t1	sp|Q9FIZ7|OPLA_ARATH	82.437	0	2164
Cmsa000396t1	sp|Q9LJX0|AB19B_ARATH	87.5	0	2231
Cmsa000397t1	sp|O00370|LORF2_HUMAN	22.658	6.13e-53	207
Cmsa000398t1	sp|Q8LPK2|AB2B_ARATH	78.699	0	2013
Cmsa000399t1	sp|Q9LYN8|EMS1_ARATH	57.224	0	1328
Cmsa000400t1	sp|F4IXE7|IDM1_ARATH	29.929	2.5e-41	169
Cmsa000401t1	sp|F4K2E9|PRP16_ARATH	74.607	0	1859
Cmsa000403t1	sp|F4IF36|FGT1_ARATH	75.375	0	1947
Cmsa000404t1	sp|F4K0C4|TR130_ARATH	71.801	0	1882
Cmsa000405t1	sp|Q9FGK8|SC16B_ARATH	47.312	0	942
Cmsa000406t1	sp|Q8L5R3|TBCD_ARATH	66.721	0	1662
Cmsa000407t1	sp|Q9C7F8|AB13B_ARATH	68.833	0	1721
Cmsa000408t1	sp|Q54F05|DHX8_DICDI	64.758	0	1368
Cmsa000410t1	sp|O04251|Y4211_ARATH	63.942	1.62e-85	308
Cmsa000411t1	sp|Q8L840|RQL4A_ARATH	56.013	0	1252
Cmsa000412t1	sp|V9M398|RUN1_VITRO	35.041	2.27e-119	405
Cmsa000413t1	sp|O04716|MSH6_ARATH	60.079	0	1478
Cmsa000414t1	sp|Q9FJL0|SMC4_ARATH	71.706	0	1761
Cmsa000415t1	sp|Q4QY64|ATAD5_MOUSE	31.25	8.08e-33	142
Cmsa000416t1	sp|Q9FWS1|AUL1_ARATH	52.961	2.39e-80	293
Cmsa000417t1	sp|F4JGZ1|MED16_ARATH	72.52	0	1799
Cmsa000418t1	sp|Q9LHK4|AB8B_ARATH	63.111	0	1596
Cmsa000420t1	sp|O81825|DRL28_ARATH	28.37	1.09e-64	241
Cmsa000422t1	sp|F4J6F6|IREH1_ARATH	65.217	0	1490
Cmsa000423t1	sp|Q8W1Y0|SSC14_ARATH	71.795	8.33e-115	386
Cmsa000424t1	sp|F4I8S3|CLSY3_ARATH	44.92	0	606
Cmsa000425t1	sp|Q8RWW0|ALE2_ARATH	53.778	0	637
Cmsa000426t1	sp|Q99ME2|WDR6_MOUSE	22.283	4.58e-39	162
Cmsa000427t1	sp|Q94BR5|CHR28_ARATH	57.721	0	884
Cmsa000428t1	sp|Q7ZZ25|ATD1A_DANRE	37.318	2.94e-72	249
Cmsa000429t1	sp|Q9ULE6|PALD_HUMAN	25.369	3.91e-46	183
Cmsa000430t1	sp|O00370|LORF2_HUMAN	23.523	5.92e-50	197
Cmsa000431t1	sp|V9M2S5|RPV1_VITRO	30.851	3.63e-39	159
Cmsa000433t1	sp|Q42601|CARB_ARATH	85.253	0	1954
Cmsa000434t1	sp|F4IS91|RSA1_ARATH	43.059	6.99e-138	456
Cmsa000435t1	sp|Q8VZG8|MIK2_ARATH	42.724	0	744
Cmsa000437t1	sp|O00370|LORF2_HUMAN	22.756	4.44e-49	194
Cmsa000439t1	sp|V9M398|RUN1_VITRO	33.127	5.5e-122	410
Cmsa000440t1	sp|O00370|LORF2_HUMAN	24.973	1.8e-54	212
Cmsa000441t1	sp|Q9XIE6|ALA3_ARATH	73.723	0	1922
Cmsa000442t1	sp|O00370|LORF2_HUMAN	23.01	2.54e-50	198
Cmsa000443t1	sp|Q8H159|UBQ10_ARATH	52.62	5.81e-133	412
Cmsa000444t1	sp|P14381|YTX2_XENLA	24.331	5.95e-53	207
Cmsa000445t1	sp|C6L7U1|LIN1_LOTJA	27.523	1.11e-70	263
Cmsa000446t1	sp|O00370|LORF2_HUMAN	24.492	5.65e-53	207
Cmsa000447t1	sp|Q8L5Y6|CAND1_ARATH	79.361	0	1952
Cmsa000448t1	sp|P14381|YTX2_XENLA	25.798	6.77e-60	229
Cmsa000449t1	sp|Q6Q1P4|SMC1_ARATH	65.242	0	1556
Cmsa000450t1	sp|Q94A40|COPA1_ARATH	82.199	0	2125
Cmsa000451t1	sp|O00370|LORF2_HUMAN	23.397	4.67e-49	194
Cmsa000452t1	sp|F4IAE9|Y1591_ARATH	66.563	0	1139
Cmsa000453t1	sp|Q94A40|COPA1_ARATH	82.855	0	2136
Cmsa000454t1	sp|P14381|YTX2_XENLA	25.031	1.19e-55	216
Cmsa000455t1	sp|Q9T048|DRL27_ARATH	26.477	9.96e-63	236
Cmsa000456t1	sp|O00370|LORF2_HUMAN	23.11	4.44e-53	207
Cmsa000457t1	sp|P14381|YTX2_XENLA	24.796	2.56e-52	205
Cmsa000458t1	sp|Q9S814|EIN2_ARATH	45.35	0	1022
Cmsa000459t1	sp|P0DKL6|S130B_ARATH	86.831	0	2228
Cmsa000460t1	sp|Q94A40|COPA1_ARATH	77.723	0	2001
Cmsa000462t1	sp|Q9LNQ4|ALA4_ARATH	75.455	0	1923
Cmsa000463t1	sp|Q9ZV43|CHR8_ARATH	64.332	0	1498
Cmsa000464t1	sp|Q9LX30|GCN2_ARATH	61.011	0	1450
Cmsa000465t1	sp|Q9LNQ4|ALA4_ARATH	72.072	0	1842
Cmsa000466t1	sp|Q0KBC7|LTND_CUPNH	50.671	1.57e-82	275
Cmsa000467t1	sp|Q42877|RPB2_SOLLC	95.527	0	2348
Cmsa000468t1	sp|Q8LPQ5|BTS_ARATH	62.4	0	1558
Cmsa000469t1	sp|F4INY4|HVT1_ARATH	54.671	0	1287
Cmsa000470t1	sp|Q9LK40|NRPD2_ARATH	62.781	0	1552
Cmsa000471t1	sp|Q7ZZ25|ATD1A_DANRE	37.318	3.18e-72	249
Cmsa000473t1	sp|V9M2S5|RPV1_VITRO	34.983	2.04e-169	542
Cmsa000474t1	sp|Q56YN8|SMC3_ARATH	67.525	0	1620
Cmsa000475t1	sp|Q15155|NOMO1_HUMAN	31.647	6.98e-164	523
Cmsa000476t1	sp|Q6YU88|KN6_ORYSJ	44.352	6.1e-139	448
Cmsa000477t1	sp|O80386|CIP7_ARATH	37.557	2.78e-33	143
Cmsa000478t1	sp|Q9SG02|RDR6_ARATH	62.178	0	1532
Cmsa000479t1	sp|Q9FQ03|XRN3_ARATH	68.251	0	1211
Cmsa000480t1	sp|Q9SX33|ALA9_ARATH	74.262	0	1870
Cmsa000481t1	sp|G5E8P0|GCP6_MOUSE	27.815	1.39e-21	105
Cmsa000483t1	sp|F4I366|NRPA2_ARATH	65.934	0	1643
Cmsa000484t1	sp|Q8RXA7|SCD1_ARATH	73.935	0	1829
Cmsa000485t1	sp|O65272|KEA2_ARATH	70.483	0	1409
Cmsa000487t1	sp|Q9SL03|CALS2_ARATH	74.065	0	1231
Cmsa000488t1	sp|Q84TI3|OBE4_ARATH	44.387	2.21e-179	561
Cmsa000489t1	sp|Q9FY61|TR120_ARATH	72.667	0	1795
Cmsa000490t1	sp|F4IM84|DEXH5_ARATH	64.312	0	1447
Cmsa000492t1	sp|Q9SX33|ALA9_ARATH	72.373	0	1803
Cmsa000494t1	sp|Q0WL81|RNL_ARATH	67.182	0	1533
Cmsa000495t1	sp|Q0WP44|HASTY_ARATH	59.983	0	1426
Cmsa000496t1	sp|Q5W274|PDR3_TOBAC	70.311	0	1814
Cmsa000497t1	sp|F4IUX6|RENT2_ARATH	68.781	0	1608
Cmsa000498t1	sp|Q9SAF6|CRWN2_ARATH	39.801	0	649
Cmsa000499t1	sp|F4HPZ9|LIG6_ARATH	52.766	0	1184
Cmsa000500t1	sp|A2RSJ4|UH1BL_MOUSE	23.697	1.76e-08	62.8
Cmsa000501t1	sp|Q9ZWC8|BRL1_ARATH	62.554	0	1452
Cmsa000502t1	sp|V9M398|RUN1_VITRO	32.851	3.46e-118	401
Cmsa000503t1	sp|B6SFA4|MAA3_ARATH	35.505	2.06e-48	190
Cmsa000504t1	sp|F4K0A6|MYO2_ARATH	49.676	0	1156
Cmsa000505t1	sp|Q6ZY51|PWD_ARATH	64.092	0	1518
Cmsa000506t1	sp|A0A290U7C4|ROQ1_NICBE	40.629	0	577
Cmsa000507t1	sp|Q9SB51|UBP16_ARATH	61.053	1.19e-154	491
Cmsa000508t1	sp|A4L9P7|PDS5A_RAT	25.112	4.54e-65	245
Cmsa000509t1	sp|Q8L7I1|Y4193_ARATH	46.479	0	575
Cmsa000510t1	sp|V9M398|RUN1_VITRO	32.976	4.23e-106	367
Cmsa000511t1	sp|Q9SCQ2|UPL7_ARATH	58.663	0	1183
Cmsa000512t1	sp|Q9LFR0|GMAN2_ARATH	69.87	0	1687
Cmsa000513t1	sp|Q9LK90|ALA8_ARATH	72.408	0	1811
Cmsa000515t1	sp|Q7ZV90|PIF1_DANRE	27.291	4.27e-22	106
Cmsa000516t1	sp|Q5ZI89|TPC11_CHICK	23.797	1.93e-52	204
Cmsa000517t1	sp|P0DKG8|RSH1L_ARATH	68.502	0	897
Cmsa000518t1	sp|F4HYJ7|DEXH3_ARATH	70.147	0	1636
Cmsa000519t1	sp|F4I3Z5|SKI3_ARATH	55.167	0	1255
Cmsa000520t1	sp|O94653|BMS1_SCHPO	39.931	0	774
Cmsa000521t1	sp|V9M2S5|RPV1_VITRO	32.078	2.9e-63	233
Cmsa000522t1	sp|Q9LK40|NRPD2_ARATH	59.098	0	1423
Cmsa000523t1	sp|O22187|Y2232_ARATH	39.752	1.41e-53	204
Cmsa000524t1	sp|Q9C5Y4|SMC21_ARATH	74.468	0	1745
Cmsa000525t1	sp|Q54TB8|TSTB_DICDI	25.087	8e-08	60.5
Cmsa000526t1	sp|Q9LRR4|R13L1_ARATH	41.544	5.68e-125	410
Cmsa000527t1	sp|O48686|SNL3_ARATH	50.554	0	653
Cmsa000528t1	sp|F4HVS0|BTSL2_ARATH	46.03	0	1079
Cmsa000529t1	sp|Q5XPJ9|SCAR2_ARATH	56.881	1.43e-26	121
Cmsa000530t1	sp|Q8RWH3|YAK1_ARATH	61.619	0	927
Cmsa000531t1	sp|Q2TBM9|SRAC1_BOVIN	40.074	7.61e-49	189
Cmsa000532t1	sp|Q08BT5|RELCH_XENTR	29.825	1.87e-81	294
Cmsa000533t1	sp|Q8L7Y8|KN12B_ARATH	53.293	0	1246
Cmsa000534t1	sp|Q9LME6|MBD8_ARATH	38.608	3.48e-28	124
Cmsa000535t1	sp|Q8WWU5|TCP11_HUMAN	22.339	1.25e-07	59.3
Cmsa000536t1	sp|F4K3G5|EDM2_ARATH	44.951	0	726
Cmsa000537t1	sp|Q9LT02|PDR2_ARATH	75.297	0	1829
Cmsa000538t1	sp|Q9SRW9|CSLD5_ARATH	65.405	0	1160
Cmsa000540t1	sp|V9M398|RUN1_VITRO	34.08	1.11e-114	390
Cmsa000541t1	sp|Q9SXL4|AHK1_ARATH	67.408	0	1248
Cmsa000542t1	sp|V9M398|RUN1_VITRO	34.322	2.45e-119	404
Cmsa000543t1	sp|F4IXE7|IDM1_ARATH	28.833	1.53e-43	176
Cmsa000545t1	sp|F4J8D3|TPLAT_ARATH	78.128	0	1844
Cmsa000546t1	sp|Q94AI4|METL1_ARATH	51.653	0	687
Cmsa000547t1	sp|F4J7T3|EAF1A_ARATH	40.132	0	666
Cmsa000548t1	sp|P08548|LIN1_NYCCO	24.045	1.29e-52	206
Cmsa000550t1	sp|Q9S814|EIN2_ARATH	47.682	0	1088
Cmsa000551t1	sp|Q96ER3|SAAL1_HUMAN	25.641	1.89e-10	68.2
Cmsa000552t1	sp|Q9FL28|FLS2_ARATH	49.828	0	1040
Cmsa000553t1	sp|O82265|SCC3_ARATH	59.926	0	1302
Cmsa000554t1	sp|B9DFG3|ISE2_ARATH	69.553	0	1548
Cmsa000555t1	sp|P98204|ALA1_ARATH	68.476	0	1641
Cmsa000556t1	sp|Q3E8W4|ANX2_ARATH	39.833	2.61e-58	220
Cmsa000557t1	sp|O80386|CIP7_ARATH	30.414	5.55e-69	255
Cmsa000559t1	sp|P93194|RPK1_IPONI	53.93	0	1107
Cmsa000560t1	sp|Q802D3|XPO4_DANRE	25.376	4.59e-91	321
Cmsa000561t1	sp|P10978|POLX_TOBAC	34.848	0	606
Cmsa000562t1	sp|F4IM84|DEXH5_ARATH	59.214	0	1253
Cmsa000564t1	sp|F4HYJ7|DEXH3_ARATH	61.918	0	1368
Cmsa000565t1	sp|Q6BDA0|ELF6_ARATH	55.006	0	882
Cmsa000566t1	sp|V9M398|RUN1_VITRO	36.301	0	580
Cmsa000568t1	sp|F4KD38|NRPC2_ARATH	71.722	0	1755
Cmsa000569t1	sp|P10978|POLX_TOBAC	33.755	2.79e-178	562
Cmsa000570t1	sp|O82504|RDR2_ARATH	55.872	0	1321
Cmsa000571t1	sp|Q6NZP1|ZRAB3_MOUSE	35.185	7.04e-70	258
Cmsa000572t1	sp|Q9SQI2|GIGAN_ARATH	71.562	0	1642
Cmsa000573t1	sp|Q9M9M4|CSLD3_ARATH	86.952	0	1701
Cmsa000574t1	sp|Q2QP54|PETS_ORYSJ	50.698	0	949
Cmsa000575t1	sp|F4JV59|CABIN_ARATH	56.189	0	1193
Cmsa000576t1	sp|P55004|PHYE_IPONI	67.507	0	1564
Cmsa000577t1	sp|Q8RWY4|NLP6_ARATH	24.314	8.53e-21	102
Cmsa000578t1	sp|F4HRT5|CRWN1_ARATH	41.911	0	761
Cmsa000579t1	sp|F4JDI6|KN12F_ARATH	47.206	0	882
Cmsa000580t1	sp|Q9H7Z3|NRDE2_HUMAN	23.463	7.01e-64	240
Cmsa000581t1	sp|Q8W103|CHR24_ARATH	66.154	0	1041
Cmsa000582t1	sp|Q9LKW9|NHX7_ARATH	63.492	0	1360
Cmsa000583t1	sp|Q10CQ8|PHYC_ORYSJ	64.613	0	1476
Cmsa000584t1	sp|V9M398|RUN1_VITRO	35.235	3.36e-174	551
Cmsa000585t1	sp|Q10NY2|TPR3_ORYSJ	73.034	0	1734
Cmsa000586t1	sp|P10978|POLX_TOBAC	32.68	1.9e-158	509
Cmsa000587t1	sp|A0A290U7C4|ROQ1_NICBE	38.258	8.78e-168	532
Cmsa000588t1	sp|Q84LK0|MSH1_ARATH	65.81	0	1568
Cmsa000589t1	sp|Q8VZ17|SUVH6_ARATH	56.167	0	584
Cmsa000590t1	sp|Q9M9M4|CSLD3_ARATH	78.133	0	1894
Cmsa000591t1	sp|Q93YP4|EPN3_ARATH	49.359	6.28e-108	365
Cmsa000592t1	sp|Q94AI7|TPL_ARATH	83.217	0	1971
Cmsa000593t1	sp|Q9LHE9|MYO1_ARATH	74.166	0	1763
Cmsa000594t1	sp|Q5R5R2|HEAT6_PONAB	26.721	2.21e-41	169
Cmsa000595t1	sp|P98204|ALA1_ARATH	69.535	0	1654
Cmsa000596t1	sp|O82188|RDR5_ARATH	45.602	0	697
Cmsa000597t1	sp|Q9SHI2|Y1723_ARATH	63.851	0	1390
Cmsa000598t1	sp|F4JC20|FIPS3_ARATH	27.759	1.75e-16	88.6
Cmsa000599t1	sp|F4JLM5|SYIC_ARATH	76.297	0	1775
Cmsa000600t1	sp|Q9FIZ3|GSO2_ARATH	31.548	9.44e-122	408
Cmsa000601t1	sp|Q8RX56|UNC13_ARATH	67.812	0	1400
Cmsa000603t1	sp|F4IXE7|IDM1_ARATH	38.571	1.6e-86	308
Cmsa000604t1	sp|Q8L611|SC31B_ARATH	60.483	0	1294
Cmsa000605t1	sp|Q9LQV2|RDR1_ARATH	62.264	0	1373
Cmsa000606t1	sp|Q9LL84|DNLI4_ARATH	67.089	0	1412
Cmsa000607t1	sp|Q43846|SSY3_SOLTU	76.573	0	1527
Cmsa000608t1	sp|Q9C699|RLP7_ARATH	35.232	1.68e-143	460
Cmsa000610t1	sp|Q5R8D8|DNJC7_PONAB	29.183	3.78e-38	153
Cmsa000613t1	sp|Q9LRR5|DRL21_ARATH	35.4	9.29e-66	239
Cmsa000614t1	sp|Q8CCP0|NEMF_MOUSE	37.799	0	649
Cmsa000615t1	sp|F4HWY6|MYO11_ARATH	62.136	0	748
Cmsa000616t1	sp|Q9FID8|Y5900_ARATH	36.286	9.41e-56	212
Cmsa000617t1	sp|Q9LXF4|PP384_ARATH	36.558	0	721
Cmsa000618t1	sp|V9M398|RUN1_VITRO	36.671	2.34e-144	471
Cmsa000619t1	sp|P29130|PHYB_TOBAC	80.654	0	1922
Cmsa000621t1	sp|Q9SSE9|JMJ25_ARATH	50.867	8.99e-93	323
Cmsa000622t1	sp|Q9SCZ4|FERON_ARATH	45.847	2.48e-68	251
Cmsa000624t1	sp|Q40392|TMVRN_NICGU	38.371	0	619
Cmsa000625t1	sp|Q21313|EPI1_CAEEL	20.401	1.09e-06	57
Cmsa000626t1	sp|V9M398|RUN1_VITRO	37.955	2.85e-157	506
Cmsa000627t1	sp|Q8W4K1|TYW23_ARATH	56.195	0	1036
Cmsa000628t1	sp|Q9FPT1|UBP12_ARATH	84.162	0	1712
Cmsa000629t1	sp|O22897|DUF6_ARATH	29.958	4.19e-23	109
Cmsa000630t1	sp|Q9M2T1|AP3BA_ARATH	54.96	0	1045
Cmsa000632t1	sp|Q3E8W4|ANX2_ARATH	42.368	8.39e-62	230
Cmsa000633t1	sp|Q1RIM1|TOP1_RICBR	42.548	0	641
Cmsa000634t1	sp|Q9LVQ5|PP432_ARATH	46.623	0	1022
Cmsa000636t1	sp|P33530|PHYA1_TOBAC	75.338	0	1778
Cmsa000637t1	sp|Q8L7S0|ULP2B_ARATH	49.266	1.47e-136	439
Cmsa000638t1	sp|Q9SY59|NFXL1_ARATH	59.646	0	1254
Cmsa000639t1	sp|Q947D2|PRAF1_ARATH	67.616	0	1445
Cmsa000641t1	sp|P29130|PHYB_TOBAC	79.129	0	1867
Cmsa000642t1	sp|Q8K400|STXB5_MOUSE	23.32	2.46e-19	98.2
Cmsa000643t1	sp|F4K1G2|AEE19_ARATH	49.569	0	1002
Cmsa000644t1	sp|Q0WLC6|PP349_ARATH	47.846	0	940
Cmsa000645t1	sp|Q5D892|MER3_ARATH	77.091	0	1295
Cmsa000646t1	sp|A8MQL1|TRF1B_ARATH	47.342	0	791
Cmsa000647t1	sp|Q9FN92|Y5597_ARATH	39.65	4.95e-59	221
Cmsa000648t1	sp|Q9FPT1|UBP12_ARATH	83.203	0	1746
Cmsa000649t1	sp|O82190|RDR3_ARATH	46.042	0	738
Cmsa000650t1	sp|Q5U241|PD5BB_XENLA	28.07	3.54e-18	94.7
Cmsa000651t1	sp|Q9FMJ0|P4KB1_ARATH	67.863	0	1480
Cmsa000652t1	sp|O48946|CESA1_ARATH	85.731	0	1532
Cmsa000653t1	sp|F4K0A6|MYO2_ARATH	49.057	0	1123
Cmsa000654t1	sp|Q9ASR1|EF2_ARATH	89.125	0	1597
Cmsa000655t1	sp|Q69ZJ7|RIC1_MOUSE	24.978	2.07e-72	268
Cmsa000656t1	sp|Q5ZKD5|RRP12_CHICK	24.251	8.1e-47	187
Cmsa000657t1	sp|Q84JA6|CESA4_ARATH	78.797	0	1671
Cmsa000658t1	sp|Q9LRE6|DPOD1_ORYSJ	85.607	0	1904
Cmsa000660t1	sp|Q9LRZ5|PLDZ1_ARATH	71.057	0	1571
Cmsa000661t1	sp|O00410|IPO5_HUMAN	36.478	0	705
Cmsa000662t1	sp|Q9NVI1|FANCI_HUMAN	27.882	6e-30	132
Cmsa000663t1	sp|Q9FNP1|PEX1_ARATH	57.396	0	1214
Cmsa000664t1	sp|O00410|IPO5_HUMAN	36.568	0	706
Cmsa000665t1	sp|Q2QAV0|TIO_ARATH	54.81	0	1146
Cmsa000666t1	sp|Q947D2|PRAF1_ARATH	50.356	0	998
Cmsa000667t1	sp|Q8RY95|SPL14_ARATH	47.532	0	885
Cmsa000668t1	sp|Q9QYI3|DNJC7_MOUSE	27.976	5.23e-35	144
Cmsa000669t1	sp|Q84JM4|TPR3_ARATH	72.878	0	1624
Cmsa000670t1	sp|Q9S7I6|RPK2_ARATH	63.036	0	1285
Cmsa000671t1	sp|P15941|MUC1_HUMAN	26.157	3.67e-06	55.1
Cmsa000672t1	sp|Q54NA6|MYBL_DICDI	41.509	2.12e-47	186
Cmsa000673t1	sp|F4IXE7|IDM1_ARATH	42.022	0	762
Cmsa000674t1	sp|Q9MAG3|AB24G_ARATH	63.153	0	1415
Cmsa000675t1	sp|P10978|POLX_TOBAC	32.82	4.43e-178	560
Cmsa000677t1	sp|Q9C7S5|PSYR1_ARATH	55.576	0	1099
Cmsa000679t1	sp|Q6JN46|EIX2_SOLLC	36.778	0	559
Cmsa000680t1	sp|Q9SZ52|PP344_ARATH	61.394	0	1339
Cmsa000681t1	sp|P98205|ALA2_ARATH	82.31	0	1924
Cmsa000683t1	sp|O48946|CESA1_ARATH	84.283	0	1868
Cmsa000685t1	sp|Q8GZ42|ATX5_ARATH	61.412	0	1221
Cmsa000686t1	sp|Q9SAJ3|FTSHC_ARATH	76.081	0	1193
Cmsa000687t1	sp|Q84ND9|POLIB_ARATH	60.456	0	1153
Cmsa000688t1	sp|Q8W4N3|UBP2_ARATH	36.939	1.38e-120	397
Cmsa000689t1	sp|Q94JQ6|CESA6_ARATH	77.666	0	1746
Cmsa000690t1	sp|F4JKK0|SUD1_ARATH	70.696	0	1543
Cmsa000691t1	sp|Q6A332|ALY3_ARATH	42.211	0	728
Cmsa000693t1	sp|Q5AW24|IML1_EMENI	39.286	1.17e-07	60.1
Cmsa000694t1	sp|A5F5U6|BGAL_VIBC3	40.689	0	760
Cmsa000695t1	sp|F4K5K6|PMIR1_ARATH	45.485	0	857
Cmsa000696t1	sp|B9FFA3|KN7E_ORYSJ	60.72	0	1263
Cmsa000697t1	sp|Q9LF79|ACA8_ARATH	71.084	0	1540
Cmsa000698t1	sp|V9M398|RUN1_VITRO	37.643	2.6e-167	531
Cmsa000699t1	sp|F4JY24|CHR17_ARATH	85.07	0	1773
Cmsa000700t1	sp|A2XDG4|UBP26_ORYSI	55.727	0	1211
Cmsa000701t1	sp|Q9LJL3|PREP1_ARATH	79.286	0	1693
Cmsa000703t1	sp|Q4F883|SG101_ARATH	35.876	1.43e-67	240
Cmsa000704t1	sp|F4I8S3|CLSY3_ARATH	45.783	1.03e-175	555
Cmsa000705t1	sp|Q9LF79|ACA8_ARATH	70.768	0	1523
Cmsa000706t1	sp|P14381|YTX2_XENLA	24.609	2.14e-44	179
Cmsa000707t1	sp|Q8LPQ9|FPA_ARATH	39.437	1.97e-07	59.3
Cmsa000708t1	sp|C0LGR3|RGI3_ARATH	63.755	0	1326
Cmsa000709t1	sp|A0A290U7C4|ROQ1_NICBE	41.219	4.31e-178	559
Cmsa000710t1	sp|Q38796|LUMI_ARATH	47.72	7.5e-166	512
Cmsa000711t1	sp|P92974|UBE12_ARATH	74.737	0	1677
Cmsa000712t1	sp|Q9SYP1|DEXHC_ARATH	69.332	0	1301
Cmsa000713t1	sp|Q0WR59|Y5020_ARATH	53.011	0	1073
Cmsa000714t1	sp|F4J738|SAD2H_ARATH	23.684	2.49e-11	72
Cmsa000715t1	sp|Q6QNU4|DDB1_SOLLC	91.193	0	2059
Cmsa000717t1	sp|C0LGR3|RGI3_ARATH	54.186	0	1063
Cmsa000718t1	sp|Q38834|R13L4_ARATH	26.906	8.41e-12	73.2
Cmsa000719t1	sp|Q6Z2W3|ARFE_ORYSJ	67.658	0	686
Cmsa000720t1	sp|F4I116|SYLC_ARATH	69.004	0	1566
Cmsa000721t1	sp|Q8VZA0|SIEL_ARATH	38.706	0	605
Cmsa000722t1	sp|C6L7U1|LIN1_LOTJA	56.284	0	1207
Cmsa000723t1	sp|Q54C71|KXCB_DICDI	27.217	5.02e-18	94
Cmsa000724t1	sp|C0LGR3|RGI3_ARATH	54.144	0	1059
Cmsa000725t1	sp|Q0WVF8|MMS19_ARATH	43.286	0	893
Cmsa000726t1	sp|F4K1J4|ATXR7_ARATH	72.124	1.75e-98	344
Cmsa000727t1	sp|F4JKH6|TSS_ARATH	57.41	0	721
Cmsa000728t1	sp|F4J8K6|RRP5_ARATH	54.402	0	1123
Cmsa000729t1	sp|Q9SWR3|MMT1_WEDBI	78.88	0	1790
Cmsa000730t1	sp|O04379|AGO1_ARATH	79.713	0	1594
Cmsa000731t1	sp|F4JY37|RUK_ARATH	62.232	0	1360
Cmsa000732t1	sp|B0F9L4|GOGC6_ARATH	66.225	0	1173
Cmsa000733t1	sp|Q9SUG7|ATG11_ARATH	54.083	0	1141
Cmsa000734t1	sp|Q9SWR3|MMT1_WEDBI	86.636	0	1962
Cmsa000736t1	sp|Q2H102|BST1_CHAGB	35.62	2.23e-56	216
Cmsa000737t1	sp|P03360|POL_AVIRE	23.894	4.16e-45	179
Cmsa000738t1	sp|P93028|UBE11_ARATH	81.569	0	1767
Cmsa000739t1	sp|Q96EZ8|MCRS1_HUMAN	37.778	6.23e-10	66.6
Cmsa000740t1	sp|Q9S7I6|RPK2_ARATH	58.829	0	1222
Cmsa000741t1	sp|Q9SHF2|AGO3_ARATH	44.329	0	703
Cmsa000742t1	sp|F4IUY8|SAC3A_ARATH	50.14	0	903
Cmsa000743t1	sp|Q7XSA2|AGO1B_ORYSJ	82.03	0	1584
Cmsa000745t1	sp|P30182|TOP2_ARATH	46.094	0	944
Cmsa000746t1	sp|C0LGS2|Y4361_ARATH	62.183	0	1330
Cmsa000747t1	sp|V9M398|RUN1_VITRO	40.669	0	584
Cmsa000748t1	sp|Q6NRS1|IBTK_XENLA	30.562	9.66e-39	161
Cmsa000749t1	sp|Q8VZ10|SOQ1_ARATH	73.024	0	1527
Cmsa000750t1	sp|Q9HGL2|YHLA_SCHPO	39.45	4.5e-20	100
Cmsa000751t1	sp|Q9SL76|P2C19_ARATH	68.478	0	1493
Cmsa000752t1	sp|O00370|LORF2_HUMAN	24.129	2.2e-52	204
Cmsa000753t1	sp|Q7ZV90|PIF1_DANRE	26.261	1e-19	98.6
Cmsa000755t1	sp|Q941L0|CESA3_ARATH	83.179	0	1852
Cmsa000756t1	sp|Q54JE4|ODO1_DICDI	54.677	0	1027
Cmsa000757t1	sp|Q9LP46|SCAR3_ARATH	35.447	1.93e-120	398
Cmsa000758t1	sp|C0LGR3|RGI3_ARATH	62.268	0	1287
Cmsa000759t1	sp|B5X0I6|VIP6_ARATH	67.982	0	1522
Cmsa000760t1	sp|P0CB22|ATX2_ARATH	55.894	0	1136
Cmsa000761t1	sp|C0LGS2|Y4361_ARATH	56.14	0	1167
Cmsa000762t1	sp|Q3E8W4|ANX2_ARATH	39.344	5.2e-58	219
Cmsa000763t1	sp|A1A4J7|SMG8_BOVIN	24.034	4.62e-30	132
Cmsa000764t1	sp|Q9SMV6|XPO1A_ARATH	84.944	0	1908
Cmsa000765t1	sp|F4J9M5|CHR12_ARATH	70.669	0	1435
Cmsa000766t1	sp|Q8L899|BRI1_SOLPE	61.007	0	1345
Cmsa000767t1	sp|Q6JN47|EIX1_SOLLC	36.152	1.59e-161	507
Cmsa000768t1	sp|Q8CI71|VPS50_MOUSE	25.942	7.28e-89	310
Cmsa000769t1	sp|Q8GSA7|CMTA3_ARATH	52.773	0	998
Cmsa000770t1	sp|Q61107|GBP4_MOUSE	30.969	1.13e-57	214
Cmsa000772t1	sp|Q8RXK8|SYIM_ARATH	74.371	0	1645
Cmsa000773t1	sp|Q8L785|SYGM2_ARATH	70.736	0	1570
Cmsa000774t1	sp|Q9FPS4|UBP23_ARATH	60.526	8.24e-66	242
Cmsa000775t1	sp|P93733|PLDB1_ARATH	59.104	0	762
Cmsa000776t1	sp|P57768|SNX16_HUMAN	31.707	6.87e-10	65.5
Cmsa000778t1	sp|Q8LPJ3|MANA2_ARATH	66.37	0	1403
Cmsa000779t1	sp|F4IJK6|KN14R_ARATH	55.901	0	1189
Cmsa000781t1	sp|Q6P4K6|S11IP_XENTR	28.947	7.44e-27	122
Cmsa000782t1	sp|Q8RXD9|DPE2_ARATH	73.419	0	1484
Cmsa000783t1	sp|C0SUT9|JMJ16_ARATH	59.481	0	879
Cmsa000784t1	sp|Q7X923|SPT16_ORYSJ	71.536	0	1498
Cmsa000785t1	sp|P93736|SYVM1_ARATH	71.47	0	1566
Cmsa000786t1	sp|F4HPN2|IRE4_ARATH	50.239	0	925
Cmsa000787t1	sp|Q9LNJ9|FKGP_ARATH	70.215	0	1548
Cmsa000788t1	sp|Q6A332|ALY3_ARATH	39.766	0	617
Cmsa000789t1	sp|Q9LRZ5|PLDZ1_ARATH	64.806	0	1373
Cmsa000790t1	sp|Q8UVR5|BAZ1A_XENLA	38.71	3.64e-07	58.2
Cmsa000791t1	sp|Q9C5U2|AHK2_ARATH	67.755	0	1309
Cmsa000792t1	sp|Q9FIN7|MIP2_ARATH	53.477	0	1149
Cmsa000793t1	sp|Q6JN46|EIX2_SOLLC	37.44	8.3e-172	533
Cmsa000794t1	sp|Q9FIY7|SM3L3_ARATH	68.159	0	1369
Cmsa000795t1	sp|O04647|PP399_ARATH	53.38	0	1074
Cmsa000796t1	sp|Q8S3U9|SEC5A_ARATH	60.714	0	1331
Cmsa000797t1	sp|P0CB23|Y4862_ARATH	43.114	6.76e-58	221
Cmsa000798t1	sp|Q9SB51|UBP16_ARATH	57.647	1.6e-154	488
Cmsa000799t1	sp|Q9SV36|KINUC_ARATH	59.024	0	1154
Cmsa000800t1	sp|Q9XES1|ECA4_ARATH	79.229	0	1724
Cmsa000802t1	sp|O64728|STI_ARATH	54.853	0	878
Cmsa000803t1	sp|Q7XA40|RGA3_SOLBU	33.366	2.57e-136	439
Cmsa000804t1	sp|Q9M3G7|ATM_ARATH	30.899	1.32e-17	92.8
Cmsa000805t1	sp|Q6YYC0|C3H55_ORYSJ	53.261	3.14e-22	107
Cmsa000806t1	sp|Q56P13|RPOB_LACSA	98.774	0	2157
Cmsa000807t1	sp|Q94HW2|POLR1_ARATH	25.225	2.57e-19	98.2
Cmsa000808t1	sp|Q8RY22|DEGP7_ARATH	72.553	0	1588
Cmsa000810t1	sp|Q40392|TMVRN_NICGU	35.226	2.35e-99	337
Cmsa000811t1	sp|Q8RXY0|Y3333_ARATH	66.842	5.23e-173	514
Cmsa000812t1	sp|C0LGQ9|GHR1_ARATH	66.823	0	1371
Cmsa000813t1	sp|Q84WW3|VIP2L_ARATH	82.65	0	1787
Cmsa000814t1	sp|Q9SGP2|HSL1_ARATH	42.127	0	660
Cmsa000815t1	sp|Q0WQJ7|KN5B_ARATH	57.835	0	1184
Cmsa000816t1	sp|Q7XA40|RGA3_SOLBU	29.58	5.57e-94	321
Cmsa000817t1	sp|Q9FID8|Y5900_ARATH	44.083	1.69e-68	250
Cmsa000818t1	sp|Q8W5R5|KN7D_ARATH	69.697	0	1403
Cmsa000819t1	sp|Q8L7S0|ULP2B_ARATH	41.379	8.25e-136	435
Cmsa000820t1	sp|Q9F234|AGL2_BACTQ	39.803	5.72e-142	448
Cmsa000821t1	sp|Q03701|CEBPZ_HUMAN	32.407	2.46e-117	390
Cmsa000822t1	sp|A0A1P8ASY1|JHS1_ARATH	46.252	1.37e-154	482
Cmsa000824t1	sp|Q9ZPS9|BRL2_ARATH	64.982	0	1382
Cmsa000825t1	sp|F4HQD4|HSP7P_ARATH	73.27	0	1258
Cmsa000826t1	sp|Q93YU5|SEC8_ARATH	68.135	0	1375
Cmsa000827t1	sp|Q9LVN1|FH13_ARATH	56.713	5.96e-148	477
Cmsa000828t1	sp|O60100|IMB4_SCHPO	27.676	1.68e-108	366
Cmsa000829t1	sp|Q6NRY2|NOL6_XENLA	28.193	2.54e-124	411
Cmsa000830t1	sp|Q9STN3|SPT51_ARATH	68.942	0	1363
Cmsa000831t1	sp|Q8L748|NU107_ARATH	65.201	0	1065
Cmsa000832t1	sp|Q5ZLT0|XPO7_CHICK	43.855	0	904
Cmsa000833t1	sp|F4JS25|SRFR1_ARATH	60.112	0	1274
Cmsa000834t1	sp|Q8GVE8|CAPP4_ARATH	69.153	0	1068
Cmsa000835t1	sp|Q9LZU5|KN5D_ARATH	71.388	0	1519
Cmsa000836t1	sp|Q9LFS8|SMC5_ARATH	62.956	0	1332
Cmsa000837t1	sp|Q9FFF3|COG1_ARATH	57.292	0	1170
Cmsa000838t1	sp|Q9LRT1|Y3804_ARATH	59.329	0	1158
Cmsa000839t1	sp|Q9FII7|SMC6B_ARATH	58.654	0	1189
Cmsa000840t1	sp|Q9SFU0|SC24A_ARATH	66.201	0	1354
Cmsa000841t1	sp|Q9M081|SC24B_ARATH	64.973	0	1334
Cmsa000842t1	sp|Q652L2|HIRA_ORYSJ	68.854	0	1325
Cmsa000843t1	sp|O23247|SYRM_ARATH	40.637	3.2e-102	336
Cmsa000844t1	sp|Q9SQV1|RH40_ARATH	62.014	0	803
Cmsa000845t1	sp|Q9SMZ4|AASS_ARATH	64.272	0	1413
Cmsa000846t1	sp|Q9LF37|CLPB3_ARATH	84.696	0	1637
Cmsa000848t1	sp|D8WUA4|SECA2_ARATH	77.435	0	1671
Cmsa000849t1	sp|Q8VY00|ESP3_ARATH	75.935	0	1612
Cmsa000850t1	sp|Q9C699|RLP7_ARATH	36.407	1.83e-152	481
Cmsa000851t1	sp|C0LGP4|Y3475_ARATH	39.482	0	674
Cmsa000852t1	sp|Q9LYD9|EMF1_ARATH	25.357	3.43e-09	65.1
Cmsa000853t1	sp|F4KDH9|FIPS5_ARATH	65.217	1.89e-97	338
Cmsa000854t1	sp|Q9SHI3|RLP2_ARATH	49.399	0	581
Cmsa000855t1	sp|Q61107|GBP4_MOUSE	30.123	5.39e-55	205
Cmsa000858t1	sp|Q09690|POM1_SCHPO	38.344	2.05e-60	228
Cmsa000859t1	sp|Q9T048|DRL27_ARATH	25.737	1.14e-23	108
Cmsa000860t1	sp|F4JTS8|NOV_ARATH	41.134	0	784
Cmsa000861t1	sp|Q9WU70|STXB5_RAT	22.547	2.86e-15	84.3
Cmsa000862t1	sp|Q8RYC8|ARFS_ARATH	79.185	0	738
Cmsa000863t1	sp|O22060|SPSA1_CITUN	79.398	0	1743
Cmsa000864t1	sp|Q9C698|FPP6_ARATH	49.64	0	902
Cmsa000865t1	sp|Q9ZVT9|C2GR1_ARATH	61.127	0	1341
Cmsa000866t1	sp|Q9SWW6|CESA7_ARATH	85.082	0	1835
Cmsa000867t1	sp|O82345|BAG6_ARATH	29.382	1.63e-38	159
Cmsa000868t1	sp|C0LGH2|Y1561_ARATH	57.459	0	1206
Cmsa000869t1	sp|V9M398|RUN1_VITRO	38.308	2.72e-161	514
Cmsa000870t1	sp|Q9SVP7|PP307_ARATH	63.358	0	941
Cmsa000871t1	sp|Q99315|YG31B_YEAST	31.784	1.07e-72	258
Cmsa000872t1	sp|O48963|PHOT1_ARATH	68.061	0	1383
Cmsa000873t1	sp|O23247|SYRM_ARATH	45.54	2.12e-172	522
Cmsa000874t1	sp|Q9FQ03|XRN3_ARATH	67.238	0	1312
Cmsa000875t1	sp|A0A068FIK2|KN4A_GOSHI	77.549	0	1494
Cmsa000876t1	sp|Q7X8C5|WAKLB_ARATH	45.637	3.42e-179	543
Cmsa000877t1	sp|Q9ZVX1|UBC23_ARATH	58.592	0	1200
Cmsa000878t1	sp|Q9SZR3|SMXL4_ARATH	41.24	0	700
Cmsa000879t1	sp|Q9M2L4|ACA11_ARATH	69.342	0	1459
Cmsa000881t1	sp|O49545|BAME1_ARATH	56.721	0	1075
Cmsa000882t1	sp|P49361|GCSPA_FLAPR	94.311	0	2025
Cmsa000883t1	sp|Q9YHB5|CND3_XENLA	24.71	5.05e-10	67
Cmsa000884t1	sp|Q9LUG9|MD33A_ARATH	52.956	0	822
Cmsa000885t1	sp|Q60EW9|FTIP7_ORYSJ	68.421	0	1113
Cmsa000887t1	sp|Q9SD39|PMTR_ARATH	65.522	0	941
Cmsa000888t1	sp|B6SFA4|MAA3_ARATH	36.364	2.35e-48	188
Cmsa000889t1	sp|O23247|SYRM_ARATH	34.268	5.9e-41	164
Cmsa000890t1	sp|Q9M2R0|FTIP3_ARATH	62.949	0	1018
Cmsa000891t1	sp|Q8RWB8|UPL6_ARATH	66.538	0	1439
Cmsa000892t1	sp|F4HTH8|KTN82_ARATH	63.616	0	585
Cmsa000893t1	sp|Q6Z2W3|ARFE_ORYSJ	67.325	0	701
Cmsa000894t1	sp|Q7XKR9|KN12A_ORYSJ	51.287	0	917
Cmsa000895t1	sp|Q9ZUA9|Y2181_ARATH	45.902	3.72e-08	61.2
Cmsa000896t1	sp|Q9LT25|PR40C_ARATH	54.762	0	691
Cmsa000897t1	sp|A0A068FIK2|KN4A_GOSHI	76.916	0	1601
Cmsa000898t1	sp|Q8L7C2|CFM2_ARATH	53.333	0	990
Cmsa000900t1	sp|P94078|MANA1_ARATH	69.374	0	1481
Cmsa000901t1	sp|F4IBQ9|KN14Q_ARATH	59.107	0	961
Cmsa000902t1	sp|Q6RHR6|DMI1_MEDTR	71.429	0	1220
Cmsa000903t1	sp|F4IRR2|SAD2_ARATH	73.282	0	1536
Cmsa000904t1	sp|O65440|BAME3_ARATH	61.554	0	1181
Cmsa000905t1	sp|Q8LPK4|AP2A2_ARATH	76.894	0	1634
Cmsa000906t1	sp|O00370|LORF2_HUMAN	26.087	5.86e-42	171
Cmsa000907t1	sp|Q0WUG6|SBT61_ARATH	73.036	0	1536
Cmsa000908t1	sp|Q9FN37|PSKR2_ARATH	57.267	0	1153
Cmsa000911t1	sp|Q9SU71|EDSBC_ARATH	32.955	5.39e-07	57.4
Cmsa000912t1	sp|P11369|LORF2_MOUSE	25.576	6.97e-56	215
Cmsa000913t1	sp|Q9SMV7|MSH7_ARATH	65.487	0	764
Cmsa000914t1	sp|Q8GZ99|HPCA1_ARATH	55.556	0	962
Cmsa000915t1	sp|F4JGB6|RLP46_ARATH	37.812	3.91e-48	176
Cmsa000916t1	sp|Q94F87|CMT2_ARATH	57.888	0	958
Cmsa000918t1	sp|P0DH90|FRIGI_ARATH	35.943	4.04e-45	176
Cmsa000919t1	sp|F4IJK6|KN14R_ARATH	51.455	0	1034
Cmsa000920t1	sp|Q91YE6|IPO9_MOUSE	27.361	8.28e-136	438
Cmsa000921t1	sp|Q9M2L4|ACA11_ARATH	68.245	0	1408
Cmsa000922t1	sp|B8XCH5|QKY_ARATH	69.86	0	1490
Cmsa000923t1	sp|Q9LRR4|R13L1_ARATH	36.962	1.26e-148	469
Cmsa000924t1	sp|Q9S7J8|HMA7_ARATH	71.984	0	1464
Cmsa000925t1	sp|O23247|SYRM_ARATH	38.71	1.43e-47	184
Cmsa000926t1	sp|P44439|PCNB_HAEIN	33.208	2.86e-34	140
Cmsa000927t1	sp|Q8CGC6|RBM28_MOUSE	31.306	9.63e-70	251
Cmsa000928t1	sp|Q38834|R13L4_ARATH	35.461	4.36e-13	77.4
Cmsa000929t1	sp|Q9FHH2|SMAX1_ARATH	50.419	0	926
Cmsa000930t1	sp|F4JCU0|SUA_ARATH	55.682	0	993
Cmsa000931t1	sp|Q8C0D5|EFL1_MOUSE	37.274	0	703
Cmsa000932t1	sp|C0LGH2|Y1561_ARATH	53.191	0	1043
Cmsa000933t1	sp|Q54JE4|ODO1_DICDI	54.788	0	1035
Cmsa000935t1	sp|Q56YN8|SMC3_ARATH	27.573	1.75e-50	197
Cmsa000936t1	sp|O23247|SYRM_ARATH	35.168	3.31e-44	174
Cmsa000937t1	sp|Q8VZG8|MIK2_ARATH	48.337	0	921
Cmsa000939t1	sp|Q9LUQ5|UBC25_ARATH	54.772	1.68e-77	269
Cmsa000940t1	sp|Q8LL04|CPL3_ARATH	48.004	0	773
Cmsa000941t1	sp|F4JTS8|NOV_ARATH	37.073	9.55e-168	548
Cmsa000942t1	sp|Q9FXF2|RKF1_ARATH	53.374	0	1063
Cmsa000943t1	sp|V9M398|RUN1_VITRO	39.272	5.31e-156	499
Cmsa000944t1	sp|Q9FWS1|AUL1_ARATH	40	1.86e-13	78.2
Cmsa000945t1	sp|Q7XBQ9|RGA2_SOLBU	35.491	3.97e-140	447
Cmsa000946t1	sp|Q9LVD3|PP434_ARATH	36.65	0	659
Cmsa000947t1	sp|Q9M0G7|MIK1_ARATH	65.524	0	1331
Cmsa000948t1	sp|C0LGX3|HSL2_ARATH	51.242	0	937
Cmsa000949t1	sp|O49545|BAME1_ARATH	77.609	0	1555
Cmsa000950t1	sp|F4HNU6|NRDC_ARATH	68.103	0	1350
Cmsa000951t1	sp|O23247|SYRM_ARATH	45.318	1.79e-52	199
Cmsa000952t1	sp|Q9SSQ4|FRS6_ARATH	26.667	5.78e-07	57.4
Cmsa000953t1	sp|Q9FII5|TDR_ARATH	62.173	0	1207
Cmsa000954t1	sp|Q9SHI1|IF2C_ARATH	63.862	0	1242
Cmsa000955t1	sp|P28737|MSP1_YEAST	43.96	5.74e-74	251
Cmsa000956t1	sp|F4JLK2|SPSA4_ARATH	68.601	0	1465
Cmsa000957t1	sp|Q9ASP6|HNRPQ_ARATH	27.6	5.89e-22	104
Cmsa000958t1	sp|Q9FII5|TDR_ARATH	63.515	0	1232
Cmsa000959t1	sp|F4JRP0|STIL3_ARATH	54.668	0	1066
Cmsa000960t1	sp|O95628|CNOT4_HUMAN	44.351	5.11e-62	224
Cmsa000961t1	sp|Q37145|ACA1_ARATH	78.333	0	1618
Cmsa000963t1	sp|F4JKH6|TSS_ARATH	69.062	0	885
Cmsa000964t1	sp|V9M398|RUN1_VITRO	47.478	1.89e-87	290
Cmsa000965t1	sp|Q8RY25|NU98A_ARATH	61.086	0	1053
Cmsa000966t1	sp|Q9LY77|ACA12_ARATH	71.968	0	1060
Cmsa000967t1	sp|F4KEY9|NAA25_ARATH	58.974	0	1186
Cmsa000968t1	sp|Q8LLD0|NUP96_ARATH	56.725	0	1152
Cmsa000969t1	sp|Q9LIH5|C3H38_ARATH	59.524	7.8e-24	111
Cmsa000970t1	sp|O81825|DRL28_ARATH	30.821	2.82e-65	241
Cmsa000971t1	sp|Q8BM47|PKHM3_MOUSE	29.6	2.86e-32	138
Cmsa000972t1	sp|Q9LX66|HERK_ARATH	37.748	3.6e-50	194
Cmsa000973t1	sp|Q9M3G7|ATM_ARATH	27.551	3.92e-10	68.2
Cmsa000974t1	sp|Q8LPR9|TI110_ARATH	64.082	0	1263
Cmsa000975t1	sp|B8XCH5|QKY_ARATH	46.231	0	902
Cmsa000976t1	sp|Q9FXF2|RKF1_ARATH	54.006	0	1047
Cmsa000977t1	sp|Q9SXB8|Y1133_ARATH	37.559	1.82e-160	497
Cmsa000978t1	sp|O04197|COI1_ARATH	39.332	5.93e-113	360
Cmsa000979t1	sp|Q9FIN7|MIP2_ARATH	43.043	0	668
Cmsa000980t1	sp|C0LGN2|Y3148_ARATH	51.906	0	974
Cmsa000981t1	sp|Q10FT0|PUB24_ORYSJ	28.782	4.41e-59	221
Cmsa000982t1	sp|Q9LX66|HERK_ARATH	39.932	1.81e-47	186
Cmsa000983t1	sp|C0LGG8|Y5343_ARATH	61.048	0	1155
Cmsa000984t1	sp|Q8L6J3|RPO2B_TOBAC	69.513	0	1413
Cmsa000985t1	sp|Q8GUL2|MOS14_ARATH	22.481	7.56e-30	131
Cmsa000987t1	sp|O81108|ACA2_ARATH	79.528	0	1632
Cmsa000988t1	sp|Q60EW9|FTIP7_ORYSJ	67.006	0	1126
Cmsa000989t1	sp|Q8LPB4|PSKR1_DAUCA	59.706	0	1156
Cmsa000990t1	sp|Q9SGP2|HSL1_ARATH	56.694	0	1090
Cmsa000991t1	sp|Q8H1D9|TYDP1_ARATH	26.154	3.18e-08	61.2
Cmsa000992t1	sp|Q9LF41|UBE4_ARATH	71.872	0	1528
Cmsa000993t1	sp|O48844|PSD1A_ARATH	84.111	0	1693
Cmsa000994t1	sp|C0HJB3|MANA_CANEN	68.846	0	1429
Cmsa000995t1	sp|Q3E8W4|ANX2_ARATH	37.377	3.26e-48	188
Cmsa000996t1	sp|Q9SCZ4|FERON_ARATH	39.936	1.49e-58	221
Cmsa000997t1	sp|Q9C5U1|AHK3_ARATH	67.02	0	1357
Cmsa000998t1	sp|Q9FJT9|PQQL_ARATH	68.222	0	1442
Cmsa000999t1	sp|O22243|C3H31_ARATH	58.759	0	1162
Cmsa001000t1	sp|Q8GZ99|HPCA1_ARATH	56.296	0	1000
Cmsa001001t1	sp|C0LGP4|Y3475_ARATH	42.886	0	741
Cmsa001002t1	sp|Q0WVL7|GOGC5_ARATH	58.679	0	974
Cmsa001003t1	sp|Q9LF24|LNG1_ARATH	30.011	2.11e-64	238
Cmsa001004t1	sp|Q9LRT1|Y3804_ARATH	61.924	0	1190
Cmsa001005t1	sp|Q9SGP2|HSL1_ARATH	66.263	0	1313
Cmsa001006t1	sp|Q9T048|DRL27_ARATH	27.571	8.81e-59	222
Cmsa001007t1	sp|Q84WP3|REM17_ARATH	23.586	1.93e-16	88.2
Cmsa001008t1	sp|Q9SFU0|SC24A_ARATH	66.825	0	1341
Cmsa001009t1	sp|O00370|LORF2_HUMAN	25.485	4.3e-55	212
Cmsa001010t1	sp|P93820|Y1439_ARATH	42.988	0	761
Cmsa001011t1	sp|Q9SY55|ECA3_ARATH	82.817	0	1714
Cmsa001012t1	sp|Q0WVX5|SSY4_ARATH	62.635	0	1274
Cmsa001013t1	sp|Q9FFJ8|LIMYB_ARATH	43.21	1.32e-16	87.4
Cmsa001014t1	sp|Q8K2V6|IPO11_MOUSE	29.604	1.34e-137	441
Cmsa001015t1	sp|Q9FN92|Y5597_ARATH	42.904	1.18e-61	229
Cmsa001016t1	sp|Q9DC40|TELO2_MOUSE	23.928	2.19e-31	136
Cmsa001017t1	sp|Q9LKA4|UBA2C_ARATH	42.128	5.65e-46	174
Cmsa001018t1	sp|Q9ZVW2|HEN2_ARATH	79.76	0	1646
Cmsa001019t1	sp|B9HQZ6|SYAP_POPTR	73.333	0	1459
Cmsa001020t1	sp|C0LGN2|Y3148_ARATH	46.548	0	883
Cmsa001021t1	sp|Q6GGT5|RS1_STAAR	32.468	1.75e-15	82.8
Cmsa001022t1	sp|P36428|SYA_ARATH	73.529	0	1442
Cmsa001023t1	sp|Q9T014|SPA2_ARATH	48.751	0	866
Cmsa001024t1	sp|Q9S7G6|PNP2_ARATH	65.765	0	1258
Cmsa001025t1	sp|Q9SYI0|SECA1_ARATH	82.902	0	1642
Cmsa001026t1	sp|Q75HC2|AGO7_ORYSJ	64.377	0	1187
Cmsa001027t1	sp|F4I2N7|RLK7_ARATH	60.941	0	1133
Cmsa001028t1	sp|Q9LY77|ACA12_ARATH	52.305	0	996
Cmsa001029t1	sp|Q9HGL2|YHLA_SCHPO	33.735	2.47e-15	84.7
Cmsa001031t1	sp|Q9C699|RLP7_ARATH	38.53	7e-172	530
Cmsa001032t1	sp|Q8L5Y0|VPS39_ARATH	68.631	0	1410
Cmsa001033t1	sp|Q7PC79|XPOT_ARATH	70.352	0	1432
Cmsa001034t1	sp|Q9ZVR7|PSKR1_ARATH	59.861	0	1135
Cmsa001035t1	sp|C0LGE0|Y1765_ARATH	63.226	0	1223
Cmsa001036t1	sp|Q8GYD9|SDE3_ARATH	52.587	0	969
Cmsa001037t1	sp|B8XCH5|QKY_ARATH	50.37	0	800
Cmsa001038t1	sp|Q60EW9|FTIP7_ORYSJ	70.18	0	1192
Cmsa001039t1	sp|Q0WR59|Y5020_ARATH	41.306	0	713
Cmsa001040t1	sp|Q9SIV2|PSD2A_ARATH	83.697	0	1465
Cmsa001041t1	sp|O23461|ARAK_ARATH	79.697	0	1639
Cmsa001042t1	sp|Q9SIB9|ACO3M_ARATH	85.489	0	1710
Cmsa001043t1	sp|Q2R2B4|RFC1_ORYSJ	60.93	0	1107
Cmsa001044t1	sp|Q9LNC5|CLO_ARATH	85.469	0	1746
Cmsa001045t1	sp|Q42371|ERECT_ARATH	79.673	0	1593
Cmsa001046t1	sp|Q94BR5|CHR28_ARATH	60.599	0	991
Cmsa001047t1	sp|Q9SHS7|BSL3_ARATH	86.097	0	1707
Cmsa001048t1	sp|Q9T048|DRL27_ARATH	26.864	1.46e-66	245
Cmsa001049t1	sp|Q9LVA2|PP443_ARATH	37.615	0	648
Cmsa001050t1	sp|Q9LZU5|KN5D_ARATH	51.515	0	945
Cmsa001051t1	sp|Q9C7T7|CEPR2_ARATH	55.14	0	1022
Cmsa001052t1	sp|F4JT76|VPS54_ARATH	59.054	0	1078
Cmsa001053t1	sp|Q9LRR4|R13L1_ARATH	35.516	0	558
Cmsa001055t1	sp|Q84K34|SIL10_ARATH	42.857	1.49e-38	150
Cmsa001056t1	sp|Q2U0S9|MCD4_ASPOR	38.385	0	646
Cmsa001057t1	sp|Q9C9U0|PP118_ARATH	59.663	0	1086
Cmsa001058t1	sp|B1ABR6|RBR_HIEPI	82.46	0	1659
Cmsa001059t1	sp|Q6Z0E2|CCC1_ORYSJ	77.878	0	1549
Cmsa001060t1	sp|Q9M9X9|PPR18_ARATH	56.972	0	1086
Cmsa001061t1	sp|P0C2F6|RNHX1_ARATH	24.242	7.24e-19	91.7
Cmsa001062t1	sp|F4KE63|SYVM2_ARATH	80.815	0	1597
Cmsa001063t1	sp|Q5H7P5|EBM_LILLO	72.199	0	1449
Cmsa001064t1	sp|Q5ZL00|EMC1_CHICK	28.613	4.31e-115	380
Cmsa001065t1	sp|F4IDS7|VPS18_ARATH	78.059	0	1628
Cmsa001066t1	sp|O80875|SMXL7_ARATH	41.792	0	695
Cmsa001067t1	sp|Q9SFX2|PUB43_ARATH	28.734	1.83e-58	218
Cmsa001068t1	sp|Q8VZG7|TSN1_ARATH	68.612	0	1345
Cmsa001069t1	sp|Q9ZW07|PUM1_ARATH	58.236	0	1041
Cmsa001071t1	sp|F4I2N7|RLK7_ARATH	51.49	0	956
Cmsa001072t1	sp|O23247|SYRM_ARATH	41.176	1.15e-51	196
Cmsa001073t1	sp|Q8VY05|SWI3D_ARATH	43.33	0	603
Cmsa001074t1	sp|Q9LX66|HERK_ARATH	42.295	1.28e-57	217
Cmsa001075t1	sp|Q10MI0|SRL2_ORYSJ	32.281	4.96e-59	214
Cmsa001076t1	sp|Q9LER0|PP381_ARATH	44.641	0	704
Cmsa001077t1	sp|Q8H0S9|PSA_ARATH	80.834	0	1524
Cmsa001078t1	sp|F4IL57|KN14I_ARATH	63.5	0	1206
Cmsa001079t1	sp|Q4VA53|PDS5B_MOUSE	25.904	2.04e-10	68.9
Cmsa001080t1	sp|C0LGW6|ERL1_ARATH	73.733	0	1453
Cmsa001081t1	sp|Q8C080|SNX16_MOUSE	36.667	3.27e-09	63.5
Cmsa001082t1	sp|Q8GZ99|HPCA1_ARATH	51.703	0	864
Cmsa001083t1	sp|Q10MI0|SRL2_ORYSJ	48.703	0	912
Cmsa001084t1	sp|Q6Z2W3|ARFE_ORYSJ	60.08	1.3e-176	545
Cmsa001086t1	sp|Q9FYG2|CMTA4_ARATH	47.552	0	795
Cmsa001087t1	sp|Q9ZP54|PARP1_ARATH	64.256	0	1229
Cmsa001088t1	sp|Q9FH28|DNJ49_ARATH	34.161	1.96e-14	79.3
Cmsa001089t1	sp|Q05609|CTR1_ARATH	36.364	1.26e-50	196
Cmsa001091t1	sp|O81825|DRL28_ARATH	27.083	2.75e-67	246
Cmsa001092t1	sp|Q9M8Y0|SEC_ARATH	82.309	0	1637
Cmsa001094t1	sp|Q9SIB9|ACO3M_ARATH	85.335	0	1694
Cmsa001096t1	sp|F4J8L3|KN7K_ARATH	67.717	0	1167
Cmsa001097t1	sp|F4INA9|RECG_ARATH	59.838	0	1172
Cmsa001098t1	sp|F4I2N7|RLK7_ARATH	55.056	0	1017
Cmsa001099t1	sp|Q84W55|IP5PF_ARATH	59.067	0	1187
Cmsa001100t1	sp|Q5YDB6|CPL1_ARATH	50.228	6.16e-60	223
Cmsa001101t1	sp|O23247|SYRM_ARATH	36.271	1.33e-44	172
Cmsa001102t1	sp|Q9T048|DRL27_ARATH	24.268	4.13e-33	142
Cmsa001103t1	sp|Q00766|PHS1_DICDI	53.771	0	934
Cmsa001104t1	sp|P69242|RPOT3_NICSY	69.737	0	1422
Cmsa001105t1	sp|Q9FYG2|CMTA4_ARATH	48.529	0	830
Cmsa001107t1	sp|Q9C744|AP3D_ARATH	51.435	0	888
Cmsa001108t1	sp|Q9C9U5|SIS8_ARATH	39.773	8.13e-49	192
Cmsa001109t1	sp|P08548|LIN1_NYCCO	26.549	1.99e-46	185
Cmsa001110t1	sp|P14381|YTX2_XENLA	24.542	4.88e-53	206
Cmsa001111t1	sp|Q9T048|DRL27_ARATH	28.028	3.8e-74	267
Cmsa001112t1	sp|Q8WUA4|TF3C2_HUMAN	26.038	3.78e-11	70.9
Cmsa001113t1	sp|A6H619|PHRF1_MOUSE	31.928	3.8e-12	74.7
Cmsa001114t1	sp|Q800K6|TOB1A_XENLA	26.063	4.14e-53	206
Cmsa001115t1	sp|P73627|Y1770_SYNY3	26.875	1.5e-45	177
Cmsa001116t1	sp|Q7XBQ9|RGA2_SOLBU	33.554	5.63e-80	273
Cmsa001117t1	sp|Q9LY03|IRK_ARATH	64.995	0	1210
Cmsa001118t1	sp|Q9SJ22|CESA9_ARATH	78.174	0	1542
Cmsa001119t1	sp|Q9SMY8|FBL15_ARATH	71.5	0	1132
Cmsa001120t1	sp|Q4KLU2|PRP39_XENLA	29.545	2.57e-47	183
Cmsa001121t1	sp|Q0R4F1|PIF1_XENLA	26.709	8.79e-21	101
Cmsa001122t1	sp|Q9SIT1|TMK3_ARATH	46.793	0	797
Cmsa001123t1	sp|Q9FV65|CAPPC_FLATR	95.751	0	1904
Cmsa001124t1	sp|Q69VD5|PNH1_ORYSJ	71.429	0	992
Cmsa001125t1	sp|Q9SHS7|BSL3_ARATH	89.655	0	1204
Cmsa001126t1	sp|Q9FV66|CAPPB_FLATR	95.223	0	1882
Cmsa001127t1	sp|Q9LKI5|XPF_ARATH	64.053	0	1190
Cmsa001128t1	sp|Q9FN92|Y5597_ARATH	41.042	2.68e-60	224
Cmsa001129t1	sp|Q3E6P4|FB95_ARATH	28.344	1.3e-17	88.2
Cmsa001130t1	sp|P38935|SMBP2_HUMAN	36.925	5.07e-108	361
Cmsa001131t1	sp|Q9ZPY7|XPO2_ARATH	65.159	0	1318
Cmsa001132t1	sp|O00370|LORF2_HUMAN	23.243	2.42e-52	203
Cmsa001133t1	sp|P22180|PMA1_SOLLC	79.176	0	1385
Cmsa001134t1	sp|A9QM73|SMG7_ARATH	49.623	0	630
Cmsa001135t1	sp|Q93Y94|RPOT1_NICSY	75.283	0	1477
Cmsa001136t1	sp|Q6H7M3|HMA4_ORYSJ	68.348	0	1326
Cmsa001137t1	sp|P53535|PHSL2_SOLTU	79.565	0	1520
Cmsa001138t1	sp|Q84K47|AB2A_ARATH	69.823	0	1417
Cmsa001139t1	sp|Q54I39|IST1L_DICDI	35.567	1.1e-30	128
Cmsa001140t1	sp|Q7LHG5|YI31B_YEAST	36.149	1.11e-178	561
Cmsa001141t1	sp|Q8S8F2|FBL11_ARATH	46.437	0	753
Cmsa001142t1	sp|Q8VYJ7|CLPB4_ARATH	75.269	0	1450
Cmsa001143t1	sp|P37707|B2_DAUCA	34.839	4.67e-17	84.3
Cmsa001144t1	sp|Q55680|Y005_SYNY3	34.694	7.32e-91	303
Cmsa001145t1	sp|O95696|BRD1_HUMAN	42.017	9.11e-20	99
Cmsa001146t1	sp|O81825|DRL28_ARATH	28.374	8.08e-77	273
Cmsa001147t1	sp|O22941|IDE1_ARATH	70.093	0	1452
Cmsa001148t1	sp|Q8GTR4|PULA1_ARATH	71.911	0	1318
Cmsa001149t1	sp|Q9LET7|CI111_ARATH	54.314	0	994
Cmsa001150t1	sp|Q6TEP1|F91A1_DANRE	38.12	2.02e-67	244
Cmsa001151t1	sp|A9QM73|SMG7_ARATH	50.679	0	656
Cmsa001152t1	sp|Q84WP3|REM17_ARATH	22.816	1.09e-24	114
Cmsa001153t1	sp|Q9T048|DRL27_ARATH	35.294	3.07e-144	457
Cmsa001154t1	sp|Q69ZF3|GBA2_MOUSE	39.493	0	561
Cmsa001155t1	sp|Q9LD55|EIF3A_ARATH	68.308	0	1259
Cmsa001156t1	sp|Q8RXD4|BRCA1_ARATH	53.769	1.22e-138	441
Cmsa001158t1	sp|P04323|POL3_DROME	30.435	1.32e-85	298
Cmsa001159t1	sp|Q8H0U8|RH42_ARATH	70.911	0	1269
Cmsa001160t1	sp|Q8GUL2|MOS14_ARATH	69.561	0	1360
Cmsa001161t1	sp|C0LGD7|Y1684_ARATH	58.555	0	1060
Cmsa001162t1	sp|Q5E915|RBBP_ARATH	60	0	587
Cmsa001163t1	sp|Q651Z7|KN7J_ORYSJ	45.063	0	741
Cmsa001164t1	sp|Q8GZ81|OFT27_ARATH	61.069	7.31e-144	447
Cmsa001165t1	sp|P92948|CDC5L_ARATH	74.969	0	1184
Cmsa001166t1	sp|O13046|WDHD1_XENLA	28.225	1.67e-86	304
Cmsa001167t1	sp|C0LGQ5|GSO1_ARATH	46.784	0	728
Cmsa001168t1	sp|P93231|VPS41_SOLLC	79.351	0	1533
Cmsa001169t1	sp|Q8GZ99|HPCA1_ARATH	56.315	0	986
Cmsa001170t1	sp|Q0WPH8|NEK5_ARATH	47.39	0	749
Cmsa001171t1	sp|Q9CAF4|NUP1_ARATH	33.014	6.19e-62	233
Cmsa001172t1	sp|O65570|VILI4_ARATH	75.911	0	1005
Cmsa001173t1	sp|Q9FJL0|SMC4_ARATH	59.583	0	1080
Cmsa001174t1	sp|B8BKI8|MCM2_ORYSI	75.312	0	1416
Cmsa001175t1	sp|Q08435|PMA1_NICPL	93.194	0	1791
Cmsa001177t1	sp|Q69ZF3|GBA2_MOUSE	41.343	0	612
Cmsa001178t1	sp|P10978|POLX_TOBAC	40.426	0	684
Cmsa001180t1	sp|Q5YDB6|CPL1_ARATH	55.152	0	1002
Cmsa001181t1	sp|Q8W5R2|SHGR2_ARATH	59.057	0	1081
Cmsa001182t1	sp|Q54R62|UCKC_DICDI	36.973	5.59e-77	262
Cmsa001183t1	sp|A0A178VBJ0|APSR1_ARATH	29.429	4.89e-34	143
Cmsa001184t1	sp|P22180|PMA1_SOLLC	88.075	0	1697
Cmsa001185t1	sp|P10978|POLX_TOBAC	37.768	0	619
Cmsa001186t1	sp|Q9M9E8|FB92_ARATH	57.971	0	1164
Cmsa001187t1	sp|Q9S7P5|SPL12_ARATH	49.432	0	842
Cmsa001188t1	sp|Q03194|PMA4_NICPL	89.158	0	1719
Cmsa001189t1	sp|Q9T048|DRL27_ARATH	26.144	1.2e-43	175
Cmsa001190t1	sp|R9WS04|LOX2_TANCI	72.406	0	1363
Cmsa001191t1	sp|O80462|XLG1_ARATH	57.68	0	1011
Cmsa001192t1	sp|Q6NU40|CTF18_XENLA	31.25	8.41e-97	330
Cmsa001193t1	sp|P43101|NIA_CICIN	77.816	0	1410
Cmsa001195t1	sp|F4IJK1|NET2D_ARATH	41.414	0	637
Cmsa001196t1	sp|Q42736|PPDK_FLAPR	88.008	0	1717
Cmsa001197t1	sp|O22207|UBP5_ARATH	58.919	0	1068
Cmsa001198t1	sp|Q5KQL9|CMT2_ORYSJ	50.475	0	840
Cmsa001199t1	sp|P27598|PHSL_IPOBA	78.603	0	1520
Cmsa001200t1	sp|Q8S950|KN7A_TOBAC	78.571	0	1541
Cmsa001201t1	sp|Q8GZ99|HPCA1_ARATH	57.624	0	1035
Cmsa001202t1	sp|Q8W4N3|UBP2_ARATH	40.061	0	578
Cmsa001203t1	sp|Q9UNX4|WDR3_HUMAN	38.486	0	649
Cmsa001204t1	sp|Q9LI74|CHUP1_ARATH	64.545	0	736
Cmsa001205t1	sp|C0LGD7|Y1684_ARATH	67.382	0	1229
Cmsa001206t1	sp|Q9LK43|TMK4_ARATH	59.477	0	1016
Cmsa001207t1	sp|Q8L7A9|AP4E_ARATH	69.199	0	1315
Cmsa001208t1	sp|Q3E6P4|FB95_ARATH	33.333	7.24e-25	109
Cmsa001210t1	sp|Q9SJ40|VPS11_ARATH	76.221	0	1491
Cmsa001211t1	sp|P43298|TMK1_ARATH	64.44	0	1160
Cmsa001212t1	sp|Q9XEA0|SYLM_ARATH	77.248	0	1485
Cmsa001215t1	sp|O81644|VILI2_ARATH	65.888	0	1342
Cmsa001216t1	sp|Q92576|PHF3_HUMAN	25.648	3.35e-22	107
Cmsa001217t1	sp|Q9SV21|COPB1_ARATH	83.228	0	1639
Cmsa001218t1	sp|Q9SSE9|JMJ25_ARATH	31.502	2.89e-72	262
Cmsa001219t1	sp|O80386|CIP7_ARATH	29.493	2.86e-11	71.6
Cmsa001220t1	sp|Q9SV21|COPB1_ARATH	83.228	0	1638
Cmsa001221t1	sp|Q9SV21|COPB1_ARATH	81.329	0	1603
Cmsa001222t1	sp|Q9LFE0|DOT2_ARATH	57.576	0	815
Cmsa001223t1	sp|Q9C5X9|HAC1_ARATH	40.44	0	645
Cmsa001224t1	sp|Q8GZ99|HPCA1_ARATH	50.273	0	823
Cmsa001225t1	sp|Q0WNP3|PP319_ARATH	33.103	2.99e-76	254
Cmsa001226t1	sp|F4JTS8|NOV_ARATH	50.593	0	902
Cmsa001227t1	sp|Q15042|RB3GP_HUMAN	25.934	2.81e-57	217
Cmsa001228t1	sp|B0M1H3|ZIP4L_ARATH	56.059	0	1106
Cmsa001229t1	sp|Q69ZF3|GBA2_MOUSE	41.745	0	597
Cmsa001230t1	sp|Q0WR66|ASY3_ARATH	33.333	8.24e-46	181
Cmsa001231t1	sp|P78316|NOP14_HUMAN	30.76	5.84e-91	311
Cmsa001232t1	sp|Q9M1I1|FB304_ARATH	50.249	0	932
Cmsa001233t1	sp|Q9FGL5|CEPR1_ARATH	63.656	0	1177
Cmsa001234t1	sp|Q06188|YL455_YEAST	30.337	4.15e-07	56.6
Cmsa001235t1	sp|Q9Y5Q9|TF3C3_HUMAN	25.282	8.79e-34	144
Cmsa001236t1	sp|A0A1P8AWH8|XYN1_ARATH	65.021	0	1262
Cmsa001237t1	sp|B6EUA9|PR40A_ARATH	50.957	0	822
Cmsa001238t1	sp|Q8GXJ4|GLR34_ARATH	65.948	0	1227
Cmsa001239t1	sp|O80386|CIP7_ARATH	32.731	3.49e-119	392
Cmsa001240t1	sp|Q27IK6|KN12D_ARATH	55.882	0	993
Cmsa001241t1	sp|Q8GXN9|TGH_ARATH	53.71	0	854
Cmsa001242t1	sp|P24043|LAMA2_HUMAN	21.033	3.94e-06	55.1
Cmsa001243t1	sp|Q84W41|GLR36_ARATH	59.259	0	1118
Cmsa001244t1	sp|Q7ZV90|PIF1_DANRE	27.358	4.53e-23	108
Cmsa001245t1	sp|Q8VZF3|CGEP_ARATH	71.71	0	1393
Cmsa001246t1	sp|Q9SE97|FH1_ARATH	71.429	0	688
Cmsa001247t1	sp|O22938|PXC3_ARATH	37.89	2.17e-145	457
Cmsa001248t1	sp|Q9ZVD5|AGO4_ARATH	75.54	0	1409
Cmsa001249t1	sp|O94336|YHM3_SCHPO	25.714	8.31e-09	60.8
Cmsa001250t1	sp|Q7Y211|PP285_ARATH	33.962	1.08e-156	484
Cmsa001251t1	sp|A6W7R2|DDL_KINRD	28.571	5.88e-25	111
Cmsa001252t1	sp|Q8LGN0|GLR27_ARATH	44.072	0	744
Cmsa001253t1	sp|P79051|RHP16_SCHPO	48.178	3.36e-154	478
Cmsa001254t1	sp|O22864|NLP8_ARATH	48.129	0	788
Cmsa001255t1	sp|Q9Y4F3|MARF1_HUMAN	28.859	8.58e-07	57
Cmsa001256t1	sp|Q6P7H4|NIPA_XENLA	23.28	7.36e-09	62.8
Cmsa001257t1	sp|Q9LML2|SMXL6_ARATH	37.414	0	569
Cmsa001258t1	sp|Q93VI4|PABN1_ARATH	32.075	9.85e-07	54.3
Cmsa001259t1	sp|F4IXE7|IDM1_ARATH	37.917	1.02e-104	353
Cmsa001262t1	sp|Q9ZT71|STA1_ARATH	77.672	0	1471
Cmsa001263t1	sp|Q02724|ULP1_YEAST	26.619	5.72e-06	53.9
Cmsa001264t1	sp|A2YQ56|LONM_ORYSI	73.981	0	1414
Cmsa001265t1	sp|O22993|FTSI1_ARATH	67.358	0	1206
Cmsa001266t1	sp|Q9SZW4|HMA2_ARATH	54.517	0	1006
Cmsa001267t1	sp|Q8RX56|UNC13_ARATH	30.48	5.76e-124	405
Cmsa001268t1	sp|Q9LSL9|PP445_ARATH	39.683	0	644
Cmsa001269t1	sp|Q2HXL0|RBOHC_SOLTU	73.564	0	1417
Cmsa001270t1	sp|Q9ASP6|HNRPQ_ARATH	28.056	8.62e-34	140
Cmsa001271t1	sp|Q5YLB5|GYRA_NICBE	74.101	0	1392
Cmsa001272t1	sp|Q6L3L0|R1B23_SOLDE	34.788	4.54e-107	363
Cmsa001274t1	sp|O24617|MSH2_ARATH	73.723	0	1470
Cmsa001275t1	sp|O24370|LOX21_SOLTU	66.012	0	1192
Cmsa001276t1	sp|Q6Q4D0|TONS_ARATH	48.309	0	792
Cmsa001277t1	sp|Q9ZSB5|UBP10_ARATH	57.325	0	1017
Cmsa001278t1	sp|P43298|TMK1_ARATH	71.568	0	1344
Cmsa001279t1	sp|Q10MI0|SRL2_ORYSJ	37.5	3.89e-104	350
Cmsa001280t1	sp|Q8RX56|UNC13_ARATH	29.876	1.27e-100	342
Cmsa001281t1	sp|Q5RKH1|PRP4B_RAT	55.263	5.86e-137	438
Cmsa001282t1	sp|O94336|YHM3_SCHPO	26.442	5.13e-06	52.4
Cmsa001283t1	sp|Q9SIW2|CHR35_ARATH	50.44	0	875
Cmsa001284t1	sp|Q9C7J9|P2B13_ARATH	29.707	2.81e-16	82.4
Cmsa001285t1	sp|Q9STE5|R13L2_ARATH	26.667	3.77e-67	244
Cmsa001286t1	sp|F4IME2|MSL8_ARATH	60.714	0	844
Cmsa001287t1	sp|Q9SHL7|RP44A_ARATH	79.915	0	1563
Cmsa001288t1	sp|Q0WMY5|PP365_ARATH	70.071	0	1233
Cmsa001289t1	sp|Q9SSE9|JMJ25_ARATH	39.829	2.64e-102	345
Cmsa001290t1	sp|Q84W41|GLR36_ARATH	60.305	0	673
Cmsa001291t1	sp|Q8LKZ1|NORK_PEA	56.064	0	1028
Cmsa001292t1	sp|Q5XVJ4|FAN1_ARATH	51.768	0	900
Cmsa001293t1	sp|Q0PCS3|CHR25_ARATH	76.705	0	1239
Cmsa001295t1	sp|O24370|LOX21_SOLTU	62.73	0	1190
Cmsa001296t1	sp|B2LMI2|RPOC2_GUIAB	95.494	0	1795
Cmsa001297t1	sp|Q8GXJ4|GLR34_ARATH	64.253	0	1200
Cmsa001298t1	sp|Q8S949|KN7B_TOBAC	66.632	0	1249
Cmsa001299t1	sp|Q9C5J3|RRC1_ARATH	68.536	0	1216
Cmsa001300t1	sp|F4IXE7|IDM1_ARATH	38.407	7.83e-83	294
Cmsa001301t1	sp|F4JUQ2|KCAI_ARATH	48.087	0	774
Cmsa001302t1	sp|C0LGI2|Y1677_ARATH	67.804	0	1276
Cmsa001304t1	sp|Q9FPS4|UBP23_ARATH	65.893	0	575
Cmsa001305t1	sp|Q84JU6|HOS1_ARATH	49.836	0	832
Cmsa001306t1	sp|V9M398|RUN1_VITRO	35.36	1.77e-124	407
Cmsa001307t1	sp|Q9FZ99|SMG7L_ARATH	36.316	4.46e-168	515
Cmsa001308t1	sp|Q9FH28|DNJ49_ARATH	34.161	1.18e-12	73.9
Cmsa001309t1	sp|Q5U241|PD5BB_XENLA	25.743	7.06e-19	96.3
Cmsa001310t1	sp|Q9FQ04|XRN4_ARATH	65.026	0	1200
Cmsa001311t1	sp|O65020|ETO1_ARATH	58.732	0	1093
Cmsa001312t1	sp|Q99615|DNJC7_HUMAN	27.149	9.95e-36	145
Cmsa001313t1	sp|P16128|Y4849_ARATH	41.447	1.08e-19	98.2
Cmsa001314t1	sp|P08548|LIN1_NYCCO	24.2	1.09e-55	213
Cmsa001315t1	sp|Q9LK43|TMK4_ARATH	52.482	3.91e-150	454
Cmsa001316t1	sp|Q9C713|SYRC_ARATH	30.847	3.12e-54	202
Cmsa001317t1	sp|Q2HXL0|RBOHC_SOLTU	76.896	0	1374
Cmsa001318t1	sp|A0A0H2WHF1|BPAC_BURMA	29.72	1.26e-18	95.1
Cmsa001319t1	sp|Q84TH9|NLP7_ARATH	54.896	0	918
Cmsa001320t1	sp|Q9FHH2|SMAX1_ARATH	46.979	0	775
Cmsa001321t1	sp|P73625|MUTS2_SYNY3	31.362	1.8e-120	388
Cmsa001322t1	sp|Q8TEQ8|PIGO_HUMAN	37.854	3.49e-88	307
Cmsa001323t1	sp|Q9S7Y7|XYL1_ARATH	72.085	0	1371
Cmsa001324t1	sp|Q9C827|COB22_ARATH	82.732	0	1583
Cmsa001325t1	sp|Q9SMY8|FBL15_ARATH	65.862	0	1149
Cmsa001326t1	sp|Q8H1Q5|AT18H_ARATH	53.215	0	841
Cmsa001327t1	sp|Q9LFE4|Y5673_ARATH	44.384	8.31e-172	524
Cmsa001328t1	sp|F4IV66|RNE_ARATH	59.848	0	860
Cmsa001329t1	sp|Q9C827|COB22_ARATH	82.077	0	1562
Cmsa001330t1	sp|Q54LB8|VP13A_DICDI	24.253	2.05e-56	216
Cmsa001331t1	sp|O81643|VILI1_ARATH	54.011	0	988
Cmsa001333t1	sp|Q9FLH0|CRWN4_ARATH	49.099	0	749
Cmsa001334t1	sp|O81211|RBOHE_ARATH	68.711	0	913
Cmsa001335t1	sp|Q9SLN1|FPP7_ARATH	36.923	4.15e-72	254
Cmsa001336t1	sp|P42762|CLPD_ARATH	69.955	0	1259
Cmsa001338t1	sp|Q9FMN2|PAH2_ARATH	69.737	8.06e-147	461
Cmsa001339t1	sp|Q9C585|UBP8_ARATH	49.597	0	816
Cmsa001340t1	sp|Q6ZW49|PAXI1_HUMAN	36.649	5.94e-26	119
Cmsa001341t1	sp|P31542|CLPAB_SOLLC	91.45	0	1652
Cmsa001342t1	sp|Q9C713|SYRC_ARATH	37.667	1.2e-44	173
Cmsa001343t1	sp|C6L7U1|LIN1_LOTJA	30.561	2.62e-51	200
Cmsa001344t1	sp|Q9FN05|PSL5_ARATH	73.913	0	1431
Cmsa001345t1	sp|Q9FLB4|DRL31_ARATH	25.581	1.51e-37	155
Cmsa001346t1	sp|P37142|AKH_DAUCA	78.719	0	1416
Cmsa001347t1	sp|O80386|CIP7_ARATH	27.014	2.48e-08	62
Cmsa001348t1	sp|O49160|EIF3C_ARATH	67.953	0	1195
Cmsa001349t1	sp|O22161|ADLO1_ARATH	70.021	0	1278
Cmsa001350t1	sp|B0F9L4|GOGC6_ARATH	67.916	0	1211
Cmsa001351t1	sp|O22207|UBP5_ARATH	64.153	0	1169
Cmsa001352t1	sp|P20825|POL2_DROME	39.387	1.26e-101	344
Cmsa001353t1	sp|Q9FII5|TDR_ARATH	39.153	0	611
Cmsa001354t1	sp|Q9T048|DRL27_ARATH	30.535	3.35e-112	371
Cmsa001355t1	sp|Q8TGB2|GPI7_CANAL	27.021	1.68e-83	291
Cmsa001356t1	sp|C0LGI2|Y1677_ARATH	50.402	0	863
Cmsa001358t1	sp|P0CT40|TF29_SCHPO	34.174	1.93e-144	465
Cmsa001359t1	sp|Q9M364|ATX3_ARATH	46.783	0	822
Cmsa001360t1	sp|O22161|ADLO1_ARATH	69.388	0	1253
Cmsa001361t1	sp|O75175|CNOT3_HUMAN	49.609	5.37e-66	238
Cmsa001362t1	sp|Q941I6|PMS1_ARATH	55.359	0	923
Cmsa001363t1	sp|Q8RY16|PEX6_ARATH	62.004	0	1108
Cmsa001364t1	sp|O82039|SPY_PETHY	81.39	0	1597
Cmsa001365t1	sp|Q851R2|MEL1_ORYSJ	60.481	0	1090
Cmsa001366t1	sp|Q9C8E7|GLR33_ARATH	64.199	0	1215
Cmsa001368t1	sp|Q9C9U5|SIS8_ARATH	81.605	5.36e-176	540
Cmsa001369t1	sp|Q0WPF2|PCFS4_ARATH	60.127	3.89e-52	199
Cmsa001370t1	sp|P93831|CLF_ARATH	60.245	0	978
Cmsa001371t1	sp|C0LGI2|Y1677_ARATH	52.073	0	786
Cmsa001372t1	sp|Q9FIT7|PP442_ARATH	32.02	1.43e-164	509
Cmsa001373t1	sp|Q9SYM4|TPS1_ARATH	78.298	0	1467
Cmsa001374t1	sp|P46689|GASA1_ARATH	60.465	8.48e-08	54.3
Cmsa001376t1	sp|Q7XJL2|GLR31_ARATH	64.261	1e-119	369
Cmsa001377t1	sp|Q8GZQ3|PNP1_ARATH	68.578	0	1179
Cmsa001378t1	sp|B6EUA9|PR40A_ARATH	41.502	0	618
Cmsa001379t1	sp|Q9FX32|SUS6_ARATH	70.67	0	1222
Cmsa001380t1	sp|Q9SSE9|JMJ25_ARATH	54.217	2.6e-134	430
Cmsa001381t1	sp|F4J1H7|RNZ4_ARATH	66.15	0	1105
Cmsa001383t1	sp|Q6YSJ5|AGO16_ORYSJ	62.529	0	1138
Cmsa001384t1	sp|Q8BKN5|GCP5_MOUSE	28.814	7.81e-33	140
Cmsa001387t1	sp|Q9LQ55|DRP2B_ARATH	73.412	0	1310
Cmsa001388t1	sp|I3XHK1|FANCM_ARATH	42.347	0	583
Cmsa001389t1	sp|Q9H1I8|ASCC2_HUMAN	26.24	1.15e-24	114
Cmsa001391t1	sp|P42730|CLPB1_ARATH	84.645	0	1333
Cmsa001392t1	sp|Q9M331|PTR45_ARATH	23.693	1.01e-24	113
Cmsa001393t1	sp|Q6NQ81|PP304_ARATH	44.918	0	622
Cmsa001394t1	sp|Q8LGM7|MOCOS_SOLLC	25.077	9.96e-16	85.5
Cmsa001395t1	sp|Q1KPV0|FZL_ARATH	52.903	0	937
Cmsa001396t1	sp|O04979|LONP2_SPIOL	80.202	0	1454
Cmsa001397t1	sp|R9WTS6|LOX1_TANCI	79.891	0	1514
Cmsa001398t1	sp|Q99PK0|SYF1_RAT	50.734	0	850
Cmsa001399t1	sp|Q9LSL9|PP445_ARATH	35.689	9.1e-173	528
Cmsa001400t1	sp|Q9CAE3|FLD_ARATH	70.679	0	1123
Cmsa001401t1	sp|Q9SSE9|JMJ25_ARATH	36.825	7.69e-51	197
Cmsa001402t1	sp|Q0P9V4|PIF1_CAMJE	27.632	1.07e-19	96.7
Cmsa001403t1	sp|Q947D2|PRAF1_ARATH	49.351	5.18e-147	466
Cmsa001404t1	sp|Q9ZVD5|AGO4_ARATH	73.523	0	1373
Cmsa001405t1	sp|Q9FNN3|ILP1_ARATH	49.571	0	796
Cmsa001406t1	sp|C0LGV0|Y5487_ARATH	60.2	0	1044
Cmsa001407t1	sp|Q8C5N3|CWC22_MOUSE	51.416	0	647
Cmsa001408t1	sp|Q9SSE9|JMJ25_ARATH	48.673	9.23e-124	398
Cmsa001409t1	sp|Q6TAS3|ADCS_SOLLC	64.162	0	1125
Cmsa001410t1	sp|Q9SZL8|FRS5_ARATH	31.522	6.28e-36	144
Cmsa001411t1	sp|O14053|UTP21_SCHPO	37.041	0	573
Cmsa001412t1	sp|Q8H1Q5|AT18H_ARATH	52.362	0	708
Cmsa001413t1	sp|Q8VY10|UBC24_ARATH	48.373	0	803
Cmsa001414t1	sp|P43101|NIA_CICIN	88.432	0	1698
Cmsa001415t1	sp|Q8BWQ6|VP35L_MOUSE	27.122	2.81e-94	322
Cmsa001416t1	sp|Q9LTJ8|MBD13_ARATH	36.283	1.38e-09	65.5
Cmsa001417t1	sp|F4JRP8|STIL2_ARATH	43.504	0	583
Cmsa001419t1	sp|Q9M658|MOM1_ARATH	38.017	1.83e-59	221
Cmsa001420t1	sp|R9WTS6|LOX1_TANCI	95.264	0	1773
Cmsa001421t1	sp|O57429|UBP2_CHICK	31.778	1.09e-42	162
Cmsa001422t1	sp|Q3UVK0|ERMP1_MOUSE	27.922	8.85e-62	229
Cmsa001423t1	sp|Q8H1U4|APC5_ARATH	59.89	0	1044
Cmsa001425t1	sp|A4FVR1|GIP1L_ARATH	61.404	5.01e-12	73.2
Cmsa001426t1	sp|Q8LPQ9|FPA_ARATH	39.915	2.03e-179	545
Cmsa001427t1	sp|Q6H236|PEG3_BOVIN	30.496	3.24e-07	58.2
Cmsa001428t1	sp|O23463|CMTA5_ARATH	55.616	0	956
Cmsa001429t1	sp|O22938|PXC3_ARATH	67.781	0	1209
Cmsa001430t1	sp|Q9FLQ7|FH20_ARATH	69.779	0	569
Cmsa001431t1	sp|Q2TAW0|CNDG2_XENLA	32.114	4.74e-74	267
Cmsa001432t1	sp|P0DM58|DI3L2_ARATH	51.459	0	954
Cmsa001434t1	sp|R9WS04|LOX2_TANCI	91.907	0	1723
Cmsa001435t1	sp|D2WL32|GLGB3_ARATH	70.875	0	1325
Cmsa001436t1	sp|Q9FUY2|LEUNG_ARATH	72.005	0	1058
Cmsa001437t1	sp|Q9LX29|ACR4L_ARATH	65.479	0	1169
Cmsa001438t1	sp|Q0WQ57|AUXI2_ARATH	43.04	1.21e-167	513
Cmsa001439t1	sp|P10978|POLX_TOBAC	26.944	2.54e-78	281
Cmsa001440t1	sp|Q9LFC5|PP360_ARATH	28.525	5.24e-80	277
Cmsa001441t1	sp|Q8VWI7|KN10A_ARATH	57.995	0	877
Cmsa001442t1	sp|Q9C895|BRE1B_ARATH	57.938	0	959
Cmsa001443t1	sp|B3H6Z8|KN14J_ARATH	57.519	0	1007
Cmsa001444t1	sp|B9DFX7|HMA8_ARATH	71.598	0	1214
Cmsa001445t1	sp|B2RY56|RBM25_MOUSE	41.935	9.67e-26	117
Cmsa001446t1	sp|Q9C7A2|ITN1_ARATH	27.684	5.1e-08	60.5
Cmsa001447t1	sp|Q9M907|PP217_ARATH	66.279	0	1205
Cmsa001449t1	sp|Q9FN92|Y5597_ARATH	38.855	1.67e-58	218
Cmsa001450t1	sp|P14381|YTX2_XENLA	26.931	2.14e-41	168
Cmsa001452t1	sp|Q8VZH2|APM1_ARATH	54.195	0	1007
Cmsa001453t1	sp|Q9STK5|PP269_ARATH	49.561	0	593
Cmsa001454t1	sp|Q7XZU3|SAC1_ARATH	71.524	0	1352
Cmsa001455t1	sp|Q9SDG8|AGO4A_ORYSJ	64.391	0	1207
Cmsa001456t1	sp|Q7T0Q5|NOL10_XENLA	44.925	4.29e-154	466
Cmsa001457t1	sp|Q9FXI5|IQD32_ARATH	42.473	1.12e-62	230
Cmsa001458t1	sp|O81742|APBLC_ARATH	83.907	0	1523
Cmsa001459t1	sp|P93025|PHOT2_ARATH	71.556	0	1274
Cmsa001460t1	sp|Q9SZL8|FRS5_ARATH	30.339	1.97e-84	290
Cmsa001462t1	sp|Q9FJX6|FH6_ARATH	72.889	0	636
Cmsa001463t1	sp|A0A178VBJ0|APSR1_ARATH	28.311	3.21e-36	148
Cmsa001465t1	sp|O81825|DRL28_ARATH	29.201	1.1e-65	240
Cmsa001466t1	sp|P42730|CLPB1_ARATH	82.9	0	908
Cmsa001467t1	sp|Q94A41|AMY3_ARATH	63.407	0	1184
Cmsa001468t1	sp|Q9NRL2|BAZ1A_HUMAN	41.549	8.12e-21	102
Cmsa001469t1	sp|Q9FUY2|LEUNG_ARATH	73.768	0	1046
Cmsa001470t1	sp|Q9SVP7|PP307_ARATH	34.639	1.15e-173	535
Cmsa001471t1	sp|Q8VZM1|NAA15_ARATH	71.429	0	1275
Cmsa001472t1	sp|Q8H0U4|TNPO1_ARATH	75.307	0	1403
Cmsa001473t1	sp|Q5H8A6|CASTO_LOTJA	71.635	0	1137
Cmsa001474t1	sp|Q39214|RPM1_ARATH	26.19	1.82e-68	248
Cmsa001475t1	sp|A7XN92|CFM3_MAIZE	49.137	0	582
Cmsa001477t1	sp|Q94BR5|CHR28_ARATH	58.095	0	926
Cmsa001478t1	sp|Q8VZH2|APM1_ARATH	54.702	0	1014
Cmsa001479t1	sp|A4W829|RIHA_ENT38	27.509	7.48e-14	77
Cmsa001480t1	sp|Q43191|LOX15_SOLTU	66.291	0	1248
Cmsa001481t1	sp|Q5MR23|9DC3_SOLPI	36.062	7.72e-141	442
Cmsa001482t1	sp|Q3S4A7|AHK5_ARATH	70.152	0	830
Cmsa001483t1	sp|B6SFA4|MAA3_ARATH	34.783	1.57e-46	182
Cmsa001484t1	sp|Q9SFX2|PUB43_ARATH	27.946	7.53e-48	186
Cmsa001485t1	sp|F4J2M6|KN14L_ARATH	54.031	0	892
Cmsa001486t1	sp|O65567|PP342_ARATH	60.728	0	1017
Cmsa001487t1	sp|Q52KI8|SRRM1_MOUSE	51.974	5.7e-42	169
Cmsa001488t1	sp|Q8VYZ5|PWP2_ARATH	68.257	0	1279
Cmsa001489t1	sp|Q6L3Z7|R1B14_SOLDE	34.729	6.46e-122	403
Cmsa001490t1	sp|Q8W234|SEUSS_ARATH	54.672	0	695
Cmsa001491t1	sp|Q8GZA6|PP113_ARATH	43.849	0	655
Cmsa001492t1	sp|Q5SP90|PP4R3_DANRE	36.72	4.53e-135	426
Cmsa001493t1	sp|Q9S7I6|RPK2_ARATH	42.8	0	723
Cmsa001494t1	sp|Q93VQ0|VCL1_ARATH	71.429	0	1273
Cmsa001495t1	sp|O53732|UFAA1_MYCTU	32.041	1.57e-56	204
Cmsa001496t1	sp|Q500V5|AGDP1_ARATH	31.013	2.52e-39	157
Cmsa001497t1	sp|Q5VQ09|KINUB_ORYSJ	73.095	0	1241
Cmsa001500t1	sp|Q9C585|UBP8_ARATH	57.901	0	998
Cmsa001501t1	sp|Q9FFU6|B561A_ARATH	60.552	0	1112
Cmsa001503t1	sp|Q8RUS5|ATG9_ARATH	62.848	0	1068
Cmsa001504t1	sp|O64948|LONP2_ARATH	85.871	0	1255
Cmsa001505t1	sp|Q9SCZ4|FERON_ARATH	69.565	0	1226
Cmsa001507t1	sp|Q5N749|MOR1_ORYSJ	64.94	0	640
Cmsa001508t1	sp|Q9S7G7|MB3R1_ARATH	72.398	2.34e-104	344
Cmsa001509t1	sp|F4IYM4|DEX1_ARATH	68.463	0	1003
Cmsa001510t1	sp|Q9LVX1|C3H41_ARATH	40.449	4.37e-112	360
Cmsa001511t1	sp|Q9ZQX6|ETOL1_ARATH	69.326	0	1246
Cmsa001512t1	sp|O80623|Y2393_ARATH	47.317	6.77e-45	177
Cmsa001513t1	sp|Q9SDQ4|GLR37_ARATH	54.222	0	995
Cmsa001514t1	sp|Q9C5S2|IRE1A_ARATH	69.147	0	662
Cmsa001515t1	sp|F4IY62|UGPA3_ARATH	64.225	0	1079
Cmsa001516t1	sp|P0C2F6|RNHX1_ARATH	25.926	2.59e-16	84
Cmsa001517t1	sp|Q9FIT7|PP442_ARATH	35.156	4.65e-121	393
Cmsa001518t1	sp|Q9FY75|POT7_ARATH	69.222	0	1199
Cmsa001519t1	sp|P33621|APOA4_MACFA	21.603	1.83e-07	58.2
Cmsa001520t1	sp|A0A1P8AWH8|XYN1_ARATH	62.57	0	1136
Cmsa001521t1	sp|Q680Q4|SIZ1_ARATH	57.991	0	972
Cmsa001522t1	sp|Q8L5Y9|PANK2_ARATH	82.921	0	1489
Cmsa001523t1	sp|Q08179|MDM38_YEAST	32.967	2.17e-06	55.1
Cmsa001525t1	sp|Q9SN39|PP320_ARATH	56.216	0	857
Cmsa001526t1	sp|O64474|HMA4_ARATH	45.665	0	618
Cmsa001527t1	sp|A9LLI8|RP6L3_ARATH	59.259	0	1066
Cmsa001528t1	sp|Q6Z382|COPG2_ORYSJ	85.374	0	1552
Cmsa001529t1	sp|F4JMJ1|HSP7R_ARATH	66.977	0	1177
Cmsa001530t1	sp|Q0WW26|COPG_ARATH	83.183	0	1527
Cmsa001531t1	sp|A8AJF8|RIHA_CITK8	28.253	3.36e-14	78.2
Cmsa001532t1	sp|Q9SS60|PP210_ARATH	50.285	0	898
Cmsa001533t1	sp|Q9FJE6|PP437_ARATH	50.173	0	874
Cmsa001534t1	sp|Q9SV46|PP282_ARATH	45.091	0	677
Cmsa001535t1	sp|Q8H1U5|APC2_ARATH	66.554	0	1131
Cmsa001536t1	sp|F4HXZ1|BRO1_ARATH	66.591	0	1098
Cmsa001538t1	sp|Q9FT69|RQSIM_ARATH	56.117	5.27e-134	424
Cmsa001539t1	sp|Q8L7U5|BSL1_ARATH	81.017	0	1459
Cmsa001540t1	sp|Q5NB82|NLP3_ORYSJ	31.219	6e-81	284
Cmsa001541t1	sp|F4IYF8|SYHC_ARATH	53.821	0	826
Cmsa001542t1	sp|Q9FKZ1|DRL42_ARATH	40.399	1.12e-166	506
Cmsa001543t1	sp|Q9ASZ8|PPR37_ARATH	25	1.57e-10	68.6
Cmsa001544t1	sp|Q6ZQ03|FNBP4_MOUSE	37.681	4.87e-06	54.3
Cmsa001545t1	sp|Q9S7Q2|PP124_ARATH	67.073	0	1139
Cmsa001546t1	sp|Q75KK8|MPK14_ORYSJ	73.392	0	685
Cmsa001548t1	sp|Q9FL51|Y5694_ARATH	58.482	0	956
Cmsa001549t1	sp|Q9SX85|SEC3A_ARATH	83.015	0	1533
Cmsa001550t1	sp|Q42962|PGKY_TOBAC	57.482	3.66e-157	468
Cmsa001551t1	sp|Q9SLN1|FPP7_ARATH	42.117	8.55e-77	271
Cmsa001552t1	sp|Q6P3W7|SCYL2_HUMAN	30.386	2.31e-84	293
Cmsa001553t1	sp|Q84R11|CRSH_ARATH	58.811	0	562
Cmsa001554t1	sp|O53732|UFAA1_MYCTU	34.884	3.54e-64	225
Cmsa001555t1	sp|M1BJF6|JOKA2_SOLTU	51.576	2.38e-101	338
Cmsa001556t1	sp|A9SY65|TC108_PHYPA	47.5	1.25e-37	155
Cmsa001557t1	sp|Q9SDG8|AGO4A_ORYSJ	63.086	0	1178
Cmsa001559t1	sp|Q8VZH2|APM1_ARATH	71.95	0	1320
Cmsa001560t1	sp|Q8VZG8|MIK2_ARATH	38.764	0	578
Cmsa001561t1	sp|Q9C5Q8|HEN1_ARATH	44.188	0	742
Cmsa001562t1	sp|A8MPR5|FTSI2_ARATH	73.846	0	1131
Cmsa001563t1	sp|Q6ZPJ0|TEX2_MOUSE	23.154	1.57e-13	78.6
Cmsa001564t1	sp|Q8VZS6|GIP1_ARATH	44	3.6e-10	67.4
Cmsa001565t1	sp|Q9LW83|CE101_ARATH	37.765	1.2e-122	394
Cmsa001566t1	sp|O23247|SYRM_ARATH	31.685	2.59e-76	264
Cmsa001568t1	sp|Q04500|UTP14_YEAST	28.061	1.48e-55	210
Cmsa001569t1	sp|Q8RXD6|BRE1A_ARATH	52.661	0	885
Cmsa001570t1	sp|Q8VZG8|MIK2_ARATH	47.625	0	720
Cmsa001571t1	sp|Q8GSA7|CMTA3_ARATH	41.667	1.11e-143	454
Cmsa001572t1	sp|Q6L438|R1A6_SOLDE	35.256	4.24e-106	359
Cmsa001573t1	sp|O23247|SYRM_ARATH	36.97	1.61e-47	183
Cmsa001574t1	sp|Q9ZUI6|AP1G2_ARATH	74.146	0	1362
Cmsa001575t1	sp|Q3URQ0|TEX10_MOUSE	29.902	4.93e-17	90.1
Cmsa001576t1	sp|C0LGE4|Y1124_ARATH	62.66	0	1067
Cmsa001577t1	sp|P08548|LIN1_NYCCO	24.084	3.75e-51	199
Cmsa001578t1	sp|P15594|RTP2_TRYBG	25.581	1.29e-16	87.8
Cmsa001579t1	sp|A9LLI7|RP6L2_ARATH	50.583	0	823
Cmsa001580t1	sp|Q6FSK3|SC231_CANGA	24.695	3.18e-38	156
Cmsa001582t1	sp|Q2QQS5|CCT14_ORYSJ	60.744	1.23e-106	342
Cmsa001583t1	sp|Q6Q1P4|SMC1_ARATH	37.234	3.08e-24	113
Cmsa001584t1	sp|Q9SCV3|BGAL9_ARATH	71.908	0	1320
Cmsa001585t1	sp|F4J2K4|KN7O_ARATH	37.759	8.46e-122	402
Cmsa001586t1	sp|P0C2F6|RNHX1_ARATH	24.679	2.9e-14	80.5
Cmsa001587t1	sp|Q9FFK8|NFXL2_ARATH	66.876	0	1085
Cmsa001588t1	sp|Q8RWQ4|RGAP7_ARATH	67.011	0	1055
Cmsa001589t1	sp|Q9AXT8|CMT1_MAIZE	57.069	0	880
Cmsa001590t1	sp|O00370|LORF2_HUMAN	23.583	6.2e-50	194
Cmsa001591t1	sp|P21329|RTJK_DROFU	21.916	9.32e-23	108
Cmsa001592t1	sp|Q7Z2K6|ERMP1_HUMAN	27.449	6.76e-71	254
Cmsa001593t1	sp|O23463|CMTA5_ARATH	53.413	0	929
Cmsa001595t1	sp|Q9FKW0|RNG1A_ARATH	49.282	8.13e-109	347
Cmsa001596t1	sp|Q9FJD4|IMB1_ARATH	61.257	0	1055
Cmsa001597t1	sp|Q9LUW0|LOX5_ARATH	67.865	0	1225
Cmsa001599t1	sp|F4HSD5|TRM32_ARATH	33.129	6.46e-13	75.9
Cmsa001600t1	sp|F4I7C7|WAPL1_ARATH	45.74	0	652
Cmsa001601t1	sp|F4IJK1|NET2D_ARATH	40.065	0	577
Cmsa001602t1	sp|P71359|RECQ_HAEIN	35.809	2.77e-122	386
Cmsa001603t1	sp|Q9C516|XLG3_ARATH	68.565	0	1177
Cmsa001604t1	sp|Q588U8|CFDP2_TRAJA	31.818	1.24e-14	79.7
Cmsa001605t1	sp|Q9LIE5|FHY3_ARATH	60.402	0	1062
Cmsa001606t1	sp|Q9FJD4|IMB1_ARATH	83.123	0	1511
Cmsa001607t1	sp|P10978|POLX_TOBAC	36.739	0	572
Cmsa001608t1	sp|O22397|POT1_ARATH	70.107	0	1083
Cmsa001609t1	sp|Q9FH32|AT18F_ARATH	43.709	2.96e-160	489
Cmsa001610t1	sp|Q94A27|SAC2_ARATH	59.24	0	888
Cmsa001612t1	sp|Q9FFJ8|LIMYB_ARATH	20.823	4.33e-12	72.8
Cmsa001613t1	sp|Q8GUH1|PUB33_ARATH	50.751	0	800
Cmsa001614t1	sp|C0LGK4|Y2165_ARATH	54.202	0	869
Cmsa001615t1	sp|O00370|LORF2_HUMAN	26.692	5.71e-42	170
Cmsa001616t1	sp|Q9LPC6|KINUB_ARATH	69.444	0	1238
Cmsa001617t1	sp|Q5NB82|NLP3_ORYSJ	32.99	1.52e-89	306
Cmsa001618t1	sp|Q43191|LOX15_SOLTU	61.105	0	1117
Cmsa001619t1	sp|Q9S823|LNG2_ARATH	30.073	1.08e-66	243
Cmsa001621t1	sp|Q9LMI0|TPS7_ARATH	69.858	0	1147
Cmsa001622t1	sp|O64556|Y2923_ARATH	48.681	5.87e-123	380
Cmsa001623t1	sp|F4IGL2|KN7E_ARATH	55.157	0	925
Cmsa001624t1	sp|Q9FVS1|FBK23_ARATH	26.354	1.83e-14	79
Cmsa001625t1	sp|O81832|Y4729_ARATH	51.925	0	816
Cmsa001626t1	sp|Q9LFN8|GLR26_ARATH	29.865	6e-101	337
Cmsa001627t1	sp|Q3UDE2|TTL12_MOUSE	37.278	4.19e-96	317
Cmsa001628t1	sp|F4KDH9|FIPS5_ARATH	32	7.23e-19	95.9
Cmsa001629t1	sp|Q9M9E2|PPR45_ARATH	60.274	0	998
Cmsa001630t1	sp|Q9LN69|PPR50_ARATH	48.381	2.49e-172	515
Cmsa001631t1	sp|Q9SCZ4|FERON_ARATH	48.384	0	768
Cmsa001632t1	sp|Q9S823|LNG2_ARATH	30	4.22e-55	207
Cmsa001633t1	sp|O04931|AGLU_BETVU	59.866	0	1105
Cmsa001634t1	sp|O74999|RAD7_SCHPO	26.211	1.06e-15	84.7
Cmsa001635t1	sp|Q9ZUU3|PP190_ARATH	63.1	0	935
Cmsa001636t1	sp|F4IV45|CHR10_ARATH	66.247	0	1182
Cmsa001637t1	sp|Q9CAD5|YODA_ARATH	55.78	0	800
Cmsa001638t1	sp|P93024|ARFE_ARATH	60.65	0	993
Cmsa001639t1	sp|Q94AH8|TPS6_ARATH	78.911	0	1428
Cmsa001640t1	sp|B9DFV2|PQT3L_ARATH	49.455	0	698
Cmsa001641t1	sp|Q9FPR3|EDR1_ARATH	42.473	1.3e-31	136
Cmsa001643t1	sp|Q96JG6|VPS50_HUMAN	22.457	1.44e-29	130
Cmsa001644t1	sp|F4I2H2|CHR9_ARATH	63.73	0	1090
Cmsa001645t1	sp|C0LGK9|Y2242_ARATH	61.717	0	1019
Cmsa001646t1	sp|Q8W4P8|MEB1_ARATH	43.458	2.13e-43	170
Cmsa001647t1	sp|O04893|AGLU_SPIOL	60.734	0	1115
Cmsa001648t1	sp|Q9SS94|CD48C_ARATH	54.116	0	780
Cmsa001649t1	sp|B0F481|BIODA_ARATH	62.624	0	1021
Cmsa001650t1	sp|P32138|SQASE_ECOLI	35.088	3.15e-122	387
Cmsa001652t1	sp|C0LGP4|Y3475_ARATH	40.956	0	607
Cmsa001653t1	sp|F4ISQ7|TOP3B_ARATH	76.887	0	1379
Cmsa001654t1	sp|Q9ZR08|Y4230_ARATH	42.809	0	640
Cmsa001655t1	sp|O22224|NP93A_ARATH	70.452	0	1262
Cmsa001656t1	sp|Q9FPS9|UBP15_ARATH	49.453	0	803
Cmsa001657t1	sp|O48809|LRX2_ARATH	66.369	2.48e-161	492
Cmsa001658t1	sp|F4JGB6|RLP46_ARATH	44.131	0	615
Cmsa001659t1	sp|Q9H611|PIF1_HUMAN	24.04	1.25e-17	91.3
Cmsa001660t1	sp|O80452|AMPD_ARATH	60.523	0	1024
Cmsa001661t1	sp|O23617|TPS5_ARATH	77.332	0	1403
Cmsa001662t1	sp|O00370|LORF2_HUMAN	24.917	1.44e-45	181
Cmsa001663t1	sp|Q5JKB0|MCM4_ORYSJ	75.28	0	1219
Cmsa001664t1	sp|O81905|SD18_ARATH	54.675	0	934
Cmsa001665t1	sp|Q8RWW0|ALE2_ARATH	55.773	0	582
Cmsa001666t1	sp|Q3UYR4|ESPNL_MOUSE	32.192	5.38e-07	57.4
Cmsa001668t1	sp|Q680Q4|SIZ1_ARATH	56.686	0	926
Cmsa001669t1	sp|F4JI44|NDX_ARATH	38.013	1.35e-166	510
Cmsa001670t1	sp|Q9FX32|SUS6_ARATH	70.366	0	1246
Cmsa001671t1	sp|A2CIR5|NPR4_ORYSJ	23.423	2.04e-14	80.9
Cmsa001672t1	sp|Q336N8|JM706_ORYSJ	61.062	0	711
Cmsa001674t1	sp|Q9FKZ1|DRL42_ARATH	34.889	6.6e-141	440
Cmsa001675t1	sp|Q5U241|PD5BB_XENLA	23.478	1.38e-09	65.9
Cmsa001676t1	sp|Q9LK64|AB3C_ARATH	58.115	0	920
Cmsa001677t1	sp|Q9SIU2|NCBP1_ARATH	65.691	0	1165
Cmsa001678t1	sp|Q9C8E6|PMI1_ARATH	53.6	0	813
Cmsa001679t1	sp|E8MGH8|HYBA1_BIFL2	21.868	1.04e-06	56.2
Cmsa001680t1	sp|Q93YU8|NRG2_ARATH	66.838	0	723
Cmsa001681t1	sp|P43298|TMK1_ARATH	48.758	0	780
Cmsa001682t1	sp|O80738|TPS10_ARATH	70.568	0	1288
Cmsa001683t1	sp|Q9CAD5|YODA_ARATH	58.436	0	869
Cmsa001684t1	sp|Q9ZVC9|FRS3_ARATH	56.372	0	987
Cmsa001685t1	sp|F4I312|VPS3_ARATH	62.788	0	907
Cmsa001686t1	sp|P14381|YTX2_XENLA	23.545	5.27e-51	198
Cmsa001687t1	sp|P38094|FLUG_EMENI	32.673	1.43e-129	412
Cmsa001688t1	sp|Q9XSC3|WDR44_BOVIN	32.024	1.73e-63	233
Cmsa001689t1	sp|Q6CC39|PUS1_YARLI	35.732	3.11e-64	228
Cmsa001690t1	sp|F4HTM3|GCS1_ARATH	60.163	0	1063
Cmsa001691t1	sp|Q5U2W5|TBL3_RAT	38.958	0	586
Cmsa001692t1	sp|B7SY83|PS1_ARATH	34.483	1.66e-40	165
Cmsa001695t1	sp|Q84W56|RNJ_ARATH	68.481	0	1218
Cmsa001696t1	sp|Q7XBQ9|RGA2_SOLBU	33.128	8.28e-139	439
Cmsa001697t1	sp|P28582|CDPK_DAUCA	84.061	0	816
Cmsa001698t1	sp|Q9SE43|REV_ARATH	79.306	0	1381
Cmsa001699t1	sp|P08548|LIN1_NYCCO	25.261	2.1e-48	189
Cmsa001700t1	sp|Q9SVA5|PP357_ARATH	56.336	0	906
Cmsa001701t1	sp|V9M2S5|RPV1_VITRO	27.735	7.69e-29	125
Cmsa001702t1	sp|Q6AZT2|SPAST_XENLA	50.617	2.56e-68	240
Cmsa001703t1	sp|C0LGK9|Y2242_ARATH	64.153	0	1052
Cmsa001704t1	sp|O82150|FTSH_TOBAC	85.431	0	1154
Cmsa001705t1	sp|Q0WPF2|PCFS4_ARATH	40.58	7.28e-56	210
Cmsa001706t1	sp|Q5U241|PD5BB_XENLA	27.059	3.55e-15	84
Cmsa001707t1	sp|F4J3T8|MYTM1_ARATH	64.958	0	956
Cmsa001708t1	sp|Q40392|TMVRN_NICGU	33.42	4.48e-117	383
Cmsa001709t1	sp|Q8RX28|HDA5_ARATH	64.433	0	551
Cmsa001710t1	sp|Q9AXT8|CMT1_MAIZE	50.636	0	765
Cmsa001711t1	sp|C0LGK4|Y2165_ARATH	47.202	0	706
Cmsa001713t1	sp|Q9FFN1|PP363_ARATH	56.25	0	709
Cmsa001714t1	sp|P54774|CDC48_SOYBN	91.605	0	1536
Cmsa001715t1	sp|Q920G9|GMCL1_MOUSE	26.471	1.92e-14	80.9
Cmsa001716t1	sp|Q9SYQ8|CLV1_ARATH	56.781	0	894
Cmsa001717t1	sp|Q9ASP6|HNRPQ_ARATH	30.435	5.81e-32	134
Cmsa001718t1	sp|Q9C5Y0|PLDD1_ARATH	66.03	0	1003
Cmsa001719t1	sp|Q9SUN6|SBT22_ARATH	66.822	0	1142
Cmsa001720t1	sp|Q9LVX1|C3H41_ARATH	41.387	0	565
Cmsa001721t1	sp|O80738|TPS10_ARATH	71.279	0	1318
Cmsa001722t1	sp|Q9ZR08|Y4230_ARATH	46.793	0	697
Cmsa001723t1	sp|Q922P9|GLYR1_MOUSE	36.957	1.05e-10	68.9
Cmsa001724t1	sp|Q00416|SEN1_YEAST	38.768	2.26e-50	196
Cmsa001725t1	sp|Q41058|GLGB1_PEA	74.592	0	1331
Cmsa001726t1	sp|Q0WPZ6|PP158_ARATH	53.695	0	972
Cmsa001727t1	sp|Q9SHG6|STIP1_ARATH	53.828	0	858
Cmsa001730t1	sp|A0A1P8BH59|PICBP_ARATH	31.368	1.44e-39	162
Cmsa001731t1	sp|Q940Y9|POLL2_ARATH	70.897	0	1054
Cmsa001733t1	sp|Q9C5Y0|PLDD1_ARATH	67.853	0	1211
Cmsa001734t1	sp|F4JVH1|CFM3B_ARATH	41.886	8.69e-162	496
Cmsa001735t1	sp|Q9ZR08|Y4230_ARATH	45.33	0	654
Cmsa001736t1	sp|O23247|SYRM_ARATH	41.522	2.74e-55	205
Cmsa001737t1	sp|Q9FN92|Y5597_ARATH	49.333	1.19e-71	254
Cmsa001738t1	sp|R9WS04|LOX2_TANCI	69.637	0	1240
Cmsa001739t1	sp|Q0WPJ7|RF298_ARATH	38.999	8.6e-164	499
Cmsa001741t1	sp|Q8S0F0|FH1_ORYSJ	60.691	2.98e-178	541
Cmsa001742t1	sp|Q9LE38|NLP4_ARATH	45.382	0	697
Cmsa001743t1	sp|Q8VZS6|GIP1_ARATH	43.75	1.48e-21	103
Cmsa001744t1	sp|Q9C7A2|ITN1_ARATH	23.926	7.51e-12	72.8
Cmsa001745t1	sp|V9M398|RUN1_VITRO	45.674	1.38e-130	413
Cmsa001747t1	sp|Q42572|DNLI1_ARATH	64.207	0	1028
Cmsa001748t1	sp|Q05609|CTR1_ARATH	60.998	0	949
Cmsa001749t1	sp|Q9C5Y0|PLDD1_ARATH	67.237	0	1196
Cmsa001750t1	sp|Q9SYH1|RSH3C_ARATH	45.32	3.92e-40	162
Cmsa001751t1	sp|Q9ZU11|ATB15_ARATH	81.42	0	1417
Cmsa001752t1	sp|Q9SU29|UPL5_ARATH	49.191	0	756
Cmsa001753t1	sp|Q9SCV4|BGAL8_ARATH	68.897	0	1220
Cmsa001754t1	sp|Q9SCV9|BGAL3_ARATH	73.716	0	1365
Cmsa001755t1	sp|O75175|CNOT3_HUMAN	53.2	7.57e-72	254
Cmsa001756t1	sp|Q9LFA2|KIPK1_ARATH	47.831	0	728
Cmsa001758t1	sp|Q43191|LOX15_SOLTU	71.395	0	1288
Cmsa001759t1	sp|F4JYG0|PIAL2_ARATH	43.722	6.02e-115	370
Cmsa001760t1	sp|Q9LF24|LNG1_ARATH	27.492	6.54e-73	260
Cmsa001761t1	sp|Q9SIT1|TMK3_ARATH	46.532	0	729
Cmsa001762t1	sp|Q5N8X6|BGAL3_ORYSJ	64.251	0	1135
Cmsa001763t1	sp|Q93VJ2|IRE1B_ARATH	43.911	0	633
Cmsa001764t1	sp|Q9T014|SPA2_ARATH	50.178	0	798
Cmsa001765t1	sp|Q9LJR3|SPA3_ARATH	60.256	0	990
Cmsa001766t1	sp|P29503|NEUR_DROME	58.491	1.19e-11	72.4
Cmsa001767t1	sp|O81832|Y4729_ARATH	51.077	0	771
Cmsa001768t1	sp|Q5NB82|NLP3_ORYSJ	32.823	2.16e-88	303
Cmsa001769t1	sp|O42832|SPB1_SCHPO	36.559	1.6e-142	444
Cmsa001770t1	sp|Q8VZS6|GIP1_ARATH	34.351	1.29e-09	65.5
Cmsa001771t1	sp|O00370|LORF2_HUMAN	23.766	3.95e-48	189
Cmsa001772t1	sp|Q8RWZ5|SD25_ARATH	36.779	2.1e-136	428
Cmsa001773t1	sp|P32811|PHSH_SOLTU	85.902	0	1529
Cmsa001774t1	sp|Q41142|PLDA1_RICCO	81.134	0	1419
Cmsa001775t1	sp|P13060|EF2_DROME	82.346	0	1473	yes
Cmsa001776t1	sp|O65583|UKL4_ARATH	76.852	0	696
Cmsa001777t1	sp|F4IP69|MIP3_ARATH	55.3	0	921
Cmsa001778t1	sp|Q96EZ8|MCRS1_HUMAN	34.503	3.37e-18	92
Cmsa001779t1	sp|F4KF14|FTSI4_ARATH	77.467	0	1310
Cmsa001780t1	sp|Q9ZV48|TPS11_ARATH	67.545	0	1164
Cmsa001781t1	sp|Q29AK2|LMLN_DROPS	27.353	5.34e-47	182
Cmsa001782t1	sp|Q12730|PDI_ASPNG	23.529	1.81e-06	54.7
Cmsa001783t1	sp|Q9ASR1|EF2_ARATH	90.789	0	1322
Cmsa001784t1	sp|Q9FGV1|ARFH_ARATH	66.303	0	1018
Cmsa001785t1	sp|Q9SCZ4|FERON_ARATH	46.29	1.37e-159	482
Cmsa001786t1	sp|Q8RWY4|NLP6_ARATH	34.383	2e-48	184
Cmsa001787t1	sp|Q7Y219|PMIR2_ARATH	35.197	4.75e-137	434
Cmsa001788t1	sp|Q38898|AKT2_ARATH	62.905	0	1040
Cmsa001789t1	sp|Q9LJX4|PUM5_ARATH	43.992	0	675
Cmsa001790t1	sp|Q9LK35|THE1_ARATH	68.625	0	1147
Cmsa001791t1	sp|Q39123|ATHB8_ARATH	75.09	0	1326
Cmsa001792t1	sp|F4J2U9|CFM3A_ARATH	56.227	0	850
Cmsa001793t1	sp|Q9FJX6|FH6_ARATH	68.95	0	596
Cmsa001794t1	sp|Q8BKC5|IPO5_MOUSE	39.883	0	619
Cmsa001795t1	sp|O22187|Y2232_ARATH	40.707	0	555
Cmsa001796t1	sp|Q40392|TMVRN_NICGU	33.224	4.01e-84	289
Cmsa001798t1	sp|Q8RWY4|NLP6_ARATH	34.095	2.74e-81	281
Cmsa001799t1	sp|Q9LFL5|PP390_ARATH	61.888	0	1063
Cmsa001800t1	sp|O81832|Y4729_ARATH	48.801	0	761
Cmsa001801t1	sp|Q8BT14|CNOT4_MOUSE	38.843	7.61e-56	205
Cmsa001802t1	sp|Q9FJW6|PP451_ARATH	52.348	0	732
Cmsa001803t1	sp|Q42699|METE_CATRO	88.627	0	1419
Cmsa001804t1	sp|Q8W4S4|VHAA3_ARATH	77.792	0	1315
Cmsa001805t1	sp|Q60675|LAMA2_MOUSE	20.71	3.54e-06	54.7
Cmsa001806t1	sp|Q9SZV5|SBT26_ARATH	75.802	0	1281
Cmsa001807t1	sp|Q9ZU11|ATB15_ARATH	81.915	0	1132
Cmsa001808t1	sp|Q8LGN0|GLR27_ARATH	31.923	6.35e-137	433
Cmsa001809t1	sp|P93733|PLDB1_ARATH	68.308	0	1147
Cmsa001810t1	sp|Q8S944|DRP3A_ARATH	75.538	0	1160
Cmsa001812t1	sp|Q96GN5|CDA7L_HUMAN	40	8.48e-20	96.7
Cmsa001813t1	sp|Q9SSE9|JMJ25_ARATH	46.308	0	656
Cmsa001814t1	sp|Q5BJQ6|CSTF1_RAT	26.766	1.69e-08	61.2
Cmsa001815t1	sp|Q9LV72|GLR12_ARATH	41.636	0	584
Cmsa001816t1	sp|Q8S2T0|GRIP_ARATH	59.603	0	791
Cmsa001817t1	sp|Q9SR52|UREA_ARATH	76.73	0	1334
Cmsa001818t1	sp|Q5SVZ6|ZMYM1_HUMAN	25.073	9.55e-43	172
Cmsa001819t1	sp|O64624|PP163_ARATH	60.238	0	1026
Cmsa001820t1	sp|Q9ZT07|RKS1_ARATH	51.03	0	853
Cmsa001821t1	sp|F4JTS8|NOV_ARATH	43.122	6.24e-177	564
Cmsa001822t1	sp|Q8L7W8|FUCO2_ARATH	67.413	0	1135
Cmsa001823t1	sp|Q8VZI8|FTSHA_ARATH	71.942	0	1162
Cmsa001824t1	sp|A7SBN6|ZGPAT_NEMVE	50.685	4.74e-11	69.7
Cmsa001825t1	sp|Q5NB82|NLP3_ORYSJ	30.795	8.88e-107	353
Cmsa001826t1	sp|Q5F471|PP6R3_CHICK	31.164	1.78e-70	252
Cmsa001827t1	sp|F4HPR5|DRP5A_ARATH	71.76	0	1201
Cmsa001828t1	sp|Q9C713|SYRC_ARATH	37.982	8.81e-46	176
Cmsa001829t1	sp|Q9ZW07|PUM1_ARATH	54.066	0	805
Cmsa001830t1	sp|Q8L735|ISOA2_ARATH	53.992	0	849
Cmsa001831t1	sp|Q0WPK4|PAT1H_ARATH	48.687	0	675
Cmsa001832t1	sp|Q9FNM7|RH26_ARATH	77.311	0	793
Cmsa001833t1	sp|Q9SSF9|PP123_ARATH	61.866	0	1054
Cmsa001834t1	sp|O22193|PUB4_ARATH	28.634	5.91e-07	57
Cmsa001836t1	sp|Q66GI4|PRRP1_ARATH	56.867	6.1e-153	462
Cmsa001837t1	sp|A3AVH5|RH13_ORYSJ	56.654	0	821
Cmsa001838t1	sp|Q9SYQ8|CLV1_ARATH	56.863	0	686
Cmsa001839t1	sp|Q05609|CTR1_ARATH	49.266	0	568
Cmsa001840t1	sp|O81906|B120_ARATH	51.056	0	837
Cmsa001841t1	sp|Q9LS88|PP250_ARATH	60.95	0	949
Cmsa001843t1	sp|Q9XID3|Y1343_ARATH	61.146	0	944
Cmsa001844t1	sp|Q9CAC4|MYOB2_ARATH	35.834	1.11e-126	400
Cmsa001845t1	sp|Q9M3H5|HMA1_ARATH	68.883	0	985
Cmsa001846t1	sp|Q9SS87|SEOB_ARATH	47.814	0	674
Cmsa001847t1	sp|Q84LM4|AARE_ARATH	61.868	0	944
Cmsa001848t1	sp|Q6DRN3|NOC3L_DANRE	30.151	9.17e-64	232
Cmsa001850t1	sp|Q8TB22|SPT20_HUMAN	42.353	0	603
Cmsa001851t1	sp|Q5NB82|NLP3_ORYSJ	34.775	1.67e-87	300
Cmsa001853t1	sp|F4K4J0|THO5B_ARATH	59.08	0	889
Cmsa001854t1	sp|Q9ASP6|HNRPQ_ARATH	27.234	1.13e-26	118
Cmsa001855t1	sp|P35016|ENPL_CATRO	82.704	0	1306
Cmsa001856t1	sp|B6SFA4|MAA3_ARATH	58.092	0	929
Cmsa001857t1	sp|Q9LDK9|APBLA_ARATH	76.686	0	1329
Cmsa001858t1	sp|Q8WUA4|TF3C2_HUMAN	24.771	3.21e-08	60.8
Cmsa001859t1	sp|F4KAB8|MCM6_ARATH	71.734	0	1254
Cmsa001860t1	sp|Q9FGN0|COG7_ARATH	74.731	0	1294
Cmsa001861t1	sp|Q9LVJ1|SBT14_ARATH	61.981	0	936
Cmsa001862t1	sp|Q5XUX6|RMI1_ARATH	59.929	8.45e-95	313
Cmsa001863t1	sp|F4JFJ3|Y3206_ARATH	70.926	0	1147
Cmsa001864t1	sp|Q54BW6|TTC27_DICDI	27.493	6.7e-78	272
Cmsa001865t1	sp|Q9SCW1|BGAL1_ARATH	76.453	0	1062
Cmsa001866t1	sp|Q9LZA6|SDP1_ARATH	70.407	0	1176
Cmsa001867t1	sp|Q9LK35|THE1_ARATH	51.139	0	762
Cmsa001868t1	sp|Q43704|MCM31_MAIZE	82.529	0	766
Cmsa001869t1	sp|Q9FHJ6|RFA1C_ARATH	44.851	0	706
Cmsa001870t1	sp|F4HVG8|CSK_ARATH	63.391	0	648
Cmsa001871t1	sp|O81832|Y4729_ARATH	47.697	0	601
Cmsa001873t1	sp|Q9SAJ5|PP133_ARATH	49.105	0	750
Cmsa001874t1	sp|Q940A6|PP325_ARATH	46.25	0	689
Cmsa001875t1	sp|Q94F62|BAK1_ARATH	84.02	0	996
Cmsa001876t1	sp|A0JJX5|SYT4_ARATH	25.806	1.61e-17	90.5
Cmsa001878t1	sp|Q8LGH4|CUL4_ARATH	81.638	0	1255
Cmsa001879t1	sp|Q9SF47|PAH1_ARATH	51.148	0	845
Cmsa001880t1	sp|Q8RWZ3|IBR3_ARATH	72.979	0	1259
Cmsa001881t1	sp|Q9C7A2|ITN1_ARATH	25.843	8.74e-11	69.3
Cmsa001882t1	sp|V5YMB3|DAPB3_PSEMX	32.035	7.17e-25	114
Cmsa001883t1	sp|Q66LG9|CENPC_ARATH	50	2.01e-26	119
Cmsa001884t1	sp|O81906|B120_ARATH	51.598	0	849
Cmsa001885t1	sp|P30924|GLGB_SOLTU	75.066	0	1199
Cmsa001886t1	sp|Q8W4P9|TT9_ARATH	62.515	0	1021
Cmsa001887t1	sp|Q0D5G4|Y7633_ORYSJ	36.909	1.8e-87	301
Cmsa001888t1	sp|Q9FG37|GACP3_ARATH	68.728	0	1176
Cmsa001889t1	sp|Q9P7J5|YJNA_SCHPO	46.048	2.58e-71	241
Cmsa001891t1	sp|O23212|U2A2A_ARATH	35.556	8.18e-13	75.1
Cmsa001892t1	sp|Q6ZI17|OML2_ORYSJ	55.529	0	850
Cmsa001893t1	sp|O80739|POT12_ARATH	73.508	0	1256
Cmsa001894t1	sp|Q29AK2|LMLN_DROPS	27.176	4.87e-47	182
Cmsa001895t1	sp|Q9T041|TOR1_ARATH	53.768	0	837
Cmsa001896t1	sp|Q9FF61|SM3L1_ARATH	59.075	0	1001
Cmsa001897t1	sp|O22943|STL1_ARATH	70.039	0	1139
Cmsa001898t1	sp|Q9LE38|NLP4_ARATH	43.685	0	633
Cmsa001899t1	sp|Q9LX66|HERK_ARATH	63.051	0	1038
Cmsa001900t1	sp|C0LGR9|Y4312_ARATH	49.153	5.05e-88	291
Cmsa001901t1	sp|P93733|PLDB1_ARATH	68.94	0	1184
Cmsa001902t1	sp|Q9LNR3|LOX3_ARATH	51.852	0	698
Cmsa001903t1	sp|Q9FVQ5|CSCL1_ARATH	71.271	0	1159
Cmsa001905t1	sp|Q940B8|KN13A_ARATH	69.093	0	1115
Cmsa001906t1	sp|Q9FM64|PP431_ARATH	51.391	0	877
Cmsa001907t1	sp|F4I1S7|ELP2_ARATH	65.362	0	1127
Cmsa001909t1	sp|F4IV66|RNE_ARATH	59.888	0	790
Cmsa001910t1	sp|Q9S7D9|ACCR1_ARATH	59.289	0	904
Cmsa001911t1	sp|O81832|Y4729_ARATH	51.69	0	843
Cmsa001912t1	sp|Q9LFA2|KIPK1_ARATH	47.346	0	691
Cmsa001913t1	sp|Q9FVS1|FBK23_ARATH	27.424	1.13e-14	79.7
Cmsa001914t1	sp|O81028|PP171_ARATH	36.319	1.73e-156	479
Cmsa001915t1	sp|Q9LRV9|PP228_ARATH	49.243	0	698
Cmsa001916t1	sp|Q9SIC9|PP178_ARATH	63.464	0	981
Cmsa001917t1	sp|Q41142|PLDA1_RICCO	82.695	0	1448
Cmsa001918t1	sp|Q5SVZ6|ZMYM1_HUMAN	24.568	3.05e-46	182
Cmsa001919t1	sp|Q9S823|LNG2_ARATH	34.122	1.11e-28	127
Cmsa001920t1	sp|O23247|SYRM_ARATH	28.571	2.93e-25	115
Cmsa001921t1	sp|P49035|SUS1_DAUCA	81.188	0	1375
Cmsa001923t1	sp|Q00416|SEN1_YEAST	36.789	2.98e-48	189
Cmsa001924t1	sp|P49035|SUS1_DAUCA	88.133	0	1479
Cmsa001925t1	sp|Q9SZL8|FRS5_ARATH	27.598	6.48e-80	276
Cmsa001926t1	sp|Q9C5S1|MKP1_ARATH	49.455	0	718
Cmsa001927t1	sp|O81832|Y4729_ARATH	48.492	0	775
Cmsa001928t1	sp|Q5W7F2|AGD3_ARATH	75.12	0	1239
Cmsa001929t1	sp|Q5H9R7|PP6R3_HUMAN	27.529	1.09e-69	249
Cmsa001930t1	sp|O81832|Y4729_ARATH	49.517	0	773
Cmsa001931t1	sp|O81832|Y4729_ARATH	47.722	0	719
Cmsa001932t1	sp|Q9C9V9|COG5_ARATH	64.512	0	1024
Cmsa001933t1	sp|Q9FFK6|NUP88_ARATH	56.1	0	937
Cmsa001934t1	sp|Q8IZL8|PELP1_HUMAN	24.426	4.75e-10	67.4
Cmsa001935t1	sp|P42347|PI3K1_SOYBN	84.69	0	1432
Cmsa001936t1	sp|Q94FL9|MB3R4_ARATH	37.236	1.97e-122	395
Cmsa001937t1	sp|O80933|SCL9_ARATH	53.214	0	655
Cmsa001938t1	sp|A0A290U7C4|ROQ1_NICBE	38.489	3.85e-158	498
Cmsa001940t1	sp|O48837|LRKS2_ARATH	57.343	0	914
Cmsa001941t1	sp|Q9SI03|MTP12_ARATH	84.868	1.45e-75	251
Cmsa001942t1	sp|F4HSD5|TRM32_ARATH	30	2.35e-12	73.9
Cmsa001943t1	sp|Q8VZG8|MIK2_ARATH	43.085	5.64e-130	407
Cmsa001944t1	sp|O23052|Y1515_ARATH	72.488	0	944
Cmsa001945t1	sp|Q0WV12|ANL2_ARATH	49.048	0	768
Cmsa001946t1	sp|O04425|FCA_ARATH	47.059	7.81e-142	439
Cmsa001947t1	sp|O81767|PP348_ARATH	55.995	0	983
Cmsa001948t1	sp|Q651X6|CSLE6_ORYSJ	50.452	0	803
Cmsa001949t1	sp|A6NDV4|TMM8B_HUMAN	21.932	1.38e-13	77.8
Cmsa001950t1	sp|F4HXZ1|BRO1_ARATH	63.499	0	1026
Cmsa001951t1	sp|Q9SXY0|FAS1_ARATH	50.685	0	640
Cmsa001952t1	sp|Q8VYF9|SRGT1_ARATH	70.223	0	1183
Cmsa001953t1	sp|F4JZC2|ENAS1_ARATH	53.823	0	711
Cmsa001954t1	sp|Q9SZV5|SBT26_ARATH	78.915	0	1326
Cmsa001955t1	sp|X5JA13|SECAA_ARATH	79.419	0	1283
Cmsa001956t1	sp|Q5CCK4|VAL2_ARATH	47.32	0	670
Cmsa001957t1	sp|Q40392|TMVRN_NICGU	40.42	2.05e-157	491
Cmsa001958t1	sp|P17840|SLSG3_BRAOL	46.094	3.82e-27	107
Cmsa001959t1	sp|Q39203|SD22_ARATH	54.359	0	766
Cmsa001960t1	sp|Q9STQ2|SBT3I_ARATH	57.477	0	882
Cmsa001961t1	sp|Q9SZV5|SBT26_ARATH	77.34	0	1305
Cmsa001962t1	sp|Q9ZTX8|ARFF_ARATH	87.234	0	833
Cmsa001963t1	sp|O80462|XLG1_ARATH	51.118	0	685
Cmsa001964t1	sp|O81832|Y4729_ARATH	48.293	0	780
Cmsa001965t1	sp|Q8RWZ7|VHAA1_ARATH	79.655	0	1317
Cmsa001967t1	sp|O24301|SUS2_PEA	77.888	0	1353
Cmsa001968t1	sp|Q8W4S4|VHAA3_ARATH	74.938	0	1278
Cmsa001969t1	sp|B3DJT0|SART3_DANRE	30.348	7.86e-97	326
Cmsa001970t1	sp|Q9FRI5|PPR57_ARATH	59.119	0	1004
Cmsa001971t1	sp|Q8RWS8|PP199_ARATH	62.406	0	1083
Cmsa001972t1	sp|Q38882|PLDA1_ARATH	67.805	0	1156
Cmsa001973t1	sp|F4IXE7|IDM1_ARATH	28.852	1.17e-24	114
Cmsa001974t1	sp|A0A3Q7JC00|MED25_SOLLC	62.393	0	792
Cmsa001975t1	sp|Q9LMY5|PPR41_ARATH	44.893	0	679
Cmsa001976t1	sp|Q9FT97|AGAL1_ARATH	74.365	0	629
Cmsa001977t1	sp|Q9M353|CHX20_ARATH	65.501	0	1009
Cmsa001978t1	sp|P93756|SD31_ARATH	35.072	2.02e-124	394
Cmsa001979t1	sp|Q9SGQ6|PP126_ARATH	44.377	0	651
Cmsa001980t1	sp|Q5AJS6|MRD1_CANAL	33.827	5.11e-138	432
Cmsa001981t1	sp|O81832|Y4729_ARATH	44.175	1.92e-54	188
Cmsa001982t1	sp|Q0WQF4|VP53A_ARATH	74.91	0	1248
Cmsa001983t1	sp|P0CB16|DRL25_ARATH	27.52	1.01e-53	206
Cmsa001984t1	sp|P0CB23|Y4862_ARATH	39.335	1.43e-86	298
Cmsa001985t1	sp|Q3USH5|SFSWA_MOUSE	30.739	5.07e-17	89.7
Cmsa001986t1	sp|O82485|OPT7_ARATH	72.09	0	1087
Cmsa001987t1	sp|Q9Z1A9|TBCD8_MOUSE	33.434	7.32e-41	166
Cmsa001988t1	sp|A0A2K9RFY0|TPS4_VITAC	55.948	0	879
Cmsa001989t1	sp|Q0WV12|ANL2_ARATH	72.714	0	1016
Cmsa001990t1	sp|Q9ZSM8|EZA1_ARATH	55.102	0	837
Cmsa001991t1	sp|Q9C6C3|AGD2_ARATH	59.442	0	934
Cmsa001992t1	sp|Q9C9H7|RLP12_ARATH	34.726	2.65e-136	428
Cmsa001993t1	sp|Q9FJS2|HDG5_ARATH	55.332	0	822
Cmsa001994t1	sp|Q9C7A2|ITN1_ARATH	27.612	5.52e-08	60.1
Cmsa001995t1	sp|Q0CBM7|FAEA_ASPTN	30.986	7.11e-18	88.2
Cmsa001996t1	sp|Q9S7P3|KN7N_ARATH	55.822	0	888
Cmsa001997t1	sp|Q9LX73|UFL1_ARATH	59.223	0	951
Cmsa001998t1	sp|Q9FNI6|SM3L2_ARATH	71.896	0	1114
Cmsa001999t1	sp|O81832|Y4729_ARATH	48.613	0	788
Cmsa002000t1	sp|O04197|COI1_ARATH	39.338	8.78e-116	363
Cmsa002001t1	sp|O64793|Y1675_ARATH	48.919	5.04e-108	351
Cmsa002002t1	sp|Q8RX87|RFS6_ARATH	65.39	0	1039
Cmsa002003t1	sp|Q8L850|PI5K9_ARATH	71.182	0	1179
Cmsa002004t1	sp|Q9FLW0|Y5241_ARATH	62.244	0	1003
Cmsa002005t1	sp|Q9SFX2|PUB43_ARATH	62.192	0	988
Cmsa002006t1	sp|F4IXE7|IDM1_ARATH	56.55	0	551
Cmsa002007t1	sp|Q9LIE7|PP246_ARATH	55.796	0	912
Cmsa002008t1	sp|Q9FNA3|NAGLU_ARATH	59.411	0	1004
Cmsa002009t1	sp|Q8GUH1|PUB33_ARATH	35.044	8.3e-146	452
Cmsa002011t1	sp|Q8L7S0|ULP2B_ARATH	43.401	3.01e-93	315
Cmsa002012t1	sp|O75170|PP6R2_HUMAN	33.077	1.14e-70	254
Cmsa002013t1	sp|F4JEP5|MSH5_ARATH	72.055	0	1224
Cmsa002014t1	sp|O49328|RLP26_ARATH	36.785	1.83e-119	382
Cmsa002015t1	sp|Q9SZT4|CSCLE_ARATH	71.606	0	1174
Cmsa002016t1	sp|Q8LGM7|MOCOS_SOLLC	66.367	0	754
Cmsa002018t1	sp|K4DF01|ARF2B_SOLLC	65.148	0	1019
Cmsa002019t1	sp|Q8GYL7|PP361_ARATH	48.191	0	791
Cmsa002020t1	sp|Q9SJ20|RIR1_ARATH	85.784	0	1509
Cmsa002021t1	sp|F4HQM3|NCER1_ARATH	71.632	0	1131
Cmsa002022t1	sp|Q9SVD0|SMXL3_ARATH	53.494	0	766
Cmsa002023t1	sp|Q9SJ20|RIR1_ARATH	86.275	0	1513
Cmsa002024t1	sp|O81832|Y4729_ARATH	49.061	0	729
Cmsa002025t1	sp|Q94A27|SAC2_ARATH	55.97	0	881
Cmsa002026t1	sp|Q7PC84|AB39G_ARATH	65.56	0	1144
Cmsa002027t1	sp|Q9SZA7|DRL29_ARATH	51.098	0	798
Cmsa002028t1	sp|Q8LPQ9|FPA_ARATH	36.741	5.16e-40	162
Cmsa002029t1	sp|Q04264|PDS5_YEAST	27.094	2.04e-09	65.1
Cmsa002030t1	sp|P17801|KPRO_MAIZE	38.753	3.67e-177	532
Cmsa002031t1	sp|Q5N6V0|Y1054_ORYSJ	30.573	3.35e-18	93.2
Cmsa002033t1	sp|Q9SFX2|PUB43_ARATH	62.716	0	978
Cmsa002034t1	sp|O23247|SYRM_ARATH	39.362	1.87e-47	182
Cmsa002035t1	sp|Q9LRR5|DRL21_ARATH	36.854	4.61e-59	220
Cmsa002036t1	sp|Q5CCK4|VAL2_ARATH	48.69	0	707
Cmsa002037t1	sp|Q10QL5|BIP2C_ORYSJ	59.091	1.14e-06	55.8
Cmsa002038t1	sp|Q8LFN2|Y3037_ARATH	46.409	0	584
Cmsa002039t1	sp|Q9NVU7|SDA1_HUMAN	36.784	1.52e-107	347
Cmsa002041t1	sp|Q9ZQ47|GRDP1_ARATH	47.733	0	695
Cmsa002042t1	sp|Q338N2|C3H62_ORYSJ	52.047	3.77e-43	171
Cmsa002044t1	sp|P30181|TOP1A_ARATH	61.689	0	917
Cmsa002045t1	sp|Q0WM29|MMSA_ARATH	66.478	0	746
Cmsa002048t1	sp|O64477|Y2913_ARATH	58.573	0	907
Cmsa002049t1	sp|Q9LX66|HERK_ARATH	50.421	0	797
Cmsa002050t1	sp|Q9SU29|UPL5_ARATH	39.29	8.82e-163	497
Cmsa002051t1	sp|Q9LYZ9|PP362_ARATH	61.957	0	1054
Cmsa002052t1	sp|O82777|SBT3_SOLLC	48.244	0	703
Cmsa002053t1	sp|Q9ZTS1|SYM_ORYSJ	77.387	0	1294
Cmsa002054t1	sp|Q9FNA3|NAGLU_ARATH	68.521	0	1166
Cmsa002055t1	sp|F4I0P8|VP35B_ARATH	81.911	0	1360
Cmsa002056t1	sp|Q9FKZ1|DRL42_ARATH	36.441	8.32e-135	422
Cmsa002057t1	sp|Q75KK8|MPK14_ORYSJ	73.594	0	639
Cmsa002058t1	sp|Q9M0S5|ISOA3_ARATH	74.136	0	1135
Cmsa002059t1	sp|Q9FMN2|PAH2_ARATH	62.791	9.23e-125	400
Cmsa002062t1	sp|Q9SAF0|ORP1D_ARATH	71.941	0	1187
Cmsa002063t1	sp|Q9STE1|PP333_ARATH	46.474	2.02e-173	516
Cmsa002064t1	sp|Q9LYS2|AB10C_ARATH	56.483	0	673
Cmsa002065t1	sp|Q5ZLV4|NSUN2_CHICK	39.216	7.06e-149	459
Cmsa002066t1	sp|P54774|CDC48_SOYBN	90.571	0	1513
Cmsa002067t1	sp|O80452|AMPD_ARATH	75.563	0	1298
Cmsa002069t1	sp|Q9SU29|UPL5_ARATH	43.564	2.18e-147	452
Cmsa002070t1	sp|Q9FG37|GACP3_ARATH	56.94	0	936
Cmsa002071t1	sp|Q94HW2|POLR1_ARATH	45.136	2.34e-151	483
Cmsa002072t1	sp|Q8L6Y1|UBP14_ARATH	74.222	0	1249
Cmsa002073t1	sp|Q8LEV3|Y2060_ARATH	65.342	0	1086
Cmsa002074t1	sp|C0LGP9|IMK3_ARATH	59.326	0	872
Cmsa002075t1	sp|F4KAF2|MORC4_ARATH	55.325	0	766
Cmsa002076t1	sp|Q0IIM8|TBC8B_HUMAN	36.29	7.79e-40	162
Cmsa002077t1	sp|Q7XLC6|HAK11_ORYSJ	74.206	0	1204
Cmsa002078t1	sp|Q3E6Q1|PPR32_ARATH	61.491	0	1051
Cmsa002079t1	sp|Q8W1Y3|KN14F_ARATH	69.826	0	1067
Cmsa002080t1	sp|P17801|KPRO_MAIZE	39.146	3.06e-177	533
Cmsa002081t1	sp|Q55GS2|SCY1_DICDI	38.103	1.11e-126	401
Cmsa002082t1	sp|Q9SZL8|FRS5_ARATH	37.622	8.64e-117	371
Cmsa002083t1	sp|Q1G391|FB217_ARATH	32.335	3.02e-15	82
Cmsa002084t1	sp|Q9C7A2|ITN1_ARATH	23.529	1.84e-11	71.2
Cmsa002085t1	sp|Q8RWZ5|SD25_ARATH	59.756	0	947
Cmsa002086t1	sp|A2CIR5|NPR4_ORYSJ	23.397	2.78e-12	73.9
Cmsa002087t1	sp|Q9C9U5|SIS8_ARATH	55.14	4.81e-72	257
Cmsa002088t1	sp|Q8RXU6|PCN_ARATH	61.037	0	999
Cmsa002089t1	sp|Q28FH2|SCYL1_XENTR	36.018	2.35e-131	414
Cmsa002090t1	sp|Q9SZL8|FRS5_ARATH	66.935	0	535
Cmsa002091t1	sp|Q2HEW5|CHG2_CHAGB	26.786	1.41e-08	62.8
Cmsa002092t1	sp|F4JHH5|SC15B_ARATH	73.966	0	858
Cmsa002093t1	sp|Q5CCK4|VAL2_ARATH	40	9.86e-162	489
Cmsa002094t1	sp|Q9CAC4|MYOB2_ARATH	38.814	4.59e-79	268
Cmsa002096t1	sp|Q6NQ79|ARID4_ARATH	61.417	0	914
Cmsa002097t1	sp|O22187|Y2232_ARATH	40.29	1.63e-61	220
Cmsa002099t1	sp|Q9SR05|ANX1_ARATH	37.107	1.65e-52	200
Cmsa002100t1	sp|Q41142|PLDA1_RICCO	73.768	0	1077
Cmsa002101t1	sp|Q9SII6|PIX13_ARATH	54.276	4.82e-116	360
Cmsa002102t1	sp|Q6DW74|DGDG1_LOTJA	74.717	0	1221
Cmsa002103t1	sp|Q76PD2|HEL2_SCHPO	38.462	4.97e-33	139
Cmsa002104t1	sp|Q9SWG3|FAR1_ARATH	61.049	0	1001
Cmsa002105t1	sp|A0A290U7C4|ROQ1_NICBE	41.818	0	584
Cmsa002106t1	sp|Q9STE8|TC753_ARATH	80.29	0	1186
Cmsa002107t1	sp|F4JFN3|HS906_ARATH	76.455	0	1173
Cmsa002108t1	sp|Q8LFN2|Y3037_ARATH	41.37	1.18e-174	525
Cmsa002109t1	sp|F4JYG0|PIAL2_ARATH	37.237	8.63e-135	421
Cmsa002110t1	sp|Q641I1|F135B_XENLA	40.714	4.16e-53	204
Cmsa002111t1	sp|C7J0A2|TOP3A_ORYSJ	67.226	0	1131
Cmsa002112t1	sp|Q8VH51|RBM39_MOUSE	41.842	2.94e-77	259
Cmsa002113t1	sp|Q93ZY3|STT3A_ARATH	83.805	0	1310
Cmsa002114t1	sp|Q9XID3|Y1343_ARATH	35.393	9.04e-117	375
Cmsa002115t1	sp|Q8W489|RAD4_ARATH	52.926	0	735
Cmsa002116t1	sp|Q9FVS1|FBK23_ARATH	25.886	4.27e-17	87
Cmsa002117t1	sp|Q8RUS5|ATG9_ARATH	61.603	0	695
Cmsa002118t1	sp|Q6R2K3|SRF3_ARATH	57.452	0	824
Cmsa002119t1	sp|Q4V9P0|SAMC_DANRE	31.321	1.67e-31	127
Cmsa002120t1	sp|Q94B71|OBE3_ARATH	52.867	0	674
Cmsa002121t1	sp|Q8VZG8|MIK2_ARATH	50	0	774
Cmsa002123t1	sp|Q9C7A2|ITN1_ARATH	24.116	3.78e-12	73.6
Cmsa002124t1	sp|C0LGS3|Y4372_ARATH	46.692	0	659
Cmsa002125t1	sp|F4KB17|KTN83_ARATH	56.429	0	884
Cmsa002126t1	sp|P92943|CLCD_ARATH	80.87	0	1236
Cmsa002127t1	sp|P17801|KPRO_MAIZE	39.247	0	547
Cmsa002128t1	sp|P17801|KPRO_MAIZE	39.56	0	549
Cmsa002129t1	sp|Q5XGY1|TSR1_XENLA	37.623	3.72e-152	468
Cmsa002130t1	sp|Q7FAZ0|LERK4_ORYSJ	35.39	4.36e-132	415
Cmsa002131t1	sp|Q8C8R3|ANK2_MOUSE	37.624	4.35e-06	54.7
Cmsa002133t1	sp|Q9LD43|ACCA_ARATH	62.06	0	915
Cmsa002134t1	sp|Q8RXF1|SF3A1_ARATH	67.317	0	890
Cmsa002135t1	sp|Q9FID8|Y5900_ARATH	43.919	9.99e-68	244
Cmsa002136t1	sp|F4J8K6|RRP5_ARATH	62.173	0	949
Cmsa002138t1	sp|Q80XQ2|TBCD5_MOUSE	28.404	4.32e-37	153
Cmsa002139t1	sp|Q94BP0|SLK2_ARATH	55.36	0	564
Cmsa002140t1	sp|Q9LW83|CE101_ARATH	41.001	2.94e-174	526
Cmsa002141t1	sp|Q94B77|FH5_ARATH	64.04	0	595
Cmsa002142t1	sp|Q8VY16|CDP1_ARATH	55.526	0	762
Cmsa002143t1	sp|Q42699|METE_CATRO	88.105	0	1406
Cmsa002144t1	sp|Q9FMQ1|PP376_ARATH	44.481	5.83e-172	513
Cmsa002145t1	sp|Q9FGT1|ROS3_ARATH	41.667	6.45e-67	239
Cmsa002146t1	sp|Q6S5G3|TOC90_ARATH	53.748	0	852
Cmsa002148t1	sp|Q9SZC9|HMA6_ARATH	72.423	0	1130
Cmsa002149t1	sp|Q6NXD8|DEN5B_DANRE	28.351	8.29e-14	79.3
Cmsa002150t1	sp|Q40392|TMVRN_NICGU	37.363	8.77e-107	351
Cmsa002151t1	sp|P90648|MHCKB_DICDI	29.515	3.98e-15	83.2
Cmsa002152t1	sp|Q9FNG8|PP366_ARATH	47.625	0	766
Cmsa002153t1	sp|A2CIR5|NPR4_ORYSJ	30.968	9.29e-10	65.9
Cmsa002154t1	sp|Q9ZRV4|MLH1_ARATH	70.886	0	1033
Cmsa002155t1	sp|O80386|CIP7_ARATH	39.282	1.6e-141	447
Cmsa002156t1	sp|Q9C7E7|RDM16_ARATH	55.985	0	749
Cmsa002157t1	sp|Q9FWR2|AVPX_ARATH	82.733	0	1363
Cmsa002158t1	sp|P08548|LIN1_NYCCO	29.284	3.52e-52	201
Cmsa002159t1	sp|Q9C9U5|SIS8_ARATH	51.728	0	711
Cmsa002160t1	sp|F4JYG0|PIAL2_ARATH	37.19	1.65e-73	258
Cmsa002161t1	sp|Q56YP2|PI5K1_ARATH	74.094	0	1140
Cmsa002162t1	sp|Q9XIL5|PP154_ARATH	54.7	0	842
Cmsa002163t1	sp|Q9LXX6|SC15A_ARATH	69.114	0	1152
Cmsa002164t1	sp|A0A1D6LAB7|RH3B_MAIZE	66.759	0	904
Cmsa002165t1	sp|O48847|LUH_ARATH	61.132	0	901
Cmsa002166t1	sp|Q9SY60|EX84C_ARATH	56.29	0	811
Cmsa002167t1	sp|Q8S403|PHO1_ARATH	62.748	0	1003
Cmsa002168t1	sp|P48147|PPCE_HUMAN	55.125	0	850
Cmsa002169t1	sp|Q9LW83|CE101_ARATH	41.514	0	556
Cmsa002170t1	sp|Q8L7W8|FUCO2_ARATH	63.184	0	1064
Cmsa002171t1	sp|Q9SHZ8|PP168_ARATH	63.185	0	1024
Cmsa002172t1	sp|O64793|Y1675_ARATH	43.11	0	587
Cmsa002173t1	sp|Q8S1X7|GT15_ORYSJ	28.286	2.22e-28	122
Cmsa002174t1	sp|Q8RWW0|ALE2_ARATH	72.686	0	925
Cmsa002175t1	sp|Q9FGS8|C2GR2_ARATH	58.386	0	972
Cmsa002177t1	sp|Q9SA76|PPR64_ARATH	54.574	0	715
Cmsa002178t1	sp|A2CIR5|NPR4_ORYSJ	23.625	6.43e-10	66.2
Cmsa002179t1	sp|P92942|CLCB_ARATH	76.601	0	1194
Cmsa002180t1	sp|Q9M0Z3|KEA3_ARATH	71.901	0	986
Cmsa002181t1	sp|Q9XSC3|WDR44_BOVIN	31.731	3e-65	235
Cmsa002182t1	sp|Q6DE97|CN10A_XENLA	29.068	7.42e-45	176
Cmsa002183t1	sp|Q8GUH1|PUB33_ARATH	39.746	1.66e-78	265
Cmsa002184t1	sp|Q9SIY5|RER5_ARATH	74.141	0	978
Cmsa002185t1	sp|Q8RXN8|NRP_ARATH	38.129	5.97e-16	83.6
Cmsa002186t1	sp|O81028|PP171_ARATH	38.868	0	555
[truncated: 28,689 more rows]

## Sheet: Table S4
Table S4. Results of blastp search of Cmsa representative mRNA against Arabidopsis thaliana protein database (e-value≤1.0e-05) and prediction of transcription factors using PlantTF db.
qseqid	sseqid	pident	evalue	bitscore	TF Family (Plant TF database)
Cmsa000001t1	AT1G48090.4	60.225	0	3538	#N/A
Cmsa000002t1	AT5G23110.1	57.749	0	4648	#N/A
Cmsa000003t1	AT2G17930.1	79.211	0	6256	#N/A
Cmsa000004t1	AT1G55860.1	61.75	0	4348	#N/A
Cmsa000005t1	AT1G50030.2	29.791	7.24e-65	247	#N/A
Cmsa000006t1	AT1G55860.1	34.251	0	1181	#N/A
Cmsa000007t1	AT1G03060.2	68.065	0	4602	#N/A
Cmsa000008t1	AT5G24740.5	42.244	0	2318	#N/A
Cmsa000009t1	AT3G50380.2	40.255	0	2121	#N/A
Cmsa000010t1	AT4G39420.2	53.88	0	3207	#N/A
Cmsa000011t1	AT1G58230.2	62.14	0	2776	#N/A
Cmsa000013t1	AT3G02260.3	75.091	0	4149	#N/A
Cmsa000014t1	AT2G45540.1	65.705	0	2555	#N/A
Cmsa000015t1	AT5G40820.2	60.499	0	3009	#N/A
Cmsa000016t1	AT1G67140.3	57.345	0	2398	#N/A
Cmsa000017t1	AT1G64790.1	70.328	0	3726	#N/A
Cmsa000018t1	AT2G26890.1	74.892	0	3721	#N/A
Cmsa000019t1	AT3G48190.2	56.856	0	2870	#N/A
Cmsa000020t1	AT4G17330.2	36.119	3.85e-117	416	#N/A
Cmsa000021t1	AT2G25730.3	63.007	0	3160	#N/A
Cmsa000022t1	AT4G30990.3	42.419	0	1848	#N/A
Cmsa000023t1	AT1G67120.1	40.134	0	1619	#N/A
Cmsa000024t1	AT4G27010.2	39.646	0	1570	#N/A
Cmsa000025t1	AT2G48060.2	63.841	0	3088	#N/A
Cmsa000026t1	AT1G08060.2	36.156	5.19e-101	364	#N/A
Cmsa000027t1	AT2G46020.4	59.302	0	2295	#N/A
Cmsa000028t1	AT1G58250.1	62.642	0	3000	#N/A
Cmsa000029t1	AT1G02080.2	57.372	0	2675	#N/A
Cmsa000030t1	AT4G13940.1	92.99	0	925	#N/A
Cmsa000031t1	AT4G31570.3	38.491	0	756	#N/A
Cmsa000032t1	AT4G15180.1	50.632	0	2145	#N/A
Cmsa000033t1	AT1G80070.1	94.257	0	4641	#N/A
Cmsa000034t1	AT4G17140.2	57.393	0	2549	#N/A
Cmsa000035t1	AT1G36160.1	78.261	0	3675	#N/A
Cmsa000036t1	AT3G50370.2	38.659	0	1129	#N/A
Cmsa000037t1	AT4G00450.1	54.778	0	2342	#N/A
Cmsa000038t1	AT5G53460.1	84	0	3710	#N/A
Cmsa000039t1	AT1G08260.1	69.315	0	3125	#N/A
Cmsa000040t1	AT1G20960.1	79.7	0	3255	#N/A
Cmsa000041t1	AT1G16800.2	49.126	0	1946	#N/A
Cmsa000042t1	AT2G22125.1	77.633	0	3264	#N/A
Cmsa000043t1	AT3G06530.2	42.255	0	1253	#N/A
Cmsa000044t1	AT1G77460.1	62.559	0	2598	#N/A
Cmsa000045t1	AT1G55350.4	79.258	0	3401	#N/A
Cmsa000046t1	AT3G05680.1	48.541	0	1751	#N/A
Cmsa000047t1	AT3G55160.2	57.011	0	2288	#N/A
Cmsa000049t1	AT2G28290.5	64.603	0	1533	#N/A
Cmsa000050t1	AT5G61140.2	77.07	0	3388	#N/A
Cmsa000051t1	AT2G40030.1	47.918	0	1713	#N/A
Cmsa000052t1	AT3G12810.2	57.839	0	1889	#N/A
Cmsa000053t1	AT3G54280.1	66.147	0	2609	#N/A
Cmsa000054t1	AT5G44800.1	49.731	0	1732	#N/A
Cmsa000055t1	AT3G19050.1	50.825	0	1144	#N/A
Cmsa000056t1	AT1G79280.1	45.726	0	1545	#N/A
Cmsa000057t1	AT1G79000.1	59.346	0	1941	#N/A
Cmsa000058t1	AT5G02310.3	48.299	0	1718	#N/A
Cmsa000059t1	AT1G49340.1	68.511	0	2796	#N/A
Cmsa000060t1	AT3G14570.1	65.901	0	2723	#N/A
Cmsa000061t1	AT5G15680.1	81.187	0	3296	#N/A
Cmsa000062t1	AT4G32700.2	68.672	0	2271	#N/A
Cmsa000063t1	AT5G13000.1	82.153	0	3162	#N/A
Cmsa000064t1	AT5G44800.1	51.881	0	1533	#N/A
Cmsa000065t1	AT2G31960.1	74.693	0	3020	#N/A
Cmsa000066t1	AT1G22060.2	40.235	6.99e-179	595	#N/A
Cmsa000067t1	AT4G22970.2	37.277	0	1131	#N/A
Cmsa000068t1	AT4G38760.1	49.492	0	1799	#N/A
Cmsa000069t1	AT3G07160.2	73.045	0	2887	#N/A
Cmsa000070t1	AT2G41700.1	70.728	0	2709	#N/A
Cmsa000071t1	AT2G36850.1	75.223	0	2992	#N/A
Cmsa000072t1	AT4G31160.1	54.426	0	1690	#N/A
Cmsa000073t1	AT2G31650.1	31.383	4.74e-41	166	#N/A
Cmsa000074t1	AT1G01040.1	73.692	0	2828	#N/A
Cmsa000075t1	AT4G22970.2	32.799	4.92e-95	343	#N/A
Cmsa000076t1	AT1G24460.2	38.384	2.01e-66	250	#N/A
Cmsa000077t1	AT4G14920.2	48.837	0	713	#N/A
Cmsa000078t1	AT5G51200.2	64.009	0	2425	#N/A
Cmsa000079t1	AT4G30150.1	37.103	0	1200	#N/A
Cmsa000080t1	AT1G55325.4	57.42	0	2074	#N/A
Cmsa000081t1	AT1G17450.1	36.217	0	874	#N/A
Cmsa000082t1	AT5G58410.2	46.466	0	1637	#N/A
Cmsa000083t1	AT3G07160.1	44.83	0	1328	#N/A
Cmsa000084t1	AT4G00800.1	50.081	0	1652	#N/A
Cmsa000085t1	ATMG00750.1	57.143	5.4e-17	79.3	#N/A
Cmsa000086t1	AT4G38600.1	71.792	0	2429	#N/A
Cmsa000087t1	AT4G35800.1	82.088	0	2942	#N/A
Cmsa000088t1	AT1G63490.4	53.822	0	1389	#N/A
Cmsa000089t1	AT3G19190.3	39.308	0	919	#N/A
Cmsa000090t1	AT1G32750.1	50	0	1613	#N/A
Cmsa000091t1	AT1G08060.3	37.672	1.21e-104	374	#N/A
Cmsa000092t1	AT4G16340.2	79.183	0	3019	#N/A
Cmsa000093t1	AT2G26780.2	63.313	0	2330	#N/A
Cmsa000094t1	AT3G27670.1	47.402	0	1600	#N/A
Cmsa000095t1	AT4G17610.2	51.141	0	1753	#N/A
Cmsa000096t1	AT3G13330.1	68.781	0	2595	#N/A
Cmsa000097t1	AT5G15540.1	57.143	0	1966	#N/A
Cmsa000098t1	AT5G28780.1	44.635	1.1e-55	198	#N/A
Cmsa000099t1	AT5G04560.3	71.48	0	833	#N/A
Cmsa000100t1	AT3G01460.1	40.957	0	909	#N/A
Cmsa000101t1	AT3G51550.1	38.05	1.24e-54	208	#N/A
Cmsa000102t1	AT4G03550.1	73.027	0	2691	#N/A
Cmsa000103t1	AT4G03550.1	72.042	0	2671	#N/A
Cmsa000104t1	AT4G04970.1	66.97	0	2427	#N/A
Cmsa000105t1	AT5G35210.2	41.516	0	1055	#N/A
Cmsa000106t1	AT3G60860.1	70.81	0	2499	#N/A
Cmsa000108t1	AT1G24706.7	64.372	0	2143	#N/A
Cmsa000109t1	AT4G16310.2	49.639	0	1410	#N/A
Cmsa000110t1	AT5G49430.2	62.448	0	780	#N/A
Cmsa000111t1	AT1G67500.2	64.226	0	1392	#N/A
Cmsa000112t1	AT3G60240.3	51.631	0	861	#N/A
Cmsa000113t1	AT4G38200.1	63.584	0	2218	#N/A
Cmsa000114t1	AT2G36810.2	68.555	0	2441	#N/A
Cmsa000115t1	AT3G14270.1	59.361	0	2006	#N/A
Cmsa000116t1	AT4G27190.1	24.393	1.22e-47	187	#N/A
Cmsa000117t1	AT3G43300.3	70.469	0	2503	#N/A
Cmsa000118t1	AT1G55540.1	47.331	3.43e-38	157	#N/A
Cmsa000119t1	AT3G11130.1	92.749	0	3223	#N/A
Cmsa000120t1	AT3G04740.1	64.676	0	2132	#N/A
Cmsa000121t1	AT5G24280.2	41.656	0	1130	#N/A
Cmsa000122t1	AT2G40770.2	53.58	0	1750	#N/A
Cmsa000123t1	AT5G10370.1	52.468	0	1828	#N/A
Cmsa000124t1	AT5G55820.3	33.082	1.79e-55	214	#N/A
Cmsa000126t1	AT2G25660.3	74.326	0	2398	#N/A
Cmsa000127t1	AT2G34680.1	65.341	0	2169	#N/A
Cmsa000128t1	AT5G04560.3	67.086	0	794	#N/A
Cmsa000129t1	AT3G57660.2	53.659	0	1711	#N/A
Cmsa000130t1	AT1G59760.1	77.034	0	1208	#N/A
Cmsa000132t1	AT5G49160.1	59.365	0	1761	#N/A
Cmsa000133t1	AT5G47690.1	49.706	0	1518	#N/A
Cmsa000134t1	AT1G03080.2	42.736	0	1139	#N/A
Cmsa000135t1	AT5G07940.4	30.464	8.23e-68	253	#N/A
Cmsa000136t1	AT4G28080.1	60.691	0	1995	#N/A
Cmsa000137t1	AT4G20850.1	69.238	0	1620	#N/A
Cmsa000138t1	AT2G13370.1	65.956	0	2049	#N/A
Cmsa000139t1	AT3G22380.3	37.656	0	649	#N/A
Cmsa000140t1	AT5G18525.1	53.274	0	1707	#N/A
Cmsa000141t1	AT5G12400.1	41.487	0	888	#N/A
Cmsa000142t1	AT2G36490.1	55.705	0	925	#N/A
Cmsa000143t1	AT3G43920.2	45.025	0	1328	#N/A
Cmsa000144t1	AT5G27970.3	66.363	0	2140	#N/A
Cmsa000145t1	AT1G15290.1	53.062	0	1567	#N/A
Cmsa000146t1	AT2G35630.2	71.282	0	2083	#N/A
Cmsa000147t1	AT3G24880.3	41.726	0	977	#N/A
Cmsa000148t1	AT5G36930.3	29.811	1.36e-102	348	#N/A
Cmsa000149t1	AT2G38440.1	42.827	2.28e-92	330	#N/A
Cmsa000150t1	AT1G23230.3	68.202	0	2229	#N/A
Cmsa000151t1	AT1G71220.3	67.783	0	2275	#N/A
Cmsa000152t1	AT1G06490.2	72.549	0	2188	#N/A
Cmsa000153t1	AT3G50590.2	72.922	0	2413	#N/A
Cmsa000154t1	AT1G65440.2	57.891	0	1519	#N/A
Cmsa000155t1	AT5G47690.3	49.822	0	1524	#N/A
Cmsa000156t1	AT5G44180.3	48.013	0	1258	#N/A
Cmsa000157t1	AT5G60150.2	61.364	1.06e-28	126	#N/A
Cmsa000158t1	AT2G34660.1	75.584	0	2466	#N/A
Cmsa000159t1	AT5G04140.1	83.646	0	2739	#N/A
Cmsa000160t1	AT3G19050.1	37.652	0	776	#N/A
Cmsa000161t1	AT5G20320.1	53.927	0	1476	#N/A
Cmsa000162t1	AT5G42950.1	42.03	0	1003	#N/A
Cmsa000163t1	AT5G13530.1	71.657	0	2407	#N/A
Cmsa000164t1	AT4G17330.3	33.605	4.09e-141	481	#N/A
Cmsa000165t1	AT1G65440.2	64.372	0	1821	#N/A
Cmsa000166t1	AT3G47890.2	50.318	0	1273	#N/A
Cmsa000167t1	AT4G27220.1	22.97	4.01e-07	54.3	#N/A
Cmsa000168t1	AT3G59770.1	62.287	0	2044	#N/A
Cmsa000169t1	AT3G60860.1	73.149	0	2306	#N/A
Cmsa000170t1	AT3G46290.1	37.417	1.5e-41	166	#N/A
Cmsa000171t1	AT2G39580.2	33.904	0	701	#N/A
Cmsa000172t1	AT1G21580.1	47.089	0	598	#N/A
Cmsa000173t1	AT3G59770.1	57.429	0	1867	#N/A
Cmsa000174t1	AT4G19050.1	31.87	1.06e-85	307	#N/A
Cmsa000175t1	AT1G71010.1	51.261	0	1518	#N/A
Cmsa000176t1	AT3G62700.1	66.579	0	2097	#N/A
Cmsa000177t1	AT1G27430.1	35.088	0	667	#N/A
Cmsa000178t1	AT1G22310.1	44.578	5.03e-36	143	#N/A
Cmsa000179t1	AT4G26300.2	41.653	7.73e-133	426	#N/A
Cmsa000180t1	AT2G38770.1	75.607	0	2350	#N/A
Cmsa000181t1	AT4G23160.2	44.03	1.32e-143	468	#N/A
Cmsa000182t1	AT5G44180.3	46.305	0	1123	#N/A
Cmsa000183t1	AT5G20490.2	79.948	0	2550	#N/A
Cmsa000184t1	AT5G04290.2	41.92	0	690	#N/A
Cmsa000185t1	AT1G73960.1	58.158	0	1436	#N/A
Cmsa000186t1	AT4G23160.2	44.424	1.81e-141	462	#N/A
Cmsa000187t1	AT2G36490.1	52.057	1.01e-168	545	#N/A
Cmsa000188t1	AT3G51120.1	47.096	0	704	C3H
Cmsa000189t1	AT3G06290.2	44.379	0	1003	#N/A
Cmsa000190t1	AT4G32620.1	39.041	0	843	#N/A
Cmsa000191t1	AT4G33200.1	71.135	0	1738	#N/A
Cmsa000192t1	AT4G23160.2	45.198	5.35e-47	184	#N/A
Cmsa000193t1	AT1G04120.1	73.587	0	2227	#N/A
Cmsa000194t1	AT2G16485.2	38.076	0	812	#N/A
Cmsa000195t1	AT1G63020.2	45.87	0	1256	#N/A
Cmsa000196t1	AT4G30100.1	65.594	0	1556	#N/A
Cmsa000197t1	AT1G30410.2	69.96	0	2152	#N/A
Cmsa000198t1	AT5G67100.1	57.702	0	1739	#N/A
Cmsa000199t1	AT5G43900.3	74.619	0	2345	#N/A
Cmsa000200t1	AT1G34260.2	46.124	0	806	#N/A
Cmsa000201t1	AT4G14970.3	50.983	0	1191	#N/A
Cmsa000202t1	AT5G05560.2	62.698	0	1867	#N/A
Cmsa000203t1	AT3G60160.1	63.881	0	1925	#N/A
Cmsa000204t1	AT3G62900.2	35.427	7.62e-173	555	#N/A
Cmsa000205t1	AT3G23890.1	58.428	0	1628	#N/A
Cmsa000206t1	AT4G29810.1	69.565	6.05e-172	519	#N/A
Cmsa000207t1	AT1G33410.1	49.038	0	1409	#N/A
Cmsa000209t1	AT1G24460.2	33.927	1.64e-108	381	#N/A
Cmsa000210t1	AT3G57300.4	65.615	0	1963	#N/A
Cmsa000211t1	AT1G66950.1	70.278	0	2155	#N/A
Cmsa000212t1	AT3G13080.1	63.891	0	1925	#N/A
Cmsa000213t1	AT1G77300.1	45.426	0	704	#N/A
Cmsa000214t1	AT3G08850.1	74.545	0	1955	#N/A
Cmsa000215t1	AT3G48050.2	47.698	0	606	#N/A
Cmsa000216t1	AT3G18110.1	58.574	0	1756	#N/A
Cmsa000217t1	AT4G38440.1	44.696	0	1188	#N/A
Cmsa000218t1	AT5G51660.1	69.098	0	2030	#N/A
Cmsa000219t1	AT1G14850.1	69.314	0	2034	#N/A
Cmsa000220t1	AT3G59140.1	64.03	0	1922	#N/A
Cmsa000221t1	AT1G69550.1	24.833	3.14e-12	72.4	#N/A
Cmsa000222t1	AT4G29380.1	68.242	0	2055	#N/A
Cmsa000223t1	AT5G02880.1	50.262	0	1364	#N/A
Cmsa000224t1	AT5G38990.1	37.954	5.86e-55	208	#N/A
Cmsa000225t1	AT3G48770.1	46.703	0	1346	#N/A
Cmsa000226t1	AT1G68720.1	44.3	1.39e-120	410	#N/A
Cmsa000227t1	AT1G59870.1	68.166	0	2064	#N/A
Cmsa000228t1	ATMG00860.1	47.015	3.35e-36	135	#N/A
Cmsa000229t1	AT3G48770.1	46.373	0	1283	#N/A
Cmsa000230t1	AT5G17910.3	58.086	3.73e-82	296	#N/A
Cmsa000231t1	AT1G13980.1	79.973	0	2415	#N/A
Cmsa000232t1	AT4G23160.2	42.688	1.53e-128	426	#N/A
Cmsa000233t1	AT3G21250.2	61.597	0	1760	#N/A
Cmsa000234t1	AT1G15210.1	67.884	0	2052	#N/A
Cmsa000235t1	AT1G10930.1	57.388	0	1256	#N/A
Cmsa000236t1	AT3G51700.1	36.721	9.48e-58	204	#N/A
Cmsa000237t1	AT1G58060.1	63.834	0	1858	#N/A
Cmsa000238t1	AT1G79000.3	50.26	0	821	#N/A
Cmsa000239t1	AT1G15520.1	68.097	0	2090	#N/A
Cmsa000240t1	AT1G77800.4	41.212	0	941	#N/A
Cmsa000241t1	AT4G21820.2	46.445	0	865	#N/A
Cmsa000242t1	AT5G11700.2	67.708	0	1671	#N/A
Cmsa000243t1	AT3G13080.1	49.674	0	1300	#N/A
Cmsa000244t1	AT1G15750.3	64.695	0	1500	#N/A
Cmsa000245t1	AT1G13980.1	61.297	0	1830	#N/A
Cmsa000246t1	AT1G08600.4	59.89	0	1627	#N/A
Cmsa000247t1	AT1G15520.1	67.939	0	2107	#N/A
Cmsa000248t1	AT3G52250.1	35.78	3.09e-124	425	MYB
Cmsa000249t1	AT4G00060.4	50.82	0	1293	#N/A
Cmsa000250t1	AT2G47410.5	61.179	0	1141	#N/A
Cmsa000252t1	AT5G01400.3	50.173	0	1233	#N/A
Cmsa000253t1	AT3G28030.2	46.379	0	823	#N/A
Cmsa000254t1	AT5G47020.1	66.476	0	1686	#N/A
Cmsa000255t1	AT5G47490.2	45	0	1020	#N/A
Cmsa000256t1	AT2G20190.1	71.222	0	1987	#N/A
Cmsa000257t1	AT2G26910.1	74.225	0	2241	#N/A
Cmsa000258t1	AT4G19050.1	31.136	1.86e-84	302	#N/A
Cmsa000259t1	AT1G13980.1	62.43	0	1838	#N/A
Cmsa000260t1	AT2G26910.1	69.669	0	2071	#N/A
Cmsa000261t1	AT5G59700.1	39.375	1.11e-52	200	#N/A
Cmsa000262t1	AT5G17680.2	34.847	3.99e-133	444	#N/A
Cmsa000263t1	AT3G63070.1	39.563	4.12e-65	243	#N/A
Cmsa000264t1	AT3G51120.1	45.443	0	645	C3H
Cmsa000265t1	AT2G16485.2	47.876	0	731	#N/A
Cmsa000266t1	AT2G23740.3	48.071	0	1234	#N/A
Cmsa000267t1	AT4G23160.2	36.502	4.49e-110	374	#N/A
Cmsa000268t1	AT3G52140.1	70.007	0	1865	#N/A
Cmsa000269t1	AT3G63400.2	65.314	1.34e-97	319	#N/A
Cmsa000270t1	AT3G03300.3	53.193	0	1444	#N/A
Cmsa000271t1	AT3G55320.1	81.683	0	2344	#N/A
Cmsa000272t1	AT5G60040.1	62.5	0	1754	#N/A
Cmsa000274t1	AT1G74260.1	76.253	0	1559	#N/A
Cmsa000275t1	AT1G10760.2	79.747	0	1527	#N/A
Cmsa000276t1	AT5G36740.5	39.693	2.37e-164	523	#N/A
Cmsa000277t1	AT4G11270.2	50.638	0	1373	#N/A
Cmsa000278t1	AT3G13530.1	71.853	0	1968	#N/A
Cmsa000279t1	AT5G24710.1	78.814	0	2041	#N/A
Cmsa000280t1	AT4G25120.1	62.115	0	1261	#N/A
Cmsa000281t1	AT3G45830.1	46.699	0	915	#N/A
Cmsa000282t1	AT1G66950.1	64.811	0	1868	#N/A
Cmsa000283t1	AT2G35110.2	76.412	0	2199	#N/A
Cmsa000284t1	AT5G13630.1	86.055	0	2510	#N/A
Cmsa000285t1	AT3G22790.2	41.182	0	677	#N/A
Cmsa000286t1	AT3G63070.1	43.75	2.71e-90	322	#N/A
Cmsa000287t1	AT4G15730.2	45.492	2.43e-54	207	#N/A
Cmsa000288t1	AT4G24680.5	35.255	0	587	#N/A
Cmsa000289t1	AT5G02950.1	38.908	2.82e-60	219	#N/A
Cmsa000290t1	AT3G11960.1	60.793	0	1626	#N/A
Cmsa000291t1	AT4G13750.1	47.252	0	1122	#N/A
Cmsa000292t1	AT3G57060.3	68.809	0	1813	#N/A
Cmsa000293t1	AT2G25170.3	66.071	0	1767	#N/A
Cmsa000294t1	AT1G22060.2	37.313	3.28e-23	108	#N/A
Cmsa000295t1	AT5G18590.1	59.61	0	795	#N/A
Cmsa000296t1	AT4G34890.1	74.066	0	2110	#N/A
Cmsa000297t1	AT1G66950.1	64.053	0	1861	#N/A
Cmsa000298t1	AT1G68890.2	56.683	0	1435	#N/A
Cmsa000299t1	AT5G36930.3	32.561	1.22e-112	382	#N/A
Cmsa000300t1	AT5G16850.1	37.354	0	684	#N/A
Cmsa000301t1	AT2G31970.1	63.678	0	1657	#N/A
Cmsa000302t1	AT4G13750.1	37.866	0	664	#N/A
Cmsa000303t1	AT5G55390.3	48.017	0	815	#N/A
Cmsa000304t1	AT3G46920.2	44.108	0	812	#N/A
Cmsa000305t1	AT4G23160.2	36.214	9.5e-87	306	#N/A
Cmsa000306t1	AT2G25320.1	68.302	0	1788	#N/A
Cmsa000307t1	AT3G46960.1	67.399	0	1891	#N/A
Cmsa000308t1	AT5G64270.1	91.423	0	1952	#N/A
Cmsa000309t1	AT5G07980.1	27.706	2.08e-50	196	#N/A
Cmsa000310t1	AT4G23160.2	34.451	3.19e-94	328	#N/A
Cmsa000311t1	AT2G27150.2	60.85	0	1608	#N/A
Cmsa000312t1	AT2G36910.1	86.551	0	2256	#N/A
Cmsa000313t1	AT4G39850.4	76.226	0	2081	#N/A
Cmsa000314t1	AT4G30100.1	52.742	0	712	#N/A
Cmsa000315t1	AT1G04700.2	70.977	4.72e-172	532	#N/A
Cmsa000316t1	AT3G33530.4	62.056	0	1627	#N/A
Cmsa000317t1	AT5G43900.3	75.224	0	2071	#N/A
Cmsa000318t1	AT1G22060.2	27.568	5.56e-25	114	#N/A
Cmsa000319t1	AT2G46560.3	47.931	0	1183	#N/A
Cmsa000320t1	AT5G15020.2	56.159	0	1410	#N/A
Cmsa000321t1	AT1G35660.1	49.395	0	1220	#N/A
Cmsa000322t1	AT4G27190.1	23.946	2.15e-29	125	#N/A
Cmsa000323t1	AT3G23590.1	56.094	0	1432	#N/A
Cmsa000324t1	AT3G14470.2	36.205	0	607	#N/A
Cmsa000325t1	AT4G36520.1	61.094	6.96e-98	344	#N/A
Cmsa000327t1	AT5G41790.2	29.859	1.52e-39	160	#N/A
Cmsa000328t1	AT1G22060.2	38.484	4.24e-109	381	#N/A
Cmsa000329t1	AT5G18410.2	81.231	0	2184	#N/A
Cmsa000331t1	AT2G36910.1	85.024	0	2198	#N/A
Cmsa000332t1	AT1G15780.1	62.366	4.19e-172	548	#N/A
Cmsa000333t1	AT3G14470.2	34.924	0	575	#N/A
Cmsa000334t1	AT3G04340.1	59.535	0	1484	#N/A
Cmsa000335t1	AT1G50030.1	82.685	0	2250	#N/A
Cmsa000336t1	AT3G14470.2	35.191	3.97e-56	197	#N/A
Cmsa000337t1	AT5G15020.2	54.592	0	1382	#N/A
Cmsa000338t1	AT3G13300.1	47.325	0	1066	#N/A
Cmsa000339t1	AT5G20200.1	28.82	1.64e-23	108	#N/A
Cmsa000340t1	AT5G07280.1	54.19	0	1282	#N/A
Cmsa000341t1	AT1G20970.1	40.545	1.11e-93	330	#N/A
Cmsa000342t1	AT3G23590.1	59.313	0	1536	#N/A
Cmsa000343t1	AT2G34780.1	26.555	6.31e-92	325	#N/A
Cmsa000345t1	AT1G27595.1	59.361	0	754	#N/A
Cmsa000346t1	AT1G33390.1	51.74	0	1205	#N/A
Cmsa000347t1	AT1G61850.2	68.229	0	1806	#N/A
Cmsa000348t1	AT5G16280.2	52.878	0	1392	#N/A
Cmsa000349t1	AT4G00990.1	49.294	0	759	#N/A
Cmsa000350t1	AT3G13080.1	66.87	0	1790	#N/A
Cmsa000351t1	AT2G05120.2	52.946	0	1322	#N/A
Cmsa000352t1	AT1G42470.1	72.958	0	1870	#N/A
Cmsa000353t1	AT5G13680.1	56.669	0	1466	#N/A
Cmsa000354t1	AT2G03150.1	54.072	9.89e-103	357	#N/A
Cmsa000355t1	AT5G52530.1	30.366	3.38e-11	68.6	#N/A
Cmsa000356t1	AT4G02510.2	66.282	0	1162	#N/A
Cmsa000357t1	AT3G17360.1	41.64	8.87e-122	413	#N/A
Cmsa000358t1	AT1G11660.4	54.391	0	748	#N/A
Cmsa000359t1	AT2G03140.11	39.568	0	577	#N/A
Cmsa000360t1	AT1G79190.1	53.869	0	1341	#N/A
Cmsa000361t1	AT3G07610.1	41.514	0	595	#N/A
Cmsa000362t1	AT3G21250.2	64.77	0	1703	#N/A
Cmsa000363t1	AT1G16270.3	55.523	0	686	#N/A
Cmsa000364t1	AT4G15890.1	56.99	0	1391	#N/A
Cmsa000365t1	AT4G23160.2	37.953	3.57e-108	358	#N/A
Cmsa000366t1	AT5G60930.3	60.784	0	1418	#N/A
Cmsa000367t1	AT3G18670.2	27.089	3.09e-59	217	#N/A
Cmsa000368t1	AT5G10470.1	68.2	0	1736	#N/A
Cmsa000369t1	AT1G76810.1	65.385	0	1141	#N/A
Cmsa000370t1	AT1G22060.2	42.222	3.38e-28	124	#N/A
Cmsa000371t1	AT2G34357.1	51.368	0	1205	#N/A
Cmsa000372t1	AT3G42670.4	58.22	0	919	#N/A
Cmsa000373t1	AT4G23160.2	39.811	1.49e-122	406	#N/A
Cmsa000374t1	AT1G02520.3	73.055	0	1835	#N/A
Cmsa000375t1	AT5G07280.1	45.311	0	919	#N/A
Cmsa000376t1	AT2G16640.3	73.262	0	1130	#N/A
Cmsa000377t1	AT4G35520.8	51.142	3.23e-123	394	#N/A
Cmsa000378t1	AT2G22010.1	63.009	0	1653	#N/A
Cmsa000379t1	AT5G42390.1	72.588	0	1745	#N/A
Cmsa000380t1	ATMG00750.1	64.286	7.63e-20	86.3	#N/A
Cmsa000381t1	AT3G44050.1	53.017	0	1245	#N/A
Cmsa000382t1	AT3G48430.1	52.268	0	903	C2H2
Cmsa000383t1	AT2G01050.1	25.854	1.08e-09	63.2	#N/A
Cmsa000384t1	AT5G65930.2	71.579	0	1780	#N/A
Cmsa000385t1	AT4G09680.4	31.897	1.56e-124	409	#N/A
Cmsa000386t1	AT4G29790.1	46.775	0	917	#N/A
Cmsa000388t1	AT1G72390.1	43.195	0	688	#N/A
Cmsa000389t1	AT1G08720.1	54.564	0	930	#N/A
Cmsa000390t1	AT5G64420.1	57.241	0	1330	#N/A
Cmsa000391t1	AT5G66820.1	32.515	9.21e-13	72.8	#N/A
Cmsa000392t1	AT3G51120.1	42.165	3.48e-167	532	C3H
Cmsa000393t1	AT5G17680.1	37.695	0	598	#N/A
Cmsa000394t1	AT4G14920.2	46.814	0	657	#N/A
Cmsa000395t1	AT5G37830.1	82.437	0	2164	#N/A
Cmsa000396t1	AT3G28860.1	87.5	0	2231	#N/A
Cmsa000397t1	AT3G24255.4	33.146	4.37e-89	299	#N/A
Cmsa000398t1	AT4G25960.1	78.699	0	2013	#N/A
Cmsa000399t1	AT5G07280.1	57.224	0	1328	#N/A
Cmsa000400t1	AT2G37520.1	54.762	0	846	#N/A
Cmsa000401t1	AT5G13010.1	74.607	0	1859	#N/A
Cmsa000402t1	AT5G08780.1	36.036	6.51e-14	76.3	#N/A
Cmsa000403t1	AT1G79350.1	75.375	0	1947	#N/A
Cmsa000404t1	AT5G54440.1	71.801	0	1882	#N/A
Cmsa000405t1	AT5G47490.2	47.312	0	942	#N/A
Cmsa000406t1	AT3G60740.1	66.721	0	1662	#N/A
Cmsa000407t1	AT1G27940.1	68.833	0	1721	#N/A
Cmsa000408t1	AT1G32490.1	57.557	0	825	#N/A
Cmsa000409t1	AT3G61690.3	50.377	0	1108	#N/A
Cmsa000410t1	AT4G02110.1	63.942	1.66e-86	308	#N/A
Cmsa000411t1	AT1G10930.1	56.013	0	1252	#N/A
Cmsa000412t1	AT5G36930.3	34.002	3.93e-114	383	#N/A
Cmsa000413t1	AT4G02070.1	60.079	0	1478	#N/A
Cmsa000414t1	AT5G48600.2	71.867	0	1772	#N/A
Cmsa000415t1	AT1G77620.1	33.985	2.67e-153	491	#N/A
Cmsa000416t1	AT1G75310.2	53.42	8.36e-82	294	#N/A
Cmsa000417t1	AT4G04920.2	73.233	0	1806	#N/A
Cmsa000418t1	AT3G28345.1	51.846	0	1300	#N/A
Cmsa000419t1	AT4G24610.1	61.312	0	1395	#N/A
Cmsa000420t1	AT4G27220.2	28.37	6.43e-66	241	#N/A
Cmsa000421t1	AT2G04235.2	33.025	2.14e-59	224	#N/A
Cmsa000422t1	AT3G17850.1	65.217	0	1490	#N/A
Cmsa000423t1	AT5G16270.1	71.795	8.55e-116	386	#N/A
Cmsa000424t1	AT1G05490.1	44.92	0	606	#N/A
Cmsa000425t1	AT5G56890.1	49.531	0	809	#N/A
Cmsa000426t1	AT4G01860.2	51.852	0	1297	#N/A
Cmsa000427t1	AT1G61140.3	59.905	0	933	#N/A
Cmsa000428t1	AT1G02890.1	61.358	0	1437	#N/A
Cmsa000429t1	AT3G62010.1	73.529	0	1904	#N/A
Cmsa000430t1	AT3G24255.4	33.981	3.08e-87	293	#N/A
Cmsa000431t1	AT1G69550.1	34.307	2.53e-38	153	#N/A
Cmsa000433t1	AT1G29900.1	85.253	0	1954	#N/A
Cmsa000434t1	AT2G03150.1	43.059	7.17e-139	456	#N/A
Cmsa000435t1	AT4G08850.1	42.724	0	744	#N/A
Cmsa000437t1	AT3G24255.4	36.293	2.84e-93	310	#N/A
Cmsa000438t1	AT4G29790.1	44.315	0	825	#N/A
Cmsa000439t1	AT5G36930.3	34.644	5.47e-164	515	#N/A
Cmsa000440t1	AT3G24255.4	27.29	3.34e-37	148	#N/A
Cmsa000441t1	AT1G59820.1	73.723	0	1922	#N/A
Cmsa000442t1	AT3G24255.4	33.393	2.8e-90	302	#N/A
Cmsa000443t1	AT4G05320.2	52.62	5.95e-134	412	#N/A
Cmsa000444t1	AT3G24255.4	27.309	6.06e-44	169	#N/A
Cmsa000445t1	AT3G06880.2	53.808	0	910	#N/A
Cmsa000446t1	AT3G24255.4	24.9	5.02e-34	139	#N/A
Cmsa000447t1	AT2G02560.2	79.491	0	1958	#N/A
Cmsa000448t1	AT3G24255.4	26.562	1.53e-33	137	#N/A
Cmsa000449t1	AT3G54670.1	65.242	0	1556	#N/A
Cmsa000450t1	AT1G62020.1	82.199	0	2125	#N/A
Cmsa000451t1	AT3G24255.4	33.774	2.02e-86	291	#N/A
Cmsa000452t1	AT1G05910.1	66.563	0	1139	#N/A
Cmsa000453t1	AT1G62020.1	82.855	0	2136	#N/A
Cmsa000454t1	AT3G24255.4	29.964	1.14e-32	135	#N/A
Cmsa000455t1	AT4G27190.1	26.477	1.02e-63	236	#N/A
Cmsa000456t1	AT3G24255.4	25.275	6.15e-33	135	#N/A
Cmsa000457t1	AT3G24255.4	24.115	2.66e-28	121	#N/A
Cmsa000458t1	AT5G03280.1	45.35	0	1022	#N/A
Cmsa000459t1	AT3G55200.2	86.831	0	2228	#N/A
Cmsa000460t1	AT1G62020.1	77.723	0	2001	#N/A
Cmsa000462t1	AT1G17500.1	75.455	0	1923	#N/A
Cmsa000463t1	AT2G18760.4	64.332	0	1498	#N/A
Cmsa000464t1	AT3G59410.4	60.962	0	1451	#N/A
Cmsa000465t1	AT1G17500.1	72.072	0	1842	#N/A
Cmsa000466t1	AT1G18270.1	73.837	0	1763	#N/A
Cmsa000467t1	AT4G21710.1	94.629	0	2316	#N/A
Cmsa000468t1	AT3G18290.1	62.4	0	1558	#N/A
Cmsa000469t1	AT2G30800.1	54.671	0	1287	#N/A
Cmsa000470t1	AT3G23780.2	62.781	0	1552	#N/A
Cmsa000471t1	AT4G02480.1	53.756	0	1140	#N/A
Cmsa000472t1	AT3G12590.1	64.774	0	1496	#N/A
Cmsa000473t1	AT5G17680.1	31.579	3.65e-151	488	#N/A
Cmsa000474t1	AT2G27170.2	67.525	0	1620	#N/A
Cmsa000475t1	AT3G62360.2	62.072	0	1520	#N/A
Cmsa000476t1	AT1G20060.10	51.696	3.56e-168	523	#N/A
Cmsa000477t1	AT3G14172.1	54.974	2.14e-102	353	#N/A
Cmsa000478t1	AT3G49500.3	62.178	0	1532	#N/A
Cmsa000479t1	AT1G75660.1	68.251	0	1211	#N/A
Cmsa000480t1	AT1G68710.1	74.262	0	1870	#N/A
Cmsa000481t1	AT3G43610.1	41.402	0	806	#N/A
Cmsa000482t1	AT4G24610.1	61.839	0	1368	#N/A
Cmsa000483t1	AT1G29940.1	65.934	0	1643	#N/A
Cmsa000484t1	AT1G49040.1	73.935	0	1829	#N/A
Cmsa000485t1	AT4G00630.1	70.483	0	1409	#N/A
Cmsa000487t1	AT2G31960.1	74.065	0	1231	#N/A
Cmsa000488t1	AT3G63500.1	44.387	0	559	#N/A
Cmsa000489t1	AT5G11040.1	72.667	0	1795	#N/A
Cmsa000490t1	AT2G01130.1	64.312	0	1447	#N/A
Cmsa000491t1	AT5G22450.3	34.02	7.92e-131	429	#N/A
Cmsa000492t1	AT1G68710.1	72.373	0	1803	#N/A
Cmsa000493t1	AT2G06105.1	35.616	1.64e-06	52.4	#N/A
Cmsa000494t1	AT1G07910.2	64.651	0	1544	#N/A
Cmsa000495t1	AT3G05040.1	59.983	0	1426	#N/A
Cmsa000496t1	AT3G53480.1	63.866	0	1640	#N/A
Cmsa000497t1	AT2G39260.1	68.781	0	1608	#N/A
Cmsa000498t1	AT1G13220.3	39.836	0	657	#N/A
Cmsa000499t1	AT1G66730.1	52.766	0	1184	#N/A
Cmsa000500t1	AT3G20720.2	61.438	0	1485	#N/A
Cmsa000501t1	AT1G55610.2	62.554	0	1452	#N/A
Cmsa000502t1	AT5G36930.3	32.075	1.82e-131	430	#N/A
Cmsa000503t1	AT1G65810.3	46.566	1.53e-169	528	#N/A
Cmsa000504t1	AT5G54280.2	49.676	0	1156	#N/A
Cmsa000505t1	AT5G26570.1	64.092	0	1518	#N/A
Cmsa000506t1	AT5G17680.1	36.526	2.77e-166	528	#N/A
Cmsa000507t1	AT4G24560.1	61.053	1.22e-155	491	#N/A
Cmsa000508t1	AT1G77600.1	42.754	0	847	#N/A
Cmsa000509t1	AT4G10930.1	46.547	0	574	#N/A
Cmsa000510t1	AT5G36930.3	32.675	9.41e-107	362	#N/A
Cmsa000511t1	AT3G53090.1	58.663	0	1183	#N/A
Cmsa000512t1	AT5G14950.1	69.87	0	1687	#N/A
Cmsa000513t1	AT3G27870.1	72.408	0	1811	#N/A
Cmsa000514t1	AT3G61690.3	48.685	0	1033	#N/A
Cmsa000515t1	AT5G28780.1	40.138	1.44e-57	202	#N/A
Cmsa000516t1	AT5G65950.1	55.808	0	1315	#N/A
Cmsa000517t1	AT4G02260.4	68.502	0	898	#N/A
Cmsa000518t1	AT1G48650.1	70.147	0	1636	#N/A
Cmsa000519t1	AT1G76630.2	55.167	0	1255	#N/A
Cmsa000520t1	AT1G06720.2	61.59	0	1343	#N/A
Cmsa000521t1	AT1G27180.3	34.936	1.27e-42	167	#N/A
Cmsa000522t1	AT3G23780.2	59.098	0	1423	#N/A
Cmsa000523t1	AT2G23200.1	39.752	1.45e-54	204	#N/A
Cmsa000524t1	AT3G47460.2	73.339	0	1745	#N/A
Cmsa000525t1	AT2G07360.1	74.628	0	1747	#N/A
Cmsa000526t1	AT3G14470.2	41.544	5.83e-126	410	#N/A
Cmsa000527t1	AT1G59890.2	39.737	0	744	#N/A
Cmsa000528t1	AT1G74770.1	46.03	0	1079	#N/A
Cmsa000529t1	AT2G38440.1	56.881	1.46e-27	121	#N/A
Cmsa000530t1	AT5G35980.2	61.32	0	931	#N/A
Cmsa000531t1	AT4G34310.1	60.688	0	1359	#N/A
Cmsa000532t1	AT5G16210.1	62.29	0	1442	#N/A
Cmsa000533t1	AT3G23670.1	53.293	0	1246	#N/A
Cmsa000534t1	AT1G22310.2	38.608	3.56e-29	124	#N/A
Cmsa000535t1	AT1G22930.1	49.439	0	1038	#N/A
Cmsa000536t1	AT5G55390.3	44.951	0	726	#N/A
Cmsa000537t1	AT5G23630.1	75.297	0	1829	#N/A
Cmsa000538t1	AT1G02730.1	65.405	0	1160	#N/A
Cmsa000539t1	AT5G11700.2	60.169	0	1267	#N/A
Cmsa000540t1	AT5G36930.3	34.945	1.94e-120	399	#N/A
Cmsa000541t1	AT2G17820.1	67.408	0	1248	#N/A
Cmsa000542t1	AT5G36930.3	31.559	9.51e-126	414	#N/A
Cmsa000543t1	AT2G36720.2	43.288	0	621	#N/A
Cmsa000544t1	AT2G04235.2	32.692	3.54e-65	242	#N/A
Cmsa000545t1	AT3G01780.1	78.128	0	1844	#N/A
Cmsa000546t1	AT4G09980.1	54.501	0	880	#N/A
Cmsa000547t1	AT3G24880.3	41.61	0	687	#N/A
Cmsa000548t1	AT3G24255.4	27.742	5.58e-36	144	#N/A
Cmsa000549t1	AT3G05850.1	40.901	3.74e-135	428	#N/A
Cmsa000550t1	AT5G03280.1	47.682	0	1088	#N/A
Cmsa000551t1	AT5G22820.3	51.149	6.55e-152	461	#N/A
Cmsa000552t1	AT5G46330.2	49.828	0	1040	#N/A
Cmsa000553t1	AT2G47980.1	59.926	0	1302	#N/A
Cmsa000554t1	AT1G70070.1	69.553	0	1548	#N/A
Cmsa000555t1	AT5G04930.1	68.476	0	1641	#N/A
Cmsa000556t1	AT5G28680.1	39.833	2.68e-59	220	#N/A
Cmsa000557t1	AT5G43310.2	40.931	0	699	#N/A
Cmsa000558t1	AT5G48310.2	54.246	0	1225	#N/A
Cmsa000559t1	AT1G73080.1	47.775	0	926	#N/A
Cmsa000560t1	AT3G04490.2	63.754	0	1473	#N/A
Cmsa000561t1	AT4G23160.2	48.692	1.17e-161	508	#N/A
Cmsa000562t1	AT2G01130.2	59.378	0	1254	#N/A
Cmsa000563t1	AT3G19870.2	48.459	0	1027	#N/A
Cmsa000564t1	AT5G04895.1	77.605	0	1763	#N/A
Cmsa000565t1	AT5G04240.1	55.006	0	882	C2H2
Cmsa000566t1	AT5G36930.3	39.332	1.86e-180	560	#N/A
Cmsa000568t1	AT5G45140.1	71.722	0	1755	#N/A
Cmsa000569t1	AT4G23160.2	46.403	5.73e-168	524	#N/A
Cmsa000570t1	AT4G11130.1	55.872	0	1321	#N/A
Cmsa000571t1	AT5G07810.1	52.281	0	1147	#N/A
Cmsa000572t1	AT1G22770.1	71.562	0	1642	#N/A
Cmsa000573t1	AT3G03050.1	86.952	0	1701	#N/A
Cmsa000574t1	AT4G29060.1	67.905	0	702	#N/A
Cmsa000575t1	AT4G32820.3	56.189	0	1194	#N/A
Cmsa000576t1	AT4G18130.1	60.74	0	1404	#N/A
Cmsa000577t1	AT1G64530.1	24.314	8.74e-22	102	Nin-like
Cmsa000578t1	AT1G67230.1	41.911	0	761	#N/A
Cmsa000579t1	AT3G20150.1	47.206	0	882	#N/A
Cmsa000580t1	AT3G17740.1	51.941	0	1120	#N/A
Cmsa000581t1	AT5G63950.1	66.154	0	1041	#N/A
Cmsa000582t1	AT2G01980.1	63.492	0	1360	#N/A
Cmsa000583t1	AT5G35840.1	61.132	0	1362	#N/A
Cmsa000584t1	AT5G36930.1	33.862	1.98e-154	492	#N/A
Cmsa000585t1	AT3G15880.2	73.879	0	1735	#N/A
Cmsa000586t1	AT4G23160.2	40.486	9.39e-121	398	#N/A
Cmsa000587t1	AT5G36930.3	35.58	1.09e-146	469	#N/A
Cmsa000588t1	AT3G24320.1	65.81	0	1568	#N/A
Cmsa000589t1	AT2G22740.2	56.167	0	584	#N/A
Cmsa000590t1	AT3G03050.1	78.133	0	1894	#N/A
Cmsa000591t1	AT2G43160.4	48.017	1.84e-109	357	#N/A
Cmsa000592t1	AT1G15750.3	83.217	0	1971	#N/A
Cmsa000593t1	AT3G19960.5	74.166	0	1763	#N/A
Cmsa000594t1	AT4G38120.3	48.173	0	984	#N/A
Cmsa000595t1	AT5G04930.1	69.535	0	1654	#N/A
Cmsa000596t1	AT2G19930.2	45.921	0	704	#N/A
Cmsa000597t1	AT1G17230.1	63.851	0	1390	#N/A
Cmsa000598t1	AT3G66652.2	27.759	1.8e-17	88.6	#N/A
Cmsa000599t1	AT4G10320.1	76.297	0	1775	#N/A
Cmsa000600t1	AT5G44700.1	31.548	9.68e-123	408	#N/A
Cmsa000601t1	AT5G06970.1	67.812	0	1400	#N/A
Cmsa000602t1	AT3G58050.2	40.397	1.14e-87	299	#N/A
Cmsa000603t1	AT5G58610.2	38.023	0	659	#N/A
Cmsa000604t1	AT3G63460.1	60.483	0	1294	#N/A
Cmsa000605t1	AT1G14790.1	62.264	0	1373	#N/A
Cmsa000606t1	AT5G57160.1	59.919	0	1418	#N/A
Cmsa000607t1	AT1G11720.2	64.808	0	1463	#N/A
Cmsa000608t1	AT1G45616.1	34.774	4.16e-144	459	#N/A
Cmsa000610t1	AT2G41520.1	41.983	0	583	#N/A
Cmsa000611t1	AT3G53320.1	34.685	1.13e-29	125	#N/A
Cmsa000613t1	AT3G14460.1	35.4	9.52e-67	239	#N/A
Cmsa000614t1	AT5G49930.1	66.756	0	1453	#N/A
Cmsa000615t1	AT1G54560.1	62.136	0	748	#N/A
Cmsa000616t1	AT5G39000.1	36.286	9.65e-57	212	#N/A
Cmsa000617t1	AT5G15280.1	36.558	0	721	#N/A
Cmsa000618t1	AT5G36930.3	35.132	6.78e-141	454	#N/A
Cmsa000619t1	AT2G18790.1	75.134	0	1792	#N/A
Cmsa000621t1	AT4G00990.1	46.575	3.56e-168	517	#N/A
Cmsa000622t1	AT5G50970.1	45.825	1.06e-143	442	#N/A
Cmsa000623t1	AT5G56240.4	30.886	6.78e-32	135	#N/A
Cmsa000624t1	AT5G17680.1	37.889	1.89e-173	545	#N/A
Cmsa000625t1	AT2G32240.1	40.239	0	640	#N/A
Cmsa000626t1	AT5G36930.3	36.73	4.63e-157	497	#N/A
Cmsa000627t1	AT4G04670.1	56.195	0	1036	#N/A
Cmsa000628t1	AT5G06600.2	84.162	0	1712	#N/A
Cmsa000629t1	AT2G47230.1	29.958	4.3e-24	109	#N/A
Cmsa000630t1	AT3G55480.2	58.099	0	1264	#N/A
Cmsa000631t1	AT1G27850.1	43.12	4.13e-151	482	#N/A
Cmsa000632t1	AT5G28680.1	42.368	8.61e-63	230	#N/A
Cmsa000633t1	AT4G31210.1	62.295	0	1230	#N/A
Cmsa000634t1	AT5G55840.2	46.308	0	1028	#N/A
Cmsa000635t1	AT1G61690.1	40.89	1.41e-171	529	#N/A
Cmsa000636t1	AT1G09570.3	72.321	0	1742	#N/A
Cmsa000637t1	AT1G09730.2	49.266	1.51e-137	439	#N/A
Cmsa000638t1	AT1G10170.2	57.526	0	1268	#N/A
Cmsa000639t1	AT5G42140.1	67.568	0	1476	#N/A
Cmsa000640t1	AT5G13390.1	69.122	0	1541	#N/A
Cmsa000641t1	AT2G18790.1	72.103	0	1727	#N/A
Cmsa000642t1	AT5G05570.2	43.439	0	867	#N/A
Cmsa000643t1	AT5G35930.4	48.373	0	1048	#N/A
Cmsa000644t1	AT4G34830.1	47.846	0	940	#N/A
Cmsa000645t1	AT3G27730.1	77.091	0	1295	#N/A
Cmsa000646t1	AT1G04300.1	47.664	0	798	#N/A
Cmsa000647t1	AT5G59700.1	39.65	5.08e-60	221	#N/A
Cmsa000648t1	AT5G06600.2	83.284	0	1750	#N/A
Cmsa000649t1	AT2G19910.2	45.355	0	738	#N/A
Cmsa000650t1	AT4G31880.2	45.749	2.17e-113	373	#N/A
Cmsa000651t1	AT5G64070.1	67.863	0	1480	#N/A
Cmsa000652t1	AT4G32410.1	85.731	0	1532	#N/A
Cmsa000653t1	AT5G54280.2	49.057	0	1123	#N/A
Cmsa000654t1	AT1G56070.1	89.125	0	1597	#N/A
Cmsa000655t1	AT3G61480.2	70.756	0	1618	#N/A
Cmsa000656t1	AT4G23540.1	41.592	0	765	#N/A
Cmsa000657t1	AT5G44030.1	78.797	0	1671	#N/A
Cmsa000658t1	AT5G63960.1	81.485	0	1817	#N/A
Cmsa000659t1	AT3G58050.1	57.753	0	787	#N/A
Cmsa000660t1	AT3G16785.1	71.057	0	1571	#N/A
Cmsa000661t1	AT5G19820.1	77.888	0	1776	#N/A
Cmsa000662t1	AT5G49110.4	46.594	0	874	#N/A
Cmsa000663t1	AT5G08470.1	57.396	0	1214	#N/A
Cmsa000664t1	AT5G19820.1	77.978	0	1778	#N/A
Cmsa000665t1	AT1G50240.3	54.81	0	1146	#N/A
Cmsa000666t1	AT5G19420.1	75.956	0	1607	#N/A
Cmsa000667t1	AT1G20980.1	47.532	0	885	SBP
Cmsa000668t1	AT5G12430.1	40.928	0	719	#N/A
Cmsa000669t1	AT5G27030.1	72.878	0	1624	#N/A
Cmsa000670t1	AT3G02130.1	63.036	0	1285	#N/A
Cmsa000671t1	AT3G12440.1	38.69	5.46e-08	56.6	#N/A
Cmsa000672t1	AT3G18100.1	44.355	3.73e-167	513	MYB
Cmsa000673t1	AT3G14980.6	42.022	0	762	#N/A
Cmsa000674t1	AT1G53390.1	63.153	0	1415	#N/A
Cmsa000675t1	AT4G23160.2	45.833	2.13e-167	521	#N/A
Cmsa000676t1	AT3G21290.1	32.051	3.22e-42	169	#N/A
Cmsa000677t1	AT1G72300.1	55.576	0	1099	#N/A
Cmsa000679t1	AT2G34930.1	36.751	5.37e-153	479	#N/A
Cmsa000680t1	AT4G31850.1	61.394	0	1339	#N/A
Cmsa000681t1	AT5G44240.2	82.31	0	1924	#N/A
Cmsa000682t1	AT3G57570.1	48.065	0	943	#N/A
Cmsa000683t1	AT4G32410.1	84.283	0	1868	#N/A
Cmsa000684t1	AT1G06740.1	27.632	7.33e-64	230	#N/A
Cmsa000685t1	AT5G53430.1	61.412	0	1221	#N/A
Cmsa000686t1	AT1G79560.2	76.081	0	1193	#N/A
Cmsa000687t1	AT3G20540.2	60.495	0	1154	#N/A
Cmsa000688t1	AT1G04860.1	36.939	1.42e-121	397	#N/A
Cmsa000689t1	AT5G64740.1	77.666	0	1746	#N/A
Cmsa000690t1	AT4G34100.2	70.513	0	1554	#N/A
Cmsa000691t1	AT3G21430.3	42.271	0	729	#N/A
Cmsa000693t1	AT4G08550.2	56.912	0	647	#N/A
Cmsa000694t1	AT3G54440.1	66.424	0	1565	#N/A
Cmsa000695t1	AT5G20610.1	45.485	0	857	#N/A
Cmsa000696t1	AT1G21730.1	61.339	0	1039	#N/A
Cmsa000697t1	AT5G57110.2	71.084	0	1540	#N/A
Cmsa000698t1	AT5G36930.3	36.434	1.98e-154	489	#N/A
Cmsa000699t1	AT5G18620.2	84.902	0	1783	#N/A
Cmsa000700t1	AT3G49600.1	54.963	0	1180	#N/A
Cmsa000701t1	AT3G19170.1	79.286	0	1693	#N/A
Cmsa000702t1	AT1G20970.1	33.852	1.79e-27	121	#N/A
Cmsa000703t1	AT5G14930.2	35.876	1.46e-68	240	#N/A
Cmsa000704t1	AT1G05490.1	45.783	1.06e-176	555	#N/A
Cmsa000705t1	AT5G57110.2	70.768	0	1523	#N/A
Cmsa000706t1	AT1G43760.1	25.806	3.25e-26	115	#N/A
Cmsa000707t1	AT1G27750.1	62.195	2.32e-52	201	#N/A
Cmsa000708t1	AT5G56040.2	63.128	0	1348	#N/A
Cmsa000709t1	AT5G36930.3	35.524	3.93e-163	512	#N/A
Cmsa000710t1	AT4G02560.2	47.72	7.69e-167	512	HB-other
Cmsa000711t1	AT5G06460.1	74.737	0	1677	#N/A
Cmsa000712t1	AT1G20960.1	69.332	0	1301	#N/A
Cmsa000713t1	AT5G10020.1	53.011	0	1073	#N/A
Cmsa000714t1	AT3G17340.1	49.179	0	936	#N/A
Cmsa000715t1	AT4G05420.1	88.889	0	2022	#N/A
Cmsa000716t1	AT3G48200.1	50.797	0	1014	#N/A
Cmsa000717t1	AT5G56040.2	53.463	0	1099	#N/A
Cmsa000718t1	AT5G45500.6	34.157	4.03e-61	224	#N/A
Cmsa000719t1	AT1G19220.1	68	0	654	ARF
Cmsa000720t1	AT1G09620.1	69.004	0	1566	#N/A
Cmsa000721t1	AT3G08800.1	38.706	0	605	#N/A
Cmsa000722t1	AT3G06880.2	24.726	5.59e-63	234	#N/A
Cmsa000723t1	AT1G04210.1	50.652	0	1009	#N/A
Cmsa000724t1	AT5G56040.2	53.093	0	1090	#N/A
Cmsa000725t1	AT5G48120.2	43.286	0	893	#N/A
Cmsa000726t1	AT5G42400.6	71.795	1.94e-104	358	#N/A
Cmsa000727t1	AT1G01320.3	54.85	0	1074	#N/A
Cmsa000728t1	AT3G11964.2	54.402	0	1123	#N/A
Cmsa000729t1	AT5G49810.1	67.814	0	1534	#N/A
Cmsa000730t1	AT1G48410.1	79.713	0	1594	#N/A
Cmsa000731t1	AT5G18700.1	62.232	0	1360	#N/A
Cmsa000732t1	AT3G27530.1	66.225	0	1173	#N/A
Cmsa000733t1	AT4G30790.1	54.083	0	1141	#N/A
Cmsa000734t1	AT5G49810.1	68.582	0	1537	#N/A
Cmsa000735t1	AT5G53440.2	31.933	8.45e-64	236	#N/A
Cmsa000736t1	AT3G27325.2	59.344	0	1276	#N/A
Cmsa000737t1	AT3G01410.1	34.286	1.15e-09	61.2	#N/A
Cmsa000738t1	AT2G30110.1	81.569	0	1767	#N/A
Cmsa000739t1	AT3G54350.2	46.497	3.6e-33	138	#N/A
Cmsa000740t1	AT3G02130.2	58.829	0	1223	#N/A
Cmsa000741t1	AT1G31290.2	44.329	0	703	#N/A
Cmsa000742t1	AT2G39340.1	50.14	0	903	#N/A
Cmsa000743t1	AT1G48410.1	79.331	0	1582	#N/A
Cmsa000744t1	AT1G76740.1	40.171	1.65e-10	66.2	#N/A
Cmsa000745t1	AT3G23890.1	46.094	0	944	#N/A
Cmsa000746t1	AT4G36180.1	62.183	0	1330	#N/A
Cmsa000747t1	AT5G17680.2	36.142	8.23e-166	521	#N/A
Cmsa000748t1	AT3G03790.2	61.314	0	1285	#N/A
Cmsa000749t1	AT1G56500.1	73.024	0	1527	#N/A
Cmsa000750t1	AT1G21630.3	46.364	0	811	#N/A
Cmsa000751t1	AT2G20050.1	68.478	0	1493	#N/A
Cmsa000752t1	AT3G24255.4	27.152	5.53e-35	141	#N/A
Cmsa000753t1	AT5G28780.1	39.667	1.34e-58	205	#N/A
Cmsa000755t1	AT5G05170.1	83.179	0	1852	#N/A
Cmsa000756t1	AT3G55410.1	86	0	1672	#N/A
Cmsa000757t1	AT1G29170.3	35.447	8.36e-122	398	#N/A
Cmsa000758t1	AT5G56040.2	62.745	0	1334	#N/A
Cmsa000759t1	AT3G04240.1	23.625	3.86e-07	55.1	#N/A
Cmsa000760t1	AT1G05830.3	55.894	0	1136	#N/A
Cmsa000761t1	AT4G36180.1	56.14	0	1167	#N/A
Cmsa000762t1	AT5G28680.1	39.344	5.33e-59	219	#N/A
Cmsa000764t1	AT5G17020.1	84.944	0	1908	#N/A
Cmsa000765t1	AT3G06010.1	70.669	0	1435	#N/A
Cmsa000766t1	AT4G39400.1	60.019	0	1166	#N/A
Cmsa000767t1	AT2G34930.1	32.374	5.51e-109	361	#N/A
Cmsa000768t1	AT2G27900.2	60.245	0	1226	#N/A
Cmsa000769t1	AT2G22300.2	52.773	0	998	CAMTA
Cmsa000770t1	AT5G46070.1	61.953	0	1328	#N/A
Cmsa000772t1	AT5G49030.3	74.371	0	1652	#N/A
Cmsa000773t1	AT3G48110.1	70.736	0	1570	#N/A
Cmsa000774t1	AT5G57990.1	60.526	8.45e-67	242	#N/A
Cmsa000775t1	AT2G42010.1	59.104	0	762	#N/A
Cmsa000776t1	AT1G15240.2	49.191	0	969	#N/A
Cmsa000777t1	AT3G05850.1	41.199	1.08e-141	445	#N/A
Cmsa000778t1	AT5G13980.1	66.37	0	1403	#N/A
Cmsa000779t1	AT2G22610.3	56.176	0	1198	#N/A
Cmsa000780t1	AT3G61780.1	43.778	0	772	#N/A
Cmsa000781t1	AT1G48540.1	45.126	0	802	#N/A
Cmsa000782t1	AT2G40840.1	73.419	0	1484	#N/A
Cmsa000783t1	AT1G08620.3	59.403	0	879	#N/A
Cmsa000784t1	AT4G10710.1	70.227	0	1495	#N/A
Cmsa000785t1	AT1G14610.1	71.47	0	1566	#N/A
Cmsa000786t1	AT1G45160.2	51.002	0	974	#N/A
Cmsa000787t1	AT1G01220.7	70.215	0	1548	#N/A
Cmsa000788t1	AT3G21430.2	39.766	0	617	MYB_related
Cmsa000789t1	AT3G16785.1	64.806	0	1373	#N/A
Cmsa000790t1	AT5G16680.2	34.765	1.36e-92	323	#N/A
Cmsa000791t1	AT5G35750.1	67.755	0	1309	#N/A
Cmsa000792t1	AT5G24350.3	53.477	0	1149	#N/A
Cmsa000793t1	AT2G34930.1	35.447	1.55e-148	466	#N/A
Cmsa000794t1	AT5G43530.1	68.159	0	1369	#N/A
Cmsa000795t1	AT5G27270.1	53.38	0	1074	#N/A
Cmsa000796t1	AT1G76850.1	60.714	0	1331	#N/A
Cmsa000797t1	AT4G38062.1	43.114	6.94e-59	221	#N/A
Cmsa000798t1	AT4G24560.1	57.647	1.64e-155	488	#N/A
Cmsa000799t1	AT3G54870.2	59.024	0	1154	#N/A
Cmsa000800t1	AT1G07670.1	79.229	0	1724	#N/A
Cmsa000801t1	AT1G52780.1	52.952	0	1033	#N/A
Cmsa000802t1	AT2G02480.2	54.853	0	878	#N/A
Cmsa000803t1	AT3G14470.2	29.175	2.98e-101	343	#N/A
Cmsa000804t1	AT3G48187.1	25.526	3.72e-21	100	#N/A
Cmsa000805t1	AT3G26850.2	50.267	3.8e-44	161	#N/A
Cmsa000806t1	ATCG00190.1	85.46	0	1858	#N/A
Cmsa000807t1	AT4G00930.1	34	6.43e-12	70.5	#N/A
Cmsa000808t1	AT3G03380.2	74.412	0	1594	#N/A
Cmsa000810t1	AT5G17680.1	30.928	2.12e-82	288	#N/A
Cmsa000811t1	AT3G63340.1	53.758	0	1071	#N/A
Cmsa000812t1	AT4G20940.1	67.395	0	1359	#N/A
Cmsa000813t1	AT5G15070.5	83.222	0	1808	#N/A
Cmsa000814t1	AT5G25930.1	52.658	0	1003	#N/A
Cmsa000815t1	AT2G37420.1	57.835	0	1184	#N/A
Cmsa000816t1	AT3G14470.2	30.603	1.97e-70	253	#N/A
Cmsa000817t1	AT5G39000.1	44.083	1.73e-69	250	#N/A
Cmsa000818t1	AT4G39050.1	69.697	0	1403	#N/A
Cmsa000819t1	AT1G09730.2	41.379	8.46e-137	435	#N/A
Cmsa000820t1	AT3G23640.3	71.082	0	1525	#N/A
Cmsa000821t1	AT1G72440.1	57.442	0	987	#N/A
Cmsa000822t1	AT1G08840.5	46.388	2.91e-157	479	#N/A
Cmsa000823t1	AT1G05950.5	38.217	1.57e-55	202	#N/A
Cmsa000824t1	AT2G01950.1	64.982	0	1382	#N/A
Cmsa000825t1	AT1G79930.1	73.15	0	1253	#N/A
Cmsa000826t1	AT3G10380.1	68.135	0	1375	#N/A
Cmsa000827t1	AT5G58160.1	56.713	6.11e-149	477	#N/A
Cmsa000828t1	AT4G27640.1	76.689	0	1643	#N/A
Cmsa000829t1	AT1G63810.2	56.262	0	1216	#N/A
Cmsa000830t1	AT4G08350.1	68.942	0	1363	#N/A
Cmsa000831t1	AT3G14120.2	67.17	0	1081	#N/A
Cmsa000832t1	AT5G06120.2	80.228	0	1781	#N/A
Cmsa000833t1	AT4G37460.1	60.112	0	1274	#N/A
Cmsa000834t1	AT1G68750.1	69.153	0	1068	#N/A
Cmsa000835t1	AT3G45850.1	71.388	0	1521	#N/A
Cmsa000836t1	AT5G15920.1	62.956	0	1332	#N/A
Cmsa000837t1	AT5G16300.1	57.292	0	1170	#N/A
Cmsa000838t1	AT3G28040.1	59.329	0	1158	#N/A
Cmsa000839t1	AT5G61460.1	58.654	0	1189	#N/A
Cmsa000840t1	AT3G07100.1	66.201	0	1354	#N/A
Cmsa000841t1	AT4G32640.2	64.973	0	1334	#N/A
Cmsa000842t1	AT3G44530.2	66.5	0	1301	#N/A
Cmsa000843t1	AT1G66530.1	42.489	1.28e-103	335	#N/A
Cmsa000844t1	AT3G06480.1	62.014	0	803	#N/A
Cmsa000845t1	AT4G33150.1	64.461	0	1419	#N/A
Cmsa000846t1	AT5G15450.1	84.696	0	1637	#N/A
Cmsa000847t1	AT1G06740.1	28.705	5.57e-61	223	#N/A
Cmsa000848t1	AT1G21650.2	77.435	0	1671	#N/A
Cmsa000849t1	AT1G32490.1	75.935	0	1612	#N/A
Cmsa000850t1	AT1G47890.1	36.034	7.01e-154	483	#N/A
Cmsa000851t1	AT3G47570.1	39.482	0	674	#N/A
Cmsa000852t1	AT5G11530.1	25.357	3.52e-10	65.1	#N/A
Cmsa000853t1	AT5G58040.2	65.217	1.46e-98	338	#N/A
Cmsa000854t1	AT1G17240.2	49.399	0	582	#N/A
Cmsa000855t1	AT5G46070.1	63.065	0	1266	#N/A
Cmsa000857t1	AT2G25800.1	71.4	0	1430	#N/A
Cmsa000858t1	AT1G73450.1	53.774	0	1078	#N/A
Cmsa000859t1	AT4G27190.1	25.737	1.17e-24	108	#N/A
Cmsa000860t1	AT4G13750.1	41.134	0	784	#N/A
Cmsa000861t1	AT4G35560.2	51.783	0	601	#N/A
Cmsa000862t1	AT1G19220.1	79.185	0	738	ARF
Cmsa000863t1	AT5G20280.1	74.172	0	1599	#N/A
Cmsa000864t1	AT1G47900.2	49.684	0	903	#N/A
Cmsa000865t1	AT1G03370.1	61.127	0	1341	#N/A
Cmsa000866t1	AT5G17420.1	85.082	0	1835	#N/A
Cmsa000867t1	AT2G46240.1	29.382	1.67e-39	159	#N/A
Cmsa000868t1	AT1G56130.2	57.459	0	1206	#N/A
Cmsa000869t1	AT5G36930.3	35.747	2.1e-143	458	#N/A
Cmsa000870t1	AT4G13650.1	63.358	0	941	#N/A
Cmsa000872t1	AT3G45780.1	68.061	0	1383	#N/A
Cmsa000873t1	AT4G26300.1	45.54	2.18e-173	522	#N/A
Cmsa000874t1	AT1G75660.1	67.238	0	1312	#N/A
Cmsa000875t1	AT5G47820.2	74.667	0	1459	#N/A
Cmsa000876t1	AT1G16130.1	45.637	3.51e-180	543	#N/A
Cmsa000877t1	AT2G16920.1	58.592	0	1200	#N/A
Cmsa000878t1	AT4G29920.2	41.667	0	704	#N/A
Cmsa000879t1	AT3G57330.1	69.342	0	1459	#N/A
Cmsa000880t1	AT4G01210.1	57.143	0	1206	#N/A
Cmsa000881t1	AT5G65700.1	56.721	0	1075	#N/A
Cmsa000882t1	AT4G33010.1	83.915	0	1811	#N/A
Cmsa000883t1	AT5G37630.1	52.349	0	716	#N/A
Cmsa000884t1	AT3G23590.1	52.956	0	822	#N/A
Cmsa000885t1	AT1G22610.1	67.81	0	1434	#N/A
Cmsa000887t1	AT3G51070.1	65.522	0	941	#N/A
Cmsa000888t1	AT1G65810.1	46.083	0	727	#N/A
Cmsa000889t1	AT4G26300.4	34.268	3.58e-42	164	#N/A
Cmsa000890t1	AT1G04150.1	60.899	0	1254	#N/A
Cmsa000891t1	AT3G17205.3	66.538	0	1439	#N/A
Cmsa000892t1	AT1G61210.2	63.677	0	587	#N/A
Cmsa000893t1	AT5G20730.2	65.157	0	630	ARF
Cmsa000894t1	AT3G23670.1	67.525	0	673	#N/A
Cmsa000895t1	AT1G32810.2	49.051	6.62e-78	277	#N/A
Cmsa000896t1	AT3G19840.1	54.762	0	691	#N/A
Cmsa000897t1	AT5G47820.2	76.081	0	1595	#N/A
Cmsa000898t1	AT3G01370.1	53.333	0	990	#N/A
Cmsa000899t1	AT1G22930.1	41.783	0	761	#N/A
Cmsa000900t1	AT3G26720.1	69.374	0	1481	#N/A
Cmsa000901t1	AT1G72250.3	59.107	0	962	#N/A
Cmsa000902t1	AT5G49960.1	76.478	0	1141	#N/A
Cmsa000903t1	AT2G31660.1	73.282	0	1536	#N/A
Cmsa000904t1	AT4G20270.1	61.554	0	1181	#N/A
Cmsa000905t1	AT5G22780.1	76.894	0	1634	#N/A
Cmsa000906t1	AT3G24255.4	33.984	2.53e-90	299	#N/A
Cmsa000907t1	AT5G19660.1	73.036	0	1536	#N/A
Cmsa000908t1	AT5G53890.1	57.267	0	1153	#N/A
Cmsa000910t1	AT5G37190.3	43.678	1.09e-17	89	#N/A
Cmsa000911t1	AT3G07400.1	58.96	0	1203	#N/A
Cmsa000912t1	AT3G24255.7	34.164	6.12e-35	144	#N/A
Cmsa000913t1	AT3G24495.2	65.487	0	764	#N/A
Cmsa000914t1	AT5G49760.1	55.556	0	962	#N/A
Cmsa000915t1	AT4G04220.1	37.812	4.01e-49	176	#N/A
Cmsa000916t1	AT4G19020.2	57.888	0	958	#N/A
Cmsa000917t1	AT5G04480.1	57.879	0	1189	#N/A
Cmsa000918t1	AT4G00650.1	36.408	1.25e-27	115	#N/A
Cmsa000919t1	AT2G22610.2	53.077	0	1053	#N/A
Cmsa000920t1	AT1G26170.1	64.746	0	1427	#N/A
Cmsa000921t1	AT3G57330.1	68.245	0	1408	#N/A
Cmsa000922t1	AT1G74720.1	69.86	0	1490	#N/A
Cmsa000923t1	AT3G14470.2	36.962	1.3e-149	469	#N/A
Cmsa000924t1	AT5G44790.1	71.984	0	1464	#N/A
Cmsa000925t1	AT4G26300.4	38.71	8.11e-49	184	#N/A
Cmsa000926t1	AT2G17580.1	48.542	8.24e-155	477	#N/A
Cmsa000927t1	AT2G21440.1	44.892	0	810	#N/A
Cmsa000928t1	AT5G45500.3	33.41	2.06e-60	221	#N/A
Cmsa000929t1	AT5G57710.1	50.419	0	926	#N/A
Cmsa000930t1	AT3G54230.2	55.777	0	999	#N/A
Cmsa000931t1	AT3G22980.1	69.671	0	1464	#N/A
Cmsa000932t1	AT1G56130.2	53.191	0	1043	#N/A
Cmsa000933t1	AT3G55410.1	85.873	0	1658	#N/A
Cmsa000934t1	AT4G11800.1	76.807	0	1618	#N/A
Cmsa000935t1	AT2G27170.2	27.573	1.79e-51	197	#N/A
Cmsa000936t1	AT4G26300.4	35.168	2.06e-45	174	#N/A
Cmsa000937t1	AT4G08850.1	48.337	0	921	#N/A
Cmsa000938t1	AT4G01210.1	57.343	0	1177	#N/A
Cmsa000939t1	AT3G15355.1	54.772	1.72e-78	269	#N/A
Cmsa000940t1	AT2G33540.1	48.004	0	773	#N/A
Cmsa000941t1	AT4G13750.1	37.073	9.8e-169	548	#N/A
Cmsa000942t1	AT1G29750.2	53.374	0	1063	#N/A
Cmsa000943t1	AT5G17680.1	37.284	5.2e-153	488	#N/A
Cmsa000944t1	AT1G75310.2	40	1.94e-14	78.2	#N/A
Cmsa000945t1	AT3G14470.2	29.412	4.86e-100	339	#N/A
Cmsa000946t1	AT5G57250.1	36.65	0	659	#N/A
Cmsa000947t1	AT4G28650.1	65.524	0	1331	#N/A
Cmsa000948t1	AT5G65710.1	51.242	0	937	#N/A
Cmsa000949t1	AT5G65700.1	77.609	0	1555	#N/A
Cmsa000950t1	AT1G06900.1	68.103	0	1350	#N/A
Cmsa000951t1	AT4G26300.4	45.318	1.37e-53	198	#N/A
Cmsa000952t1	AT1G06740.1	20.155	1.37e-53	201	#N/A
Cmsa000953t1	AT5G61480.1	62.173	0	1207	#N/A
Cmsa000954t1	AT1G17220.1	63.862	0	1242	#N/A
Cmsa000955t1	AT3G19740.1	64.475	0	1287	#N/A
Cmsa000956t1	AT4G10120.1	68.601	0	1465	#N/A
Cmsa000957t1	AT2G44710.1	39.209	4.58e-50	191	#N/A
Cmsa000958t1	AT5G61480.1	63.515	0	1232	#N/A
Cmsa000959t1	AT4G18820.1	54.668	0	1066	#N/A
Cmsa000960t1	AT2G28540.2	39.02	3.24e-173	531	#N/A
Cmsa000961t1	AT1G27770.4	78.333	0	1618	#N/A
Cmsa000962t1	AT1G06740.1	25.704	1.01e-20	94.4	#N/A
Cmsa000963t1	AT4G28080.1	69.062	0	885	#N/A
Cmsa000964t1	AT5G49140.1	43.768	1.66e-82	270	#N/A
Cmsa000965t1	AT1G10390.2	61.086	0	1053	#N/A
Cmsa000966t1	AT3G63380.1	71.968	0	1060	#N/A
Cmsa000967t1	AT5G58450.1	58.974	0	1186	#N/A
Cmsa000968t1	AT1G80680.1	56.725	0	1152	#N/A
Cmsa000969t1	AT2G10553.1	59.259	2.16e-25	101	#N/A
Cmsa000970t1	AT4G27220.1	30.821	2.9e-66	241	#N/A
Cmsa000971t1	AT3G48195.1	49.398	2.48e-10	65.1	#N/A
Cmsa000972t1	AT3G46290.1	37.748	3.69e-51	194	#N/A
Cmsa000973t1	AT5G02950.1	33.083	2.62e-74	258	#N/A
Cmsa000974t1	AT1G06950.1	64.082	0	1263	#N/A
Cmsa000975t1	AT3G03680.1	69.632	0	1402	#N/A
Cmsa000976t1	AT1G29750.2	54.006	0	1047	#N/A
Cmsa000977t1	AT1G11330.2	37.559	1.87e-161	497	#N/A
Cmsa000978t1	AT2G39940.1	39.332	6.08e-114	360	#N/A
Cmsa000979t1	AT5G24350.2	43.043	0	669	#N/A
Cmsa000980t1	AT3G14840.2	51.906	0	974	#N/A
Cmsa000981t1	AT1G20780.3	27.513	1.72e-55	207	#N/A
Cmsa000982t1	AT3G46290.1	39.932	1.86e-48	186	#N/A
Cmsa000983t1	AT1G53430.1	61.048	0	1155	#N/A
Cmsa000984t1	AT5G15700.1	71.312	0	1296	#N/A
Cmsa000985t1	AT1G12930.1	58.234	0	1119	#N/A
Cmsa000986t1	AT5G56250.2	35.014	2.02e-37	152	#N/A
Cmsa000987t1	AT4G37640.1	79.528	0	1632	#N/A
Cmsa000988t1	AT4G11610.2	65.818	0	1390	#N/A
Cmsa000989t1	AT2G02220.1	61.072	0	1151	#N/A
Cmsa000990t1	AT1G28440.1	56.694	0	1090	#N/A
Cmsa000991t1	AT5G07400.1	46.059	0	738	#N/A
Cmsa000992t1	AT5G15400.1	71.872	0	1528	#N/A
Cmsa000993t1	AT2G32730.1	84.111	0	1693	#N/A
Cmsa000994t1	AT5G66150.2	64.306	0	1360	#N/A
Cmsa000995t1	AT5G28680.1	37.377	3.34e-49	188	#N/A
Cmsa000996t1	AT3G51550.1	39.936	1.53e-59	221	#N/A
Cmsa000997t1	AT1G27320.1	67.02	0	1357	#N/A
Cmsa000998t1	AT5G56730.1	71.797	0	1551	#N/A
Cmsa000999t1	AT2G47680.1	58.759	0	1162	#N/A
Cmsa001000t1	AT5G49760.1	56.296	0	1000	#N/A
Cmsa001001t1	AT3G47570.1	42.886	0	741	#N/A
Cmsa001002t1	AT1G79830.2	58.679	0	974	#N/A
Cmsa001003t1	AT1G74160.1	41.073	0	559	#N/A
Cmsa001004t1	AT3G28040.1	61.924	0	1190	#N/A
Cmsa001005t1	AT1G28440.1	66.263	0	1313	#N/A
Cmsa001006t1	AT4G27190.1	27.571	9.03e-60	222	#N/A
Cmsa001007t1	AT1G26680.4	23.586	1.83e-17	88.6	#N/A
Cmsa001008t1	AT3G07100.1	66.825	0	1341	#N/A
Cmsa001009t1	AT3G24255.7	32.601	5.71e-31	131	#N/A
Cmsa001010t1	AT1G04390.1	42.988	0	761	#N/A
Cmsa001011t1	AT1G10130.1	82.817	0	1714	#N/A
Cmsa001012t1	AT4G18240.1	62.635	0	1274	#N/A
Cmsa001013t1	AT5G08780.1	33.784	9.24e-18	87.8	#N/A
Cmsa001014t1	AT3G08960.3	71.358	0	1488	#N/A
Cmsa001015t1	AT5G59700.1	42.904	1.21e-62	229	#N/A
Cmsa001016t1	AT3G48470.2	55.791	0	1068	#N/A
Cmsa001017t1	AT3G15010.2	42.128	5.79e-47	174	#N/A
Cmsa001018t1	AT2G06990.1	79.76	0	1646	#N/A
Cmsa001019t1	AT5G22800.2	74.638	0	1397	#N/A
Cmsa001020t1	AT3G14840.2	46.548	0	883	#N/A
Cmsa001021t1	AT1G12800.1	46.912	0	633	#N/A
Cmsa001022t1	AT1G50200.1	73.529	0	1442	#N/A
Cmsa001023t1	AT4G11110.1	48.751	0	866	#N/A
Cmsa001024t1	AT5G14580.1	65.765	0	1258	#N/A
Cmsa001025t1	AT4G01800.3	82.902	0	1642	#N/A
Cmsa001026t1	AT1G69440.1	64.468	0	1169	#N/A
Cmsa001027t1	AT1G09970.1	61.003	0	1137	#N/A
Cmsa001028t1	AT3G63380.1	52.305	0	996	#N/A
Cmsa001029t1	AT1G20760.1	46.341	0	790	#N/A
Cmsa001030t1	AT5G22450.3	29.71	1.31e-50	194	#N/A
Cmsa001031t1	AT1G47890.1	38.192	1.5e-172	531	#N/A
Cmsa001032t1	AT4G36630.1	68.631	0	1410	#N/A
Cmsa001033t1	AT1G72560.4	70.352	0	1432	#N/A
Cmsa001034t1	AT2G02220.1	59.861	0	1135	#N/A
Cmsa001035t1	AT1G07650.1	63.226	0	1223	#N/A
Cmsa001036t1	AT1G05460.1	52.587	0	969	#N/A
Cmsa001037t1	AT5G17980.1	61.479	0	1288	#N/A
Cmsa001038t1	AT4G11610.1	73.564	0	1552	#N/A
Cmsa001039t1	AT2G27060.1	52.805	0	974	#N/A
Cmsa001040t1	AT2G20580.1	83.697	0	1465	#N/A
Cmsa001041t1	AT4G16130.1	79.697	0	1639	#N/A
Cmsa001042t1	AT2G05710.1	85.489	0	1710	#N/A
Cmsa001043t1	AT5G22010.1	60.804	0	1071	#N/A
Cmsa001044t1	AT1G06220.2	85.469	0	1746	#N/A
Cmsa001045t1	AT2G26330.1	79.673	0	1593	#N/A
Cmsa001046t1	AT1G50410.3	60.599	0	991	#N/A
Cmsa001047t1	AT2G27210.1	86.097	0	1707	#N/A
Cmsa001048t1	AT4G27190.1	26.864	1.5e-67	245	#N/A
Cmsa001049t1	AT5G62370.1	37.615	0	648	#N/A
Cmsa001050t1	AT3G45850.1	51.515	0	945	#N/A
Cmsa001051t1	AT1G72180.1	55.14	0	1022	#N/A
Cmsa001052t1	AT4G19490.1	59.054	0	1078	#N/A
Cmsa001053t1	AT3G14470.2	35.516	0	558	#N/A
Cmsa001054t1	AT3G22430.1	36.923	8.99e-43	164	#N/A
Cmsa001055t1	AT5G37930.1	42.857	1.52e-39	150	#N/A
Cmsa001056t1	AT3G01380.2	68.737	0	1386	#N/A
Cmsa001057t1	AT1G73710.1	59.663	0	1086	#N/A
Cmsa001058t1	AT3G12280.1	68.577	0	1343	#N/A
Cmsa001059t1	AT1G30450.1	79.012	0	1533	#N/A
Cmsa001060t1	AT1G06710.7	57.096	0	1097	#N/A
Cmsa001061t1	AT5G42905.1	25.41	6.14e-13	68.6	#N/A
Cmsa001062t1	AT5G16715.1	80.815	0	1597	#N/A
Cmsa001063t1	AT1G09010.1	68.789	0	1380	#N/A
Cmsa001064t1	AT5G11560.1	65.181	0	1321	#N/A
Cmsa001065t1	AT1G12470.1	78.059	0	1628	#N/A
Cmsa001066t1	AT2G29970.1	41.792	0	695	#N/A
Cmsa001067t1	AT1G76390.1	28.734	1.87e-59	218	#N/A
Cmsa001068t1	AT5G07350.1	68.612	0	1345	#N/A
Cmsa001069t1	AT2G29200.2	58.236	0	1041	#N/A
Cmsa001070t1	AT5G56220.1	65.389	0	1221	#N/A
Cmsa001071t1	AT1G09970.1	51.543	0	960	#N/A
Cmsa001072t1	AT4G26300.4	41.176	6.7e-53	196	#N/A
Cmsa001073t1	AT4G34430.2	43.33	0	603	#N/A
Cmsa001074t1	AT3G46290.1	42.295	1.31e-58	217	#N/A
Cmsa001075t1	AT2G41830.2	48.81	1.32e-167	498	#N/A
Cmsa001076t1	AT5G14770.3	44.641	0	704	#N/A
Cmsa001077t1	AT1G63770.5	80.834	0	1525	#N/A
Cmsa001078t1	AT2G47500.1	63.5	0	1206	#N/A
Cmsa001079t1	AT1G80810.5	36.434	1.47e-37	151	#N/A
Cmsa001080t1	AT5G62230.1	73.733	0	1453	#N/A
Cmsa001081t1	AT2G15900.1	55.369	0	1051	#N/A
Cmsa001082t1	AT1G79620.1	66.114	0	1303	#N/A
Cmsa001083t1	AT5G26850.4	53.2	0	1051	#N/A
Cmsa001084t1	AT1G19220.1	69.041	1.11e-163	506	ARF
Cmsa001086t1	AT1G67310.1	47.552	0	795	CAMTA
Cmsa001087t1	AT2G31320.1	64.256	0	1229	#N/A
Cmsa001088t1	AT5G27240.3	35.341	2.05e-111	370	#N/A
Cmsa001089t1	AT3G24715.2	48.113	5.72e-169	524	#N/A
Cmsa001091t1	AT4G27220.1	27.083	2.82e-68	246	#N/A
Cmsa001092t1	AT3G04240.1	82.309	0	1637	#N/A
Cmsa001093t1	AT4G29790.1	34.477	6.28e-131	423	#N/A
Cmsa001094t1	AT2G05710.1	85.335	0	1694	#N/A
Cmsa001096t1	AT3G12020.4	67.717	0	1167	#N/A
Cmsa001097t1	AT2G01440.1	59.838	0	1172	#N/A
Cmsa001098t1	AT1G09970.1	55.112	0	1021	#N/A
Cmsa001099t1	AT1G65580.1	59.067	0	1187	#N/A
Cmsa001100t1	AT4G21670.1	50.228	6.31e-61	223	#N/A
Cmsa001101t1	AT4G26300.4	36.271	8.73e-46	172	#N/A
Cmsa001102t1	AT4G27190.1	24.268	4.23e-34	142	#N/A
Cmsa001103t1	AT3G46970.1	49.027	0	820	#N/A
Cmsa001104t1	AT2G24120.1	68.182	0	1297	#N/A
Cmsa001105t1	AT1G67310.1	48.529	0	830	CAMTA
Cmsa001107t1	AT1G48760.1	51.435	0	888	#N/A
Cmsa001108t1	AT5G57610.1	50.186	0	877	#N/A
Cmsa001109t1	AT3G24255.4	27.111	2.28e-32	133	#N/A
Cmsa001110t1	AT1G43760.1	28.471	1.17e-32	135	#N/A
Cmsa001111t1	AT4G27190.1	28.028	3.89e-75	267	#N/A
Cmsa001112t1	AT1G19485.2	48.052	5.24e-176	530	#N/A
Cmsa001113t1	AT3G05670.3	48.705	7.28e-101	337	#N/A
Cmsa001114t1	AT1G77320.1	48.307	0	869	#N/A
Cmsa001115t1	AT5G24810.1	64.806	0	1323	#N/A
Cmsa001116t1	AT3G14460.1	34.526	6.51e-61	218	#N/A
Cmsa001117t1	AT3G56370.1	64.995	0	1210	#N/A
Cmsa001118t1	AT2G21770.1	78.174	0	1542	#N/A
Cmsa001119t1	AT4G33210.1	71.5	0	1132	#N/A
Cmsa001120t1	AT5G46400.1	48.535	5.71e-177	542	#N/A
Cmsa001121t1	AT5G28780.1	41.241	1.55e-59	207	#N/A
Cmsa001122t1	AT2G01820.1	46.793	0	797	#N/A
Cmsa001123t1	AT3G14940.2	86.66	0	1738	#N/A
Cmsa001124t1	AT5G43810.3	67.275	0	963	#N/A
Cmsa001125t1	AT2G27210.1	89.655	0	1204	#N/A
Cmsa001126t1	AT1G53310.3	87.047	0	1729	#N/A
Cmsa001127t1	AT5G41150.1	64.053	0	1190	#N/A
Cmsa001128t1	AT5G59700.1	41.042	2.75e-61	224	#N/A
Cmsa001129t1	AT2G02240.1	28.344	1.33e-18	88.2	#N/A
Cmsa001130t1	AT5G35970.1	77.405	0	1390	#N/A
Cmsa001131t1	AT2G46520.1	65.159	0	1318	#N/A
Cmsa001132t1	AT3G24255.4	44.361	1.95e-61	219	#N/A
Cmsa001133t1	AT5G62670.1	78.375	0	1378	#N/A
Cmsa001134t1	AT5G19400.2	49.623	0	630	#N/A
Cmsa001135t1	AT1G68990.1	64.206	0	1326	#N/A
Cmsa001136t1	AT1G63440.1	56.642	0	1071	#N/A
Cmsa001137t1	AT3G29320.1	73.405	0	1414	#N/A
Cmsa001138t1	AT3G47730.1	69.823	0	1417	#N/A
Cmsa001139t1	AT2G19710.1	49.582	4.22e-83	288	#N/A
Cmsa001140t1	ATMG00860.1	38.76	1.05e-28	113	#N/A
Cmsa001141t1	AT2G36370.1	46.437	0	753	#N/A
Cmsa001142t1	AT2G25140.1	75.269	0	1450	#N/A
Cmsa001143t1	AT2G35140.3	56.522	1.71e-42	168	#N/A
Cmsa001144t1	AT2G39190.2	55.515	0	904	#N/A
Cmsa001145t1	AT5G55040.1	51.917	5.44e-97	327	#N/A
Cmsa001146t1	AT4G27220.1	28.374	8.29e-78	273	#N/A
Cmsa001147t1	AT2G41790.1	70.093	0	1452	#N/A
Cmsa001148t1	AT5G04360.1	71.911	0	1318	#N/A
Cmsa001149t1	AT3G56690.1	54.314	0	994	#N/A
Cmsa001150t1	AT1G35220.6	66.107	0	1183	#N/A
Cmsa001151t1	AT5G19400.4	40.395	0	665	#N/A
Cmsa001152t1	AT1G26680.1	22.816	1.11e-25	114	B3
Cmsa001153t1	AT4G27190.1	35.294	3.14e-145	457	#N/A
Cmsa001154t1	AT5G49900.1	65.635	0	1281	#N/A
Cmsa001155t1	AT4G11420.1	68.308	0	1259	#N/A
Cmsa001156t1	AT4G21070.1	53.769	1.25e-139	441	#N/A
Cmsa001157t1	AT4G24610.1	53.403	0	1010	#N/A
Cmsa001158t1	ATMG00860.1	37.879	3.34e-23	97.4	#N/A
Cmsa001159t1	AT1G20920.4	70.911	0	1269	#N/A
Cmsa001160t1	AT5G62600.1	69.561	0	1360	#N/A
Cmsa001161t1	AT5G01950.3	63.211	0	1122	#N/A
Cmsa001162t1	AT3G21060.1	60	0	587	#N/A
Cmsa001163t1	AT5G66310.2	56.574	0	624	#N/A
Cmsa001164t1	AT5G17930.1	53.393	0	543	#N/A
Cmsa001165t1	AT1G09770.1	74.969	0	1184	MYB
Cmsa001166t1	AT3G42660.1	57.398	0	1059	#N/A
Cmsa001167t1	AT4G20140.1	46.784	0	728	#N/A
Cmsa001168t1	AT1G08190.1	74.228	0	1410	#N/A
Cmsa001169t1	AT5G49760.1	56.315	0	986	#N/A
Cmsa001170t1	AT3G44200.2	47.39	0	749	#N/A
Cmsa001171t1	AT3G10650.2	33.014	6.35e-63	233	#N/A
Cmsa001172t1	AT4G30160.2	74.689	0	1007	#N/A
Cmsa001173t1	AT5G48600.2	59.792	0	1089	#N/A
Cmsa001174t1	AT1G44900.1	75.081	0	1358	#N/A
Cmsa001175t1	AT3G47950.2	92.042	0	1779	#N/A
Cmsa001177t1	AT3G24180.2	72.479	0	1410	#N/A
Cmsa001178t1	AT4G23160.2	40.213	1.95e-112	371	#N/A
Cmsa001179t1	AT1G70620.3	32.032	3.72e-57	214	#N/A
Cmsa001180t1	AT4G21670.1	55.152	0	1002	#N/A
Cmsa001181t1	AT1G31480.1	59.057	0	1081	#N/A
Cmsa001182t1	AT2G01460.3	77.801	0	1453	#N/A
Cmsa001183t1	AT1G77500.1	44.231	8.19e-158	487	#N/A
Cmsa001184t1	AT3G47950.2	87.592	0	1691	#N/A
Cmsa001185t1	AT4G23160.2	34.542	3.77e-109	362	#N/A
Cmsa001186t1	AT1G78280.1	57.971	0	1164	#N/A
Cmsa001187t1	AT3G60030.1	49.432	0	842	SBP
Cmsa001188t1	AT2G24520.2	83.579	0	1644	#N/A
Cmsa001189t1	AT4G27190.1	26.144	1.23e-44	175	#N/A
Cmsa001190t1	AT3G45140.1	55.995	0	993	#N/A
Cmsa001191t1	AT2G23460.1	57.68	0	1011	#N/A
Cmsa001192t1	AT1G04730.1	53.965	0	945	#N/A
Cmsa001193t1	AT1G77760.1	68.176	0	1221	#N/A
Cmsa001194t1	AT5G39785.5	52.691	1.97e-147	447	#N/A
Cmsa001195t1	AT2G22560.1	41.414	0	637	#N/A
Cmsa001196t1	AT4G15530.5	82.697	0	1543	#N/A
Cmsa001197t1	AT2G40930.2	58.919	0	1068	#N/A
Cmsa001198t1	AT4G19020.2	60.14	0	718	#N/A
Cmsa001199t1	AT3G29320.1	73.913	0	1469	#N/A
Cmsa001200t1	AT1G18370.1	74.051	0	1434	#N/A
Cmsa001201t1	AT5G49760.1	57.624	0	1035	#N/A
Cmsa001202t1	AT1G04860.1	40.061	0	578	#N/A
Cmsa001203t1	AT3G21540.1	63.919	0	1235	#N/A
Cmsa001204t1	AT3G25690.1	64.545	0	736	#N/A
Cmsa001205t1	AT1G06840.1	67.382	0	1229	#N/A
Cmsa001206t1	AT3G23750.1	59.477	0	1016	#N/A
Cmsa001207t1	AT1G31730.1	69.199	0	1315	#N/A
Cmsa001208t1	AT2G02240.1	33.333	7.42e-26	109	#N/A
Cmsa001209t1	AT4G23440.2	63.719	0	1243	#N/A
Cmsa001210t1	AT2G05170.1	76.221	0	1491	#N/A
Cmsa001211t1	AT1G66150.1	64.44	0	1160	#N/A
Cmsa001212t1	AT4G04350.1	77.248	0	1485	#N/A
Cmsa001213t1	AT5G52530.1	25.813	2.14e-16	84.7	#N/A
Cmsa001214t1	AT5G05570.2	41.882	0	598	#N/A
Cmsa001215t1	AT2G41740.2	65.888	0	1342	#N/A
Cmsa001216t1	AT5G11430.1	37.82	3.64e-156	482	#N/A
Cmsa001217t1	AT4G31480.4	83.228	0	1639	#N/A
Cmsa001218t1	AT4G21430.1	35.947	0	554	#N/A
Cmsa001219t1	AT3G14172.1	27.962	1.35e-25	115	#N/A
Cmsa001220t1	AT4G31480.4	83.228	0	1638	#N/A
Cmsa001221t1	AT4G31480.6	81.329	0	1605	#N/A
Cmsa001222t1	AT5G16780.2	57.576	0	815	#N/A
Cmsa001223t1	AT1G79000.1	40.44	0	645	#N/A
Cmsa001224t1	AT1G79620.1	50.952	0	864	#N/A
Cmsa001225t1	AT4G18520.1	33.103	3.07e-77	254	#N/A
Cmsa001226t1	AT4G13750.1	50.593	0	902	#N/A
Cmsa001227t1	AT5G58510.1	59.918	0	1155	#N/A
Cmsa001228t1	AT5G48390.1	56.059	0	1106	#N/A
Cmsa001229t1	AT3G24180.2	73.69	0	1424	#N/A
Cmsa001230t1	AT2G46980.2	33.333	8.45e-47	181	#N/A
Cmsa001231t1	AT1G69070.2	51.485	0	837	#N/A
Cmsa001232t1	AT3G54460.1	50.249	0	932	#N/A
Cmsa001233t1	AT5G49660.1	63.656	0	1177	#N/A
Cmsa001234t1	AT5G27650.1	38.171	9.07e-166	513	#N/A
Cmsa001235t1	AT1G17680.3	39.907	0	584	#N/A
Cmsa001236t1	AT1G58370.2	65.021	0	1262	#N/A
Cmsa001237t1	AT1G44910.1	50.957	0	822	#N/A
Cmsa001238t1	AT1G05200.1	65.948	0	1227	#N/A
Cmsa001239t1	AT4G27430.2	32.731	3.58e-120	392	#N/A
Cmsa001240t1	AT3G19050.1	55.882	0	993	#N/A
Cmsa001241t1	AT5G23080.1	53.71	0	854	#N/A
Cmsa001242t1	AT5G41140.2	46.038	0	735	#N/A
Cmsa001243t1	AT3G51480.1	59.259	0	1118	#N/A
Cmsa001244t1	AT5G28780.1	37.226	7.89e-46	168	#N/A
Cmsa001245t1	AT2G47390.1	71.813	0	1400	#N/A
Cmsa001246t1	AT3G25500.1	71.429	0	688	#N/A
Cmsa001247t1	AT1G34420.1	50.997	0	842	#N/A
Cmsa001248t1	AT2G27040.2	75.54	0	1409	#N/A
Cmsa001249t1	AT3G29760.3	52.764	5.26e-74	253	#N/A
Cmsa001250t1	AT3G57430.1	33.962	1.11e-157	484	#N/A
Cmsa001251t1	AT3G08840.2	66.222	0	1204	#N/A
Cmsa001252t1	AT2G29120.1	44.072	0	744	#N/A
Cmsa001253t1	AT1G05120.1	65.262	0	1041	#N/A
Cmsa001254t1	AT2G43500.8	48.975	0	799	#N/A
Cmsa001255t1	AT5G09840.1	40.282	0	609	#N/A
Cmsa001256t1	AT1G17210.1	54.958	0	904	#N/A
Cmsa001257t1	AT1G07200.2	37.414	0	569	#N/A
Cmsa001258t1	AT3G23900.1	53.869	0	648	#N/A
Cmsa001259t1	AT5G36740.5	45.268	0	558	#N/A
Cmsa001260t1	AT3G58110.1	33.085	1.63e-30	127	#N/A
Cmsa001261t1	AT5G58100.2	69.329	0	1384	#N/A
Cmsa001262t1	AT4G03430.1	77.672	0	1471	#N/A
Cmsa001264t1	AT5G26860.1	77.412	0	1412	#N/A
Cmsa001265t1	AT4G23940.1	67.358	0	1206	#N/A
Cmsa001266t1	AT4G30110.2	54.517	0	1006	#N/A
Cmsa001267t1	AT2G25800.1	56.513	0	1084	#N/A
Cmsa001268t1	AT5G65560.1	39.683	0	644	#N/A
Cmsa001269t1	AT5G47910.1	69.486	0	1330	#N/A
Cmsa001270t1	AT2G44710.4	50.437	5.06e-99	327	#N/A
Cmsa001271t1	AT3G10690.1	71.995	0	1293	#N/A
Cmsa001272t1	AT1G50180.1	29.945	3.25e-74	261	#N/A
Cmsa001274t1	AT3G18524.1	73.723	0	1470	#N/A
Cmsa001275t1	AT3G45140.1	57.679	0	1019	#N/A
Cmsa001276t1	AT3G18730.1	48.309	0	792	#N/A
Cmsa001277t1	AT4G10570.1	57.325	0	1017	#N/A
Cmsa001278t1	AT1G66150.1	71.568	0	1344	#N/A
Cmsa001279t1	AT1G05960.1	52.371	0	967	#N/A
Cmsa001280t1	AT2G33420.1	59.219	0	1143	#N/A
Cmsa001281t1	AT3G25840.1	48.91	0	730	#N/A
Cmsa001282t1	AT3G29760.3	47.264	2.77e-58	209	#N/A
Cmsa001283t1	AT2G16390.2	50.44	0	876	#N/A
Cmsa001284t1	AT1G56240.1	29.707	2.88e-17	82.4	#N/A
Cmsa001285t1	AT3G46710.1	26.667	3.86e-68	244	#N/A
Cmsa001286t1	AT2G17010.1	60.714	0	844	#N/A
Cmsa001287t1	AT2G17510.1	79.915	0	1563	#N/A
Cmsa001288t1	AT5G04810.1	70.071	0	1233	#N/A
Cmsa001289t1	AT1G11950.1	37.316	2.79e-141	442	#N/A
Cmsa001290t1	AT3G51480.1	60.305	0	673	#N/A
Cmsa001291t1	AT1G67720.1	34.119	1.08e-144	453	#N/A
Cmsa001292t1	AT1G48360.2	51.768	0	900	#N/A
Cmsa001293t1	AT3G19210.1	76.705	0	1239	#N/A
Cmsa001294t1	AT4G01290.2	36.303	6.53e-134	427	#N/A
Cmsa001295t1	AT3G45140.1	55.782	0	1017	#N/A
Cmsa001296t1	ATCG00170.1	68.235	0	1201	#N/A
Cmsa001297t1	AT1G05200.1	64.253	0	1200	#N/A
Cmsa001298t1	AT3G43210.1	63.319	0	1139	#N/A
Cmsa001299t1	AT5G25060.1	68.536	0	1216	#N/A
Cmsa001300t1	AT5G58610.4	48.174	6.84e-135	426	#N/A
Cmsa001301t1	AT4G14310.1	49.468	0	791	#N/A
Cmsa001302t1	AT1G67720.1	67.804	0	1276	#N/A
Cmsa001303t1	AT1G67040.2	30.645	4.42e-77	269	#N/A
Cmsa001304t1	AT5G57990.1	65.893	0	575	#N/A
Cmsa001305t1	AT2G39810.1	49.836	0	832	#N/A
Cmsa001306t1	AT5G17680.2	32.62	1.13e-107	358	#N/A
Cmsa001307t1	AT1G28260.2	36.316	4.57e-169	515	#N/A
Cmsa001308t1	AT5G18750.1	36.858	2.69e-112	366	#N/A
Cmsa001309t1	AT4G31880.2	52.874	6.84e-88	300	#N/A
Cmsa001310t1	AT1G54490.1	65.026	0	1200	#N/A
Cmsa001311t1	AT3G51770.2	58.732	0	1094	#N/A
Cmsa001312t1	AT5G12430.1	43.946	0	653	#N/A
Cmsa001313t1	AT4G18490.6	44.025	5.25e-25	112	#N/A
Cmsa001314t1	AT3G24255.7	30.622	3.08e-29	125	#N/A
Cmsa001315t1	AT3G23750.1	52.482	4.01e-151	454	#N/A
Cmsa001316t1	AT1G66530.1	30.847	3.2e-55	202	#N/A
Cmsa001317t1	AT5G51060.1	72.727	0	1240	#N/A
Cmsa001318t1	AT5G52910.1	49.07	5.1e-112	371	#N/A
Cmsa001319t1	AT4G24020.1	54.896	0	918	Nin-like
Cmsa001320t1	AT5G57710.1	46.979	0	775	#N/A
Cmsa001321t1	AT1G65070.2	53.303	0	901	#N/A
Cmsa001322t1	AT5G17250.1	56.19	0	1019	#N/A
Cmsa001323t1	AT1G68560.1	72.085	0	1371	#N/A
Cmsa001324t1	AT1G52360.3	82.665	0	1592	#N/A
Cmsa001325t1	AT4G33210.1	65.862	0	1149	#N/A
Cmsa001326t1	AT1G54710.1	53.215	0	841	#N/A
Cmsa001327t1	AT5G16730.1	44.384	8.52e-173	524	#N/A
Cmsa001328t1	AT2G04270.7	59.848	0	866	#N/A
Cmsa001329t1	AT1G52360.3	82.015	0	1571	#N/A
Cmsa001330t1	AT4G17140.3	67.784	0	1313	#N/A
Cmsa001331t1	AT2G29890.1	54.011	0	988	#N/A
Cmsa001332t1	AT1G06740.1	25.871	1.69e-60	220	#N/A
Cmsa001333t1	AT5G65770.1	49.099	0	749	#N/A
Cmsa001334t1	AT1G19230.2	68.711	0	913	#N/A
Cmsa001335t1	AT2G23360.1	36.923	4.25e-73	254	#N/A
Cmsa001336t1	AT5G51070.1	69.955	0	1259	#N/A
Cmsa001337t1	AT5G41140.2	47.011	0	725	#N/A
Cmsa001338t1	AT5G42870.1	69.737	8.26e-148	461	#N/A
Cmsa001339t1	AT5G22030.1	49.597	0	816	#N/A
Cmsa001340t1	AT3G21480.1	43.738	1.4e-106	354	#N/A
Cmsa001341t1	AT5G50920.1	89.52	0	1605	#N/A
Cmsa001342t1	AT1G66530.1	37.667	1.23e-45	173	#N/A
Cmsa001343t1	AT3G06880.5	23.124	5.55e-19	93.6	#N/A
Cmsa001344t1	AT5G63840.2	73.913	0	1432	#N/A
Cmsa001345t1	AT5G05400.3	25.581	8.04e-39	155	#N/A
Cmsa001346t1	AT4G19710.2	75.779	0	1376	#N/A
Cmsa001347t1	AT1G17360.1	25.588	3.03e-19	94	#N/A
Cmsa001348t1	AT3G56150.1	67.953	0	1195	#N/A
Cmsa001349t1	AT2G44900.1	70.021	0	1278	#N/A
Cmsa001350t1	AT3G27530.1	67.916	0	1211	#N/A
Cmsa001351t1	AT2G40930.2	64.153	0	1169	#N/A
Cmsa001352t1	ATMG00860.1	47.692	1.24e-35	133	#N/A
Cmsa001353t1	AT5G51350.1	49.134	0	857	#N/A
Cmsa001354t1	AT4G27190.1	30.535	3.44e-113	371	#N/A
Cmsa001355t1	AT2G22530.1	56.282	0	955	#N/A
Cmsa001356t1	AT2G37050.3	68.41	0	1287	#N/A
Cmsa001357t1	AT4G33740.4	48.052	2.6e-14	77	#N/A
Cmsa001358t1	ATMG00860.1	53.435	1.91e-39	144	#N/A
Cmsa001359t1	AT3G61740.2	48.409	0	831	#N/A
Cmsa001360t1	AT2G44900.1	69.388	0	1253	#N/A
Cmsa001361t1	AT5G18230.1	54.667	0	834	#N/A
Cmsa001362t1	AT4G02460.1	55.359	0	923	#N/A
Cmsa001363t1	AT1G03000.1	62.004	0	1108	#N/A
Cmsa001364t1	AT3G11540.1	80.656	0	1523	#N/A
Cmsa001365t1	AT1G48410.1	57.173	0	1077	#N/A
Cmsa001366t1	AT1G42540.2	64.199	0	1215	#N/A
Cmsa001368t1	AT1G18160.1	54.673	0	957	#N/A
Cmsa001369t1	AT2G36480.1	51.261	9.51e-98	328	#N/A
Cmsa001370t1	AT2G23380.1	60.245	0	978	#N/A
Cmsa001371t1	AT2G37050.1	66.054	0	1102	#N/A
Cmsa001372t1	AT5G61990.1	32.02	1.47e-165	509	#N/A
Cmsa001373t1	AT1G78580.3	78.298	0	1467	#N/A
Cmsa001374t1	AT1G75750.1	60.465	8.7e-09	54.3	#N/A
Cmsa001375t1	AT5G52950.1	35.6	2.53e-140	442	#N/A
Cmsa001376t1	AT2G17260.1	64.261	1.03e-120	369	#N/A
Cmsa001377t1	AT3G03710.1	68.578	0	1179	#N/A
Cmsa001378t1	AT1G44910.1	41.502	0	618	#N/A
Cmsa001379t1	AT1G73370.1	70.67	0	1222	#N/A
Cmsa001380t1	AT1G11950.1	55.784	0	721	#N/A
Cmsa001381t1	AT3G16260.1	66.15	0	1105	#N/A
Cmsa001382t1	AT3G01810.2	53.728	1.16e-180	546	#N/A
Cmsa001383t1	AT2G32940.1	61.048	0	1082	#N/A
Cmsa001384t1	AT1G80260.1	54.377	0	971	#N/A
Cmsa001385t1	AT4G21700.1	34.899	1.37e-153	476	#N/A
Cmsa001386t1	AT3G49490.1	27.326	7.62e-11	66.6	#N/A
Cmsa001387t1	AT1G59610.1	73.412	0	1310	#N/A
Cmsa001388t1	AT1G35530.4	42.347	0	583	#N/A
Cmsa001389t1	AT1G27752.1	53.718	0	727	#N/A
Cmsa001390t1	AT4G28760.1	44.096	0	629	#N/A
Cmsa001391t1	AT1G74310.1	84.645	0	1333	#N/A
Cmsa001392t1	AT3G53960.1	23.693	1.03e-25	113	#N/A
Cmsa001393t1	AT4G04790.3	43.58	0	622	#N/A
Cmsa001394t1	AT4G37100.1	66.054	0	1170	#N/A
Cmsa001395t1	AT1G03160.1	52.903	0	937	#N/A
Cmsa001396t1	AT5G47040.1	79.797	0	1422	#N/A
Cmsa001397t1	AT1G17420.1	69.306	0	1346	#N/A
Cmsa001398t1	AT5G28740.1	74.162	0	1341	#N/A
Cmsa001399t1	AT5G65560.1	35.689	9.33e-174	528	#N/A
Cmsa001400t1	AT3G10390.3	66.138	0	1142	#N/A
Cmsa001401t1	AT1G09060.1	46.374	1.58e-126	405	#N/A
Cmsa001402t1	AT5G28780.1	47.345	1.06e-57	201	#N/A
Cmsa001403t1	AT1G65920.1	43.836	0	761	#N/A
Cmsa001404t1	AT2G27040.2	73.523	0	1373	#N/A
Cmsa001405t1	AT5G08550.1	49.571	0	796	#N/A
Cmsa001406t1	AT5G48740.1	60.2	0	1044	#N/A
Cmsa001407t1	AT1G80930.1	64.277	0	984	#N/A
Cmsa001408t1	AT1G62310.1	52.833	0	746	#N/A
Cmsa001409t1	AT2G28880.1	59.848	0	1109	#N/A
Cmsa001410t1	AT4G38180.1	31.522	6.44e-37	144	FAR1
Cmsa001411t1	AT4G04940.1	73.297	0	1411	#N/A
Cmsa001412t1	AT1G54710.1	52.362	0	708	#N/A
Cmsa001413t1	AT2G33770.1	48.373	0	803	#N/A
Cmsa001414t1	AT1G77760.1	76.568	0	1399	#N/A
Cmsa001415t1	AT1G50730.3	48.451	0	871	#N/A
Cmsa001416t1	AT5G52230.2	36.283	1.41e-10	65.5	#N/A
Cmsa001417t1	AT4G24790.1	43.504	0	583	#N/A
Cmsa001418t1	AT4G21700.1	35.845	2.55e-164	504	#N/A
Cmsa001419t1	AT1G08060.2	38.017	1.88e-60	221	#N/A
Cmsa001420t1	AT1G17420.1	68.872	0	1333	#N/A
Cmsa001421t1	AT5G22030.1	28.665	6.51e-41	162	#N/A
Cmsa001422t1	AT5G20660.1	60.175	0	1093	#N/A
Cmsa001423t1	AT1G06590.1	59.89	0	1044	#N/A
Cmsa001424t1	AT1G54920.2	29.688	5.71e-66	238	#N/A
Cmsa001425t1	AT3G13990.1	43.949	7.83e-156	479	#N/A
Cmsa001426t1	AT2G43410.2	39.915	2.08e-180	545	#N/A
Cmsa001428t1	AT3G16940.1	54	0	934	CAMTA
Cmsa001429t1	AT2G41820.1	67.781	0	1209	#N/A
Cmsa001430t1	AT5G07740.1	69.779	0	569	#N/A
Cmsa001431t1	AT1G64960.2	48.941	0	783	#N/A
Cmsa001432t1	AT1G77680.1	51.351	0	950	#N/A
Cmsa001433t1	AT5G23890.1	47.374	0	696	#N/A
Cmsa001434t1	AT3G45140.1	54.606	0	1000	#N/A
Cmsa001435t1	AT3G20440.2	70.875	0	1325	#N/A
Cmsa001436t1	AT4G32551.1	72.005	0	1058	#N/A
Cmsa001437t1	AT3G59420.1	65.479	0	1169	#N/A
Cmsa001438t1	AT4G12770.1	43.04	1.24e-168	513	#N/A
Cmsa001439t1	AT4G23160.2	37.952	7.25e-34	141	#N/A
Cmsa001440t1	AT5G01110.1	28.525	5.38e-81	277	#N/A
Cmsa001441t1	AT4G14330.1	57.995	0	877	#N/A
Cmsa001442t1	AT1G55250.5	57.523	0	976	#N/A
Cmsa001443t1	AT1G63640.3	57.421	0	1008	#N/A
Cmsa001444t1	AT5G21930.1	71.598	0	1214	#N/A
Cmsa001445t1	AT1G60200.1	48.741	0	593	#N/A
Cmsa001446t1	AT5G04690.2	32.131	2.03e-84	285	#N/A
Cmsa001447t1	AT3G06920.2	64.469	0	1206	#N/A
Cmsa001448t1	AT5G56220.1	56.962	0	1021	#N/A
Cmsa001449t1	AT5G59700.1	38.855	1.71e-59	218	#N/A
Cmsa001450t1	AT3G24255.4	29.148	9.44e-37	146	#N/A
Cmsa001451t1	AT2G07760.1	30.935	9.45e-12	68.9	#N/A
Cmsa001452t1	AT4G33090.1	54.195	0	1007	#N/A
Cmsa001453t1	AT3G48250.1	49.561	0	593	#N/A
Cmsa001454t1	AT1G22620.1	71.524	0	1352	#N/A
Cmsa001455t1	AT2G27040.2	64.196	0	1185	#N/A
Cmsa001456t1	AT3G56990.1	63.256	0	830	#N/A
Cmsa001457t1	AT1G19870.1	42.473	1.15e-63	230	#N/A
Cmsa001458t1	AT4G23460.1	83.907	0	1523	#N/A
Cmsa001459t1	AT5G58140.1	71.556	0	1274	#N/A
Cmsa001460t1	AT4G38180.1	30.339	2.02e-85	290	FAR1
Cmsa001461t1	AT1G26620.1	29.239	7.57e-70	248	#N/A
Cmsa001462t1	AT5G67470.1	72.889	0	636	#N/A
Cmsa001463t1	AT2G17110.1	43.127	1.61e-178	529	#N/A
Cmsa001464t1	AT3G17450.1	54.535	0	923	#N/A
Cmsa001465t1	AT4G27220.1	29.201	1.13e-66	240	#N/A
Cmsa001466t1	AT1G74310.1	82.9	0	908	#N/A
Cmsa001467t1	AT1G69830.1	63.407	0	1184	#N/A
Cmsa001468t1	AT5G08630.1	49.489	2.36e-154	471	#N/A
Cmsa001469t1	AT4G32551.1	73.768	0	1046	#N/A
Cmsa001470t1	AT3G02010.1	32.269	3.93e-176	531	#N/A
Cmsa001471t1	AT1G80410.1	71.429	0	1275	#N/A
Cmsa001472t1	AT2G16950.2	75.307	0	1403	#N/A
Cmsa001473t1	AT5G49960.1	68.778	0	923	#N/A
Cmsa001474t1	AT3G07040.1	26.19	1.87e-69	248	#N/A
Cmsa001475t1	AT4G29750.1	56.042	0	682	#N/A
Cmsa001476t1	AT3G53540.2	33.735	5.93e-28	113	#N/A
Cmsa001477t1	AT1G50410.3	58.095	0	926	#N/A
Cmsa001478t1	AT4G33090.1	54.702	0	1014	#N/A
Cmsa001479t1	AT5G18860.2	62.584	0	1123	#N/A
Cmsa001480t1	AT1G55020.1	63.514	0	1163	#N/A
Cmsa001481t1	AT3G11010.2	33.367	6.85e-127	406	#N/A
Cmsa001482t1	AT5G10720.1	70.152	0	830	#N/A
Cmsa001483t1	AT1G65810.3	43.546	6.19e-148	463	#N/A
Cmsa001484t1	AT1G76390.1	27.946	7.72e-49	186	#N/A
Cmsa001485t1	AT3G10310.2	53.753	0	912	#N/A
Cmsa001486t1	AT4G30825.1	60.728	0	1017	#N/A
Cmsa001488t1	AT1G15440.1	68.257	0	1279	#N/A
Cmsa001489t1	AT1G53350.1	30.717	6.44e-110	359	#N/A
Cmsa001490t1	AT1G43850.1	54.672	0	695	#N/A
Cmsa001491t1	AT1G71210.1	43.849	0	655	#N/A
Cmsa001492t1	AT3G06670.1	65.594	0	1035	#N/A
Cmsa001493t1	AT3G02130.2	42.8	0	724	#N/A
Cmsa001494t1	AT2G38020.1	71.429	0	1273	#N/A
Cmsa001495t1	AT3G23510.1	61.663	0	1135	#N/A
Cmsa001496t1	AT1G09320.1	31.013	2.59e-40	157	#N/A
Cmsa001497t1	AT1G12430.1	70.217	0	1236	#N/A
Cmsa001499t1	AT3G18670.1	36.391	1.23e-61	220	#N/A
Cmsa001500t1	AT5G22030.1	57.901	0	998	#N/A
Cmsa001501t1	AT5G54830.1	60.552	0	1112	#N/A
Cmsa001502t1	AT5G53440.1	29.549	5.97e-32	135	#N/A
Cmsa001503t1	AT2G31260.1	62.848	0	1068	#N/A
Cmsa001504t1	AT5G47040.1	85.871	0	1255	#N/A
Cmsa001505t1	AT3G51550.1	69.565	0	1226	#N/A
Cmsa001506t1	AT3G18310.1	34.448	1.36e-120	387	#N/A
Cmsa001507t1	AT2G35630.1	63.905	0	632	#N/A
Cmsa001508t1	AT4G32730.1	72.398	2.4e-105	344	MYB
Cmsa001509t1	AT3G09090.1	68.463	0	1003	#N/A
Cmsa001510t1	AT3G27700.2	40.449	4.48e-113	360	#N/A
Cmsa001511t1	AT4G02680.1	69.326	0	1246	#N/A
Cmsa001512t1	AT2G39360.1	47.317	6.94e-46	177	#N/A
Cmsa001513t1	AT2G32400.1	54.222	0	995	#N/A
Cmsa001514t1	AT2G17520.1	69.147	0	662	#N/A
Cmsa001515t1	AT3G56040.1	64.225	0	1079	#N/A
Cmsa001516t1	AT4G29090.1	22.785	5.29e-12	67.8	#N/A
Cmsa001517t1	AT5G61990.1	35.156	4.76e-122	393	#N/A
Cmsa001518t1	AT5G09400.1	69.222	0	1199	#N/A
Cmsa001519t1	AT5G44310.2	29.435	2.29e-07	54.3	#N/A
Cmsa001520t1	AT1G58370.2	62.57	0	1136	#N/A
Cmsa001521t1	AT5G60410.2	58.586	0	995	#N/A
Cmsa001522t1	AT4G32180.1	82.921	0	1489	#N/A
Cmsa001523t1	AT3G11560.3	61.858	0	971	#N/A
Cmsa001525t1	AT4G18750.1	56.216	0	857	#N/A
Cmsa001526t1	AT2G19110.2	45.665	0	618	#N/A
Cmsa001527t1	AT2G32415.3	59.259	0	1066	#N/A
Cmsa001528t1	AT4G34450.1	84.65	0	1550	#N/A
Cmsa001529t1	AT4G16660.1	66.977	0	1177	#N/A
Cmsa001530t1	AT4G34450.1	83.183	0	1527	#N/A
Cmsa001531t1	AT5G18860.2	64.004	0	1140	#N/A
Cmsa001532t1	AT3G03580.1	50.285	0	898	#N/A
Cmsa001533t1	AT5G59900.1	50.173	0	874	#N/A
Cmsa001534t1	AT3G54980.2	45.091	0	677	#N/A
Cmsa001535t1	AT2G04660.1	66.554	0	1131	#N/A
Cmsa001536t1	AT1G15130.1	66.591	0	1098	#N/A
Cmsa001537t1	AT5G07980.1	39.104	9.4e-52	197	#N/A
Cmsa001538t1	AT5G27680.5	56.117	3.12e-136	424	#N/A
Cmsa001539t1	AT4G03080.1	81.017	0	1459	#N/A
Cmsa001540t1	AT1G64530.1	33.63	2.31e-82	283	Nin-like
Cmsa001541t1	AT3G02760.2	53.821	0	826	#N/A
Cmsa001542t1	AT5G66900.1	40.399	1.15e-167	506	#N/A
Cmsa001543t1	AT3G04260.1	67.619	0	1134	#N/A
Cmsa001544t1	AT3G13225.3	43.636	2e-66	236	#N/A
Cmsa001545t1	AT1G74850.1	67.073	0	1139	#N/A
Cmsa001546t1	AT5G19010.1	75.799	0	684	#N/A
Cmsa001547t1	AT3G51650.4	47.766	0	666	#N/A
Cmsa001548t1	AT5G06940.1	58.482	0	956	#N/A
Cmsa001549t1	AT1G47550.1	83.015	0	1533	#N/A
Cmsa001550t1	AT1G79550.1	55.107	1.97e-152	454	#N/A
Cmsa001551t1	AT2G23360.1	42.117	8.76e-78	271	#N/A
Cmsa001552t1	AT1G71410.1	62.432	0	1089	#N/A
Cmsa001553t1	AT3G17470.2	58.811	0	562	#N/A
Cmsa001554t1	AT3G23510.1	71.676	0	1338	#N/A
Cmsa001555t1	AT4G24690.1	53.169	8.54e-90	300	#N/A
Cmsa001556t1	AT4G02510.2	38.696	7.81e-38	154	#N/A
Cmsa001557t1	AT2G27040.2	61.685	0	1152	#N/A
Cmsa001559t1	AT4G33090.1	71.95	0	1320	#N/A
Cmsa001560t1	AT4G08850.1	38.764	0	578	#N/A
Cmsa001561t1	AT4G20910.1	44.188	0	742	#N/A
Cmsa001562t1	AT3G16290.1	73.846	0	1131	#N/A
Cmsa001563t1	AT1G17820.1	40.991	0	597	#N/A
Cmsa001564t1	AT1G29370.1	44.332	0	543	#N/A
Cmsa001565t1	AT3G16030.4	37.675	9.56e-128	401	#N/A
Cmsa001566t1	AT4G26300.1	31.685	2.65e-77	264	#N/A
Cmsa001567t1	AT2G45460.4	51.706	0	688	#N/A
Cmsa001568t1	AT4G02400.1	47.319	0	671	#N/A
Cmsa001569t1	AT2G44950.1	52.661	0	885	#N/A
Cmsa001570t1	AT4G08850.2	48.237	0	721	#N/A
Cmsa001571t1	AT5G09410.3	36.56	2.25e-178	543	CAMTA
Cmsa001572t1	AT5G43470.3	29.139	4.6e-81	280	#N/A
Cmsa001573t1	AT4G26300.4	36.97	8.35e-49	183	#N/A
Cmsa001574t1	AT1G60070.1	74.146	0	1362	#N/A
Cmsa001575t1	AT5G06350.2	43.649	0	724	#N/A
Cmsa001576t1	AT1G12460.1	62.66	0	1067	#N/A
Cmsa001577t1	AT1G43760.1	27.654	1.03e-30	129	#N/A
Cmsa001579t1	AT5G35910.1	50.583	0	823	#N/A
Cmsa001580t1	AT4G01810.3	71.202	0	1294	#N/A
Cmsa001581t1	AT3G01810.2	44.911	0	711	#N/A
Cmsa001582t1	AT5G45190.1	60	1.42e-106	341	#N/A
Cmsa001583t1	AT3G54670.1	37.234	3.16e-25	113	#N/A
Cmsa001584t1	AT2G32810.1	71.908	0	1320	#N/A
Cmsa001585t1	AT3G10180.2	37.759	6.14e-123	402	#N/A
Cmsa001586t1	AT4G29090.1	22.193	1.93e-11	68.2	#N/A
Cmsa001587t1	AT5G05660.1	66.876	0	1085	NF-X1
Cmsa001588t1	AT5G19390.1	67.011	0	1055	#N/A
Cmsa001589t1	AT1G69770.1	53.904	0	848	#N/A
Cmsa001590t1	AT1G43760.1	27.654	3.43e-29	124	#N/A
Cmsa001592t1	AT1G67420.2	57.683	0	1069	#N/A
Cmsa001593t1	AT3G16940.1	55.556	0	951	CAMTA
Cmsa001595t1	AT3G14900.1	62.15	2.65e-177	525	#N/A
Cmsa001596t1	AT5G53480.1	61.257	0	1055	#N/A
Cmsa001597t1	AT3G22400.1	67.865	0	1225	#N/A
Cmsa001599t1	AT4G00440.1	28.717	1.04e-59	218	#N/A
Cmsa001600t1	AT1G11060.1	45.74	0	652	#N/A
Cmsa001601t1	AT2G22560.1	40.065	0	577	#N/A
Cmsa001602t1	AT1G31360.8	43.499	6.49e-101	324	#N/A
Cmsa001603t1	AT1G31930.4	68.565	0	1177	#N/A
Cmsa001605t1	AT3G22170.2	60.402	0	1062	FAR1
Cmsa001606t1	AT5G53480.1	83.123	0	1511	#N/A
Cmsa001607t1	AT4G23160.2	40.548	6.5e-79	276	#N/A
Cmsa001608t1	AT2G30070.1	70.107	0	1083	#N/A
Cmsa001609t1	AT5G54730.1	43.709	3.04e-161	489	#N/A
Cmsa001610t1	AT3G14205.1	59.24	0	888	#N/A
Cmsa001611t1	AT5G26910.1	31.828	1e-97	325	#N/A
Cmsa001612t1	AT5G05800.1	20.823	4.44e-13	72.8	#N/A
Cmsa001613t1	AT2G45910.1	50.751	0	800	#N/A
Cmsa001614t1	AT2G16250.1	54.202	0	869	#N/A
Cmsa001615t1	AT3G24255.4	24.835	1.02e-35	143	#N/A
Cmsa001616t1	AT1G01950.1	69.444	0	1238	#N/A
Cmsa001617t1	AT1G64530.1	33.989	1.41e-87	296	Nin-like
Cmsa001618t1	AT1G55020.1	58.851	0	1053	#N/A
Cmsa001619t1	AT1G74160.1	33.043	4.25e-94	318	#N/A
Cmsa001620t1	AT3G48400.1	26.306	1.84e-35	144	#N/A
Cmsa001621t1	AT1G06410.3	69.858	0	1147	#N/A
Cmsa001622t1	AT4G29990.1	48.315	3.32e-133	404	#N/A
Cmsa001623t1	AT2G21300.5	55.157	0	925	#N/A
Cmsa001624t1	AT1G57790.1	26.354	1.88e-15	79	#N/A
Cmsa001625t1	AT4G27290.2	52.463	0	832	#N/A
Cmsa001626t1	AT5G11180.2	29.865	6.15e-102	337	#N/A
Cmsa001627t1	AT1G77550.1	63.972	0	1154	#N/A
Cmsa001628t1	AT5G58040.2	33.75	1.28e-26	117	#N/A
Cmsa001629t1	AT1G15510.1	60.274	0	998	#N/A
Cmsa001630t1	AT1G19290.2	48.381	2.55e-173	515	#N/A
Cmsa001631t1	AT3G51550.1	48.384	0	768	#N/A
Cmsa001632t1	AT3G02170.1	30	4.33e-56	207	#N/A
Cmsa001633t1	AT5G11720.1	63.3	0	1162	#N/A
Cmsa001634t1	AT2G06040.1	54.393	2.51e-174	522	#N/A
Cmsa001635t1	AT2G37230.1	63.1	0	935	#N/A
Cmsa001636t1	AT2G44980.3	66.552	0	1190	#N/A
Cmsa001637t1	AT1G63700.2	55.78	0	800	#N/A
Cmsa001638t1	AT1G19850.1	60.65	0	993	ARF
Cmsa001639t1	AT1G68020.2	78.911	0	1428	#N/A
Cmsa001640t1	AT5G47430.1	49.455	0	698	#N/A
Cmsa001641t1	AT1G16270.3	54.724	1.54e-157	491	#N/A
Cmsa001642t1	AT1G64430.3	77.647	8.08e-38	148	#N/A
Cmsa001643t1	AT2G27900.2	55.466	0	795	#N/A
Cmsa001644t1	AT1G03750.1	63.73	0	1090	#N/A
Cmsa001645t1	AT2G24230.1	61.717	0	1019	#N/A
Cmsa001646t1	AT4G27860.1	43.458	2.18e-44	170	#N/A
Cmsa001647t1	AT5G11720.1	62.992	0	1155	#N/A
Cmsa001648t1	AT3G01610.2	54.116	0	781	#N/A
Cmsa001649t1	AT5G57590.1	62.624	0	1021	#N/A
Cmsa001650t1	AT5G11720.1	23.592	8.65e-21	99	#N/A
Cmsa001651t1	AT4G24200.2	31.119	1.42e-37	152	#N/A
Cmsa001652t1	AT3G47570.1	40.956	0	607	#N/A
Cmsa001653t1	AT2G32000.1	76.887	0	1379	#N/A
Cmsa001654t1	AT4G03230.8	42.809	0	640	#N/A
Cmsa001655t1	AT2G41620.1	70.452	0	1262	#N/A
Cmsa001656t1	AT1G17110.3	49.453	0	803	#N/A
Cmsa001657t1	AT1G62440.1	66.369	2.54e-162	492	#N/A
Cmsa001658t1	AT4G04220.1	44.131	0	615	#N/A
Cmsa001659t1	AT5G28780.1	47.577	8.93e-57	199	#N/A
Cmsa001660t1	AT2G38280.1	60.523	0	1024	#N/A
Cmsa001661t1	AT4G17770.2	77.332	0	1403	#N/A
Cmsa001662t1	AT3G24255.4	37.33	2.03e-90	296	#N/A
Cmsa001663t1	AT2G16440.1	72.954	0	1211	#N/A
Cmsa001664t1	AT4G21380.1	54.675	0	934	#N/A
Cmsa001665t1	AT5G56890.1	53.178	0	724	#N/A
Cmsa001666t1	AT3G18670.2	30.572	8.18e-87	290	#N/A
Cmsa001667t1	AT1G06740.1	25.34	3.64e-57	209	#N/A
Cmsa001668t1	AT5G60410.2	57.03	0	950	#N/A
Cmsa001669t1	AT4G03090.5	38.639	1.34e-170	518	#N/A
Cmsa001670t1	AT1G73370.1	70.366	0	1246	#N/A
Cmsa001671t1	AT3G18670.2	31.579	4.58e-103	333	#N/A
Cmsa001672t1	AT5G46910.1	58.082	0	823	#N/A
Cmsa001673t1	AT1G06740.1	23.898	6.57e-60	218	#N/A
Cmsa001674t1	AT5G66900.1	34.889	6.77e-142	440	#N/A
Cmsa001675t1	AT1G80810.5	36.986	6.62e-38	151	#N/A
Cmsa001676t1	AT3G13080.2	58.115	0	920	#N/A
Cmsa001677t1	AT2G13540.1	65.691	0	1165	#N/A
Cmsa001678t1	AT1G42550.1	53.6	0	813	#N/A
Cmsa001679t1	AT5G12950.1	60.735	0	1091	#N/A
Cmsa001680t1	AT3G60320.1	66.838	0	723	#N/A
Cmsa001681t1	AT1G66150.1	48.758	0	780	#N/A
Cmsa001682t1	AT1G60140.6	70.568	0	1288	#N/A
Cmsa001683t1	AT1G63700.2	58.436	0	869	#N/A
Cmsa001684t1	AT2G27110.2	56.372	0	987	FAR1
Cmsa001685t1	AT1G22860.1	62.788	0	907	#N/A
Cmsa001686t1	AT1G43760.1	25.301	5.36e-22	102	#N/A
Cmsa001687t1	AT3G53180.1	63.353	0	1120	#N/A
Cmsa001688t1	AT5G54200.1	59.835	0	895	#N/A
Cmsa001689t1	AT1G20370.1	58.167	0	574	#N/A
Cmsa001690t1	AT1G67490.1	60.163	0	1063	#N/A
Cmsa001691t1	AT5G16750.1	65.323	0	1163	#N/A
Cmsa001692t1	AT1G34355.2	34.483	1.51e-41	166	#N/A
Cmsa001693t1	AT2G01050.1	26.667	4.92e-13	73.2	#N/A
Cmsa001694t1	AT5G39785.5	45.025	5.23e-100	324	#N/A
Cmsa001695t1	AT5G63420.1	68.481	0	1218	Trihelix
Cmsa001696t1	AT3G14470.2	31.435	4.9e-107	354	#N/A
Cmsa001697t1	AT4G04720.1	79.789	0	808	#N/A
Cmsa001698t1	AT5G60690.1	79.306	0	1381	HD-ZIP
Cmsa001699t1	AT1G43760.1	27.094	6.17e-31	129	#N/A
Cmsa001700t1	AT4G39530.1	56.336	0	906	#N/A
Cmsa001701t1	AT4G19510.1	31.268	1.42e-29	124	#N/A
Cmsa001702t1	AT4G28000.1	56.032	0	907	#N/A
Cmsa001703t1	AT2G24230.1	64.153	0	1052	#N/A
Cmsa001704t1	AT5G42270.1	83.38	0	1123	#N/A
Cmsa001705t1	AT2G36480.1	43.368	1.17e-97	327	#N/A
Cmsa001706t1	AT1G80810.5	49.802	2.06e-70	246	#N/A
Cmsa001707t1	AT3G10550.1	64.958	0	956	#N/A
Cmsa001708t1	AT5G17680.1	35.279	5.68e-115	377	#N/A
Cmsa001709t1	AT5G61060.1	64.433	0	551	#N/A
Cmsa001710t1	AT1G80740.1	49.184	0	741	#N/A
Cmsa001711t1	AT2G16250.1	47.202	0	706	#N/A
Cmsa001712t1	AT5G37190.2	45.545	2.3e-22	103	#N/A
Cmsa001713t1	AT5G03800.1	56.25	0	709	#N/A
Cmsa001714t1	AT5G03340.1	91.288	0	1516	#N/A
Cmsa001715t1	AT4G15840.1	59.83	0	941	#N/A
Cmsa001716t1	AT1G75820.1	56.781	0	894	#N/A
Cmsa001717t1	AT2G44710.1	52.221	0	624	#N/A
Cmsa001718t1	AT4G35790.2	67.036	0	1010	#N/A
Cmsa001719t1	AT4G20430.1	66.822	0	1142	#N/A
Cmsa001720t1	AT3G27700.2	41.387	0	565	#N/A
Cmsa001721t1	AT1G60140.6	71.279	0	1318	#N/A
Cmsa001722t1	AT4G03230.8	46.793	0	697	#N/A
Cmsa001723t1	AT3G09670.1	37.186	1.5e-60	219	#N/A
Cmsa001724t1	AT1G65810.3	50.223	4.45e-136	431	#N/A
Cmsa001725t1	AT5G03650.1	76.478	0	1299	#N/A
Cmsa001726t1	AT2G17140.1	53.695	0	972	#N/A
Cmsa001727t1	AT1G17070.1	53.828	0	858	#N/A
Cmsa001728t1	AT4G28760.1	41.325	3.73e-175	530	#N/A
Cmsa001729t1	AT2G39300.3	39.368	3.56e-161	490	#N/A
Cmsa001730t1	AT5G04020.1	31.368	1.48e-40	162	#N/A
Cmsa001731t1	AT5G43745.1	70.897	0	1054	#N/A
Cmsa001732t1	AT1G69360.1	31.856	3.3e-96	321	#N/A
Cmsa001733t1	AT4G35790.2	68.721	0	1218	#N/A
Cmsa001734t1	AT3G18390.1	62.281	0	825	#N/A
Cmsa001735t1	AT4G03230.8	45.33	0	654	#N/A
Cmsa001736t1	AT4G26300.4	41.522	1.59e-56	205	#N/A
Cmsa001737t1	AT5G59700.1	49.333	1.22e-72	254	#N/A
Cmsa001738t1	AT3G45140.1	53.279	0	927	#N/A
Cmsa001739t1	AT4G03000.1	38.999	8.82e-165	499	#N/A
Cmsa001740t1	AT5G42710.3	41.573	2.39e-38	154	#N/A
Cmsa001741t1	AT5G67470.1	60.902	1.37e-152	470	#N/A
Cmsa001742t1	AT1G20640.1	45.382	0	697	Nin-like
Cmsa001743t1	AT3G07660.1	43.082	0	542	#N/A
Cmsa001744t1	AT3G18670.1	44.237	4.61e-84	281	#N/A
Cmsa001745t1	AT5G17680.1	43.061	1.47e-110	356	#N/A
Cmsa001746t1	AT3G51620.3	63.873	1.45e-153	470	#N/A
Cmsa001747t1	AT1G08130.1	64.207	0	1028	#N/A
Cmsa001748t1	AT5G03730.2	60.998	0	949	#N/A
Cmsa001749t1	AT4G35790.2	68.092	0	1203	#N/A
Cmsa001750t1	AT1G54130.1	45.32	4.02e-41	162	#N/A
Cmsa001751t1	AT1G52150.1	81.42	0	1417	HD-ZIP
Cmsa001752t1	AT4G12570.1	49.191	0	756	#N/A
Cmsa001753t1	AT2G28470.4	68.897	0	1220	#N/A
Cmsa001754t1	AT4G36360.1	73.716	0	1365	#N/A
Cmsa001755t1	AT5G18230.1	60.8	0	912	#N/A
Cmsa001756t1	AT3G52890.2	47.831	0	728	#N/A
Cmsa001758t1	AT1G55020.1	67.296	0	1187	#N/A
Cmsa001759t1	AT5G41580.1	43.722	6.17e-116	370	#N/A
Cmsa001760t1	AT1G74160.1	32.249	2.62e-83	288	#N/A
Cmsa001761t1	AT2G01820.1	46.532	0	729	#N/A
Cmsa001762t1	AT5G63810.1	68.683	0	1092	#N/A
Cmsa001763t1	AT5G24360.3	43.528	0	636	#N/A
Cmsa001764t1	AT4G11110.1	50.178	0	798	#N/A
Cmsa001765t1	AT3G15354.3	60.256	0	990	#N/A
Cmsa001766t1	AT5G04460.6	59.096	0	890	#N/A
Cmsa001767t1	AT4G27290.2	51.454	0	787	#N/A
Cmsa001768t1	AT1G64530.1	34.256	1.55e-89	302	Nin-like
Cmsa001769t1	AT4G25730.1	60.096	0	893	#N/A
Cmsa001770t1	AT1G29350.1	41.561	2.13e-143	444	#N/A
Cmsa001771t1	AT1G43760.1	27.494	3.64e-30	127	#N/A
Cmsa001772t1	AT4G32300.1	36.779	2.15e-137	428	#N/A
Cmsa001773t1	AT3G46970.1	81.754	0	1463	#N/A
Cmsa001774t1	AT3G15730.1	78.079	0	1363	#N/A
Cmsa001776t1	AT4G26510.1	76.852	0	696	#N/A
Cmsa001777t1	AT2G42700.1	55.3	0	921	#N/A
Cmsa001778t1	AT3G54350.2	37.056	4.01e-61	220	#N/A
Cmsa001779t1	AT5G64580.1	77.467	0	1310	#N/A
Cmsa001780t1	AT2G18700.1	67.545	0	1164	#N/A
Cmsa001781t1	AT5G42620.2	75.779	0	1300	#N/A
Cmsa001782t1	AT3G19780.4	36.334	5.89e-124	386	#N/A
Cmsa001783t1	AT1G56070.1	90.789	0	1322	#N/A
Cmsa001784t1	AT5G37020.1	66.303	0	1018	ARF
Cmsa001785t1	AT3G51550.1	46.29	1.41e-160	482	#N/A
Cmsa001786t1	AT1G64530.2	34.383	8.02e-50	184	#N/A
Cmsa001787t1	AT5G26160.1	35.197	4.87e-138	434	#N/A
Cmsa001788t1	AT4G22200.1	62.905	0	1040	#N/A
Cmsa001789t1	AT3G20250.3	44.55	0	676	#N/A
Cmsa001790t1	AT5G54380.1	68.625	0	1147	#N/A
Cmsa001791t1	AT4G32880.1	75.09	0	1326	HD-ZIP
Cmsa001792t1	AT3G23070.1	56.227	0	850	#N/A
Cmsa001793t1	AT5G67470.1	68.95	0	596	#N/A
Cmsa001794t1	AT5G19820.1	78.478	0	1366	#N/A
Cmsa001795t1	AT2G23200.1	40.707	0	555	#N/A
Cmsa001796t1	AT5G17680.1	32.792	9.94e-87	295	#N/A
Cmsa001798t1	AT1G64530.1	34.095	2.81e-82	281	Nin-like
Cmsa001799t1	AT5G16860.1	61.888	0	1063	#N/A
Cmsa001800t1	AT4G27290.2	50.239	0	787	#N/A
Cmsa001801t1	AT3G45630.1	68.199	3.32e-130	413	#N/A
Cmsa001802t1	AT5G67570.1	52.348	0	732	#N/A
Cmsa001803t1	AT5G17920.2	86.928	0	1393	#N/A
Cmsa001804t1	AT4G39080.1	77.792	0	1315	#N/A
Cmsa001805t1	AT5G52280.1	36.416	6.99e-145	447	#N/A
Cmsa001806t1	AT4G30020.2	75.802	0	1281	#N/A
Cmsa001807t1	AT1G52150.1	81.915	0	1132	HD-ZIP
Cmsa001808t1	AT2G29120.1	31.923	6.51e-138	433	#N/A
Cmsa001809t1	AT2G42010.1	68.308	0	1147	#N/A
Cmsa001810t1	AT4G33650.1	75.538	0	1160	#N/A
Cmsa001811t1	AT5G06220.3	47.45	0	756	#N/A
Cmsa001812t1	AT5G38690.2	41.813	1.8e-76	259	#N/A
Cmsa001813t1	AT3G07610.1	46.308	0	656	#N/A
Cmsa001814t1	AT4G34280.1	51.207	0	741	#N/A
Cmsa001815t1	AT5G48400.2	41.636	0	584	#N/A
Cmsa001816t1	AT5G66030.1	59.603	0	791	#N/A
Cmsa001817t1	AT1G67550.1	76.73	0	1334	#N/A
Cmsa001818t1	AT1G19260.1	40.183	0	553	#N/A
Cmsa001819t1	AT2G18940.1	60.238	0	1026	#N/A
Cmsa001820t1	AT1G11340.1	51.03	0	853	#N/A
Cmsa001821t1	AT4G13750.1	43.122	6.4e-178	564	#N/A
Cmsa001822t1	AT4G34260.1	67.413	0	1135	#N/A
Cmsa001823t1	AT1G07510.1	71.942	0	1162	#N/A
Cmsa001824t1	AT3G09850.1	37.369	4.53e-122	387	#N/A
Cmsa001825t1	AT1G64530.1	35.243	1.08e-89	302	Nin-like
Cmsa001826t1	AT1G07990.1	62.75	0	1001	#N/A
Cmsa001827t1	AT1G53140.1	71.76	0	1201	#N/A
Cmsa001828t1	AT1G66530.1	37.982	9.03e-47	176	#N/A
Cmsa001829t1	AT2G29200.2	54.066	0	805	#N/A
Cmsa001830t1	AT1G03310.2	53.992	0	849	#N/A
Cmsa001831t1	AT1G79090.2	48.687	0	675	#N/A
Cmsa001832t1	AT5G08610.1	77.311	0	793	#N/A
Cmsa001833t1	AT1G74750.2	61.866	0	1054	#N/A
Cmsa001834t1	AT1G23180.1	55.542	0	838	#N/A
Cmsa001836t1	AT2G32230.1	56.867	6.26e-154	462	#N/A
Cmsa001837t1	AT3G16840.1	63.249	0	804	#N/A
Cmsa001838t1	AT1G75820.1	56.863	0	686	#N/A
Cmsa001839t1	AT4G24480.2	51.887	0	924	#N/A
Cmsa001840t1	AT4G21390.1	51.056	0	837	#N/A
Cmsa001841t1	AT3G23020.1	60.95	0	949	#N/A
Cmsa001843t1	AT1G34300.1	61.146	0	944	#N/A
Cmsa001844t1	AT1G70750.1	35.834	1.14e-127	400	#N/A
Cmsa001845t1	AT4G37270.1	68.883	0	985	#N/A
Cmsa001846t1	AT3G01680.1	47.814	0	674	#N/A
Cmsa001847t1	AT4G14570.1	60.321	0	952	#N/A
Cmsa001848t1	AT1G79150.1	56.495	0	880	#N/A
Cmsa001849t1	AT5G13950.1	28.763	1.02e-81	282	#N/A
Cmsa001850t1	AT4G03200.1	71.484	0	1163	#N/A
Cmsa001851t1	AT1G64530.1	32.739	2.46e-86	292	Nin-like
Cmsa001852t1	AT4G20720.1	27.226	2.42e-35	143	#N/A
Cmsa001853t1	AT5G42920.2	59.08	0	889	#N/A
Cmsa001854t1	AT2G44710.4	36.029	2.36e-49	186	#N/A
Cmsa001855t1	AT4G24190.1	81.356	0	1269	#N/A
Cmsa001856t1	AT4G15570.1	58.092	0	929	#N/A
Cmsa001857t1	AT5G11490.1	76.686	0	1329	#N/A
Cmsa001858t1	AT1G19485.2	45.418	0	613	#N/A
Cmsa001859t1	AT5G44635.1	71.734	0	1254	#N/A
Cmsa001860t1	AT5G51430.1	74.731	0	1294	#N/A
Cmsa001861t1	AT3G14067.1	61.981	0	936	#N/A
Cmsa001862t1	AT5G63540.1	59.929	8.66e-96	313	#N/A
Cmsa001863t1	AT3G02060.3	70.926	0	1147	#N/A
Cmsa001864t1	AT5G17270.1	52.794	0	866	#N/A
Cmsa001865t1	AT3G13750.1	76.453	0	1062	#N/A
Cmsa001866t1	AT5G04040.2	70.407	0	1176	#N/A
Cmsa001867t1	AT5G54380.1	51.139	0	762	#N/A
Cmsa001868t1	AT5G46280.1	80.92	0	758	#N/A
Cmsa001869t1	AT5G45400.1	44.851	0	706	#N/A
Cmsa001870t1	AT1G67840.1	63.391	0	648	#N/A
Cmsa001871t1	AT4G27290.2	48.077	0	622	#N/A
Cmsa001872t1	AT3G15120.1	43.243	6.47e-128	422	#N/A
Cmsa001873t1	AT1G79540.1	49.105	0	750	#N/A
Cmsa001874t1	AT4G19440.4	46.25	0	689	#N/A
Cmsa001875t1	AT4G33430.1	84.02	0	996	#N/A
Cmsa001876t1	AT3G18370.1	56.846	0	892	#N/A
Cmsa001877t1	AT5G47580.1	31.641	3.48e-67	238	#N/A
Cmsa001878t1	AT5G46210.1	81.638	0	1255	#N/A
Cmsa001879t1	AT3G09560.4	51.148	0	845	#N/A
Cmsa001880t1	AT3G06810.1	72.979	0	1259	#N/A
Cmsa001881t1	AT3G18670.2	37.64	4.96e-113	359	#N/A
Cmsa001882t1	AT5G36210.1	71.429	0	1010	#N/A
Cmsa001883t1	AT1G15660.1	50	2.06e-27	119	#N/A
Cmsa001884t1	AT4G21390.1	51.598	0	849	#N/A
Cmsa001885t1	AT2G36390.1	54.74	0	833	#N/A
Cmsa001886t1	AT3G28430.1	62.515	0	1021	#N/A
Cmsa001887t1	AT4G32010.2	38.753	4.26e-83	282	#N/A
Cmsa001888t1	AT5G06680.1	68.728	0	1176	#N/A
Cmsa001889t1	AT1G64110.3	69.751	0	1154	#N/A
Cmsa001891t1	AT2G33435.1	42.857	6.75e-60	218	#N/A
Cmsa001892t1	AT1G29400.3	54.38	0	776	#N/A
Cmsa001893t1	AT1G60160.1	73.508	0	1256	#N/A
Cmsa001894t1	AT5G42620.2	74.639	0	1276	#N/A
Cmsa001895t1	AT4G27060.1	53.768	0	837	#N/A
Cmsa001896t1	AT5G05130.1	59.075	0	1001	#N/A
Cmsa001897t1	AT2G41770.1	70.039	0	1139	#N/A
Cmsa001898t1	AT1G20640.1	43.685	0	633	Nin-like
Cmsa001899t1	AT3G46290.1	63.051	0	1038	#N/A
Cmsa001900t1	AT4G31250.1	49.153	5.18e-89	291	#N/A
Cmsa001901t1	AT2G42010.1	68.94	0	1184	#N/A
Cmsa001902t1	AT1G17420.1	51.852	0	698	#N/A
Cmsa001903t1	AT1G32090.1	71.271	0	1159	#N/A
Cmsa001904t1	AT2G17550.1	37.887	5.49e-167	503	#N/A
Cmsa001905t1	AT3G16630.2	69.093	0	1115	#N/A
Cmsa001906t1	AT5G55740.1	51.391	0	877	#N/A
Cmsa001907t1	AT1G49540.1	65.362	0	1127	#N/A
Cmsa001908t1	AT3G01810.2	54.625	0	594	#N/A
Cmsa001909t1	AT2G04270.7	59.831	0	793	#N/A
Cmsa001910t1	AT3G09780.1	59.289	0	904	#N/A
Cmsa001911t1	AT4G27290.2	52.612	0	870	#N/A
Cmsa001912t1	AT3G52890.2	47.346	0	691	#N/A
Cmsa001913t1	AT1G57790.1	27.424	1.16e-15	79.7	#N/A
Cmsa001914t1	AT2G26790.2	36.319	1.77e-157	479	#N/A
Cmsa001915t1	AT3G13880.1	49.243	0	698	#N/A
Cmsa001916t1	AT2G31400.1	63.464	0	981	#N/A
Cmsa001917t1	AT1G52570.2	78.889	0	1394	#N/A
Cmsa001918t1	AT1G19260.1	52.444	0	803	#N/A
Cmsa001919t1	AT1G74160.3	46.102	2.57e-59	218	#N/A
Cmsa001920t1	AT4G26300.4	28.5	2.29e-26	115	#N/A
Cmsa001921t1	AT3G43190.2	74.658	0	1272	#N/A
Cmsa001922t1	AT1G71240.2	55.074	0	895	#N/A
Cmsa001923t1	AT1G65810.3	42.647	0	587	#N/A
Cmsa001924t1	AT3G43190.2	79.901	0	1351	#N/A
Cmsa001925t1	AT4G38180.1	27.598	6.65e-81	276	FAR1
Cmsa001926t1	AT3G06110.3	32.53	1.99e-23	98.2	#N/A
Cmsa001927t1	AT4G27290.2	49.578	0	800	#N/A
Cmsa001928t1	AT5G13300.1	75.12	0	1239	#N/A
Cmsa001929t1	AT1G30470.1	65.292	0	921	#N/A
Cmsa001930t1	AT4G27290.2	50.18	0	793	#N/A
Cmsa001931t1	AT4G27290.2	47.981	0	737	#N/A
Cmsa001932t1	AT1G67930.1	64.512	0	1024	#N/A
Cmsa001933t1	AT5G05680.1	56.1	0	937	#N/A
Cmsa001934t1	AT1G30240.2	47.922	0	639	#N/A
Cmsa001935t1	AT1G60490.1	82.403	0	1403	#N/A
Cmsa001936t1	AT5G11510.5	38.507	6.62e-127	399	#N/A
Cmsa001937t1	AT2G37650.2	53.214	0	655	#N/A
Cmsa001938t1	AT5G17680.1	37.515	1.28e-156	491	#N/A
Cmsa001940t1	AT2G32800.1	57.343	0	914	#N/A
Cmsa001941t1	AT2G04620.1	59.29	0	748	#N/A
Cmsa001942t1	AT4G00440.1	29.036	1.44e-60	220	#N/A
Cmsa001943t1	AT4G08850.1	43.085	5.78e-131	407	#N/A
Cmsa001944t1	AT1G05150.1	72.488	0	944	#N/A
Cmsa001945t1	AT4G00730.1	49.048	0	768	HD-ZIP
Cmsa001946t1	AT4G16280.4	47.2	3.62e-144	441	#N/A
Cmsa001947t1	AT4G33990.2	55.995	0	983	#N/A
Cmsa001948t1	AT1G55850.1	49.744	0	760	#N/A
Cmsa001949t1	AT2G46060.1	52.774	0	835	#N/A
Cmsa001950t1	AT1G15130.1	63.499	0	1026	#N/A
Cmsa001951t1	AT1G65470.1	50.685	0	640	#N/A
Cmsa001952t1	AT3G01720.1	70.223	0	1183	#N/A
Cmsa001953t1	AT3G11040.2	50.49	0	731	#N/A
Cmsa001954t1	AT4G30020.2	78.915	0	1326	#N/A
Cmsa001955t1	AT5G12370.2	79.419	0	1283	#N/A
Cmsa001956t1	AT4G32010.2	47.444	0	671	#N/A
Cmsa001957t1	AT5G17680.1	35.714	1.59e-132	426	#N/A
Cmsa001958t1	AT1G11280.3	45.133	4.18e-26	102	#N/A
Cmsa001959t1	AT4G00340.1	55.058	0	784	#N/A
Cmsa001960t1	AT4G26330.2	58.799	0	844	#N/A
Cmsa001961t1	AT4G30020.2	77.34	0	1305	#N/A
Cmsa001962t1	AT1G30330.1	87.607	0	837	ARF
Cmsa001963t1	AT2G23460.1	51.118	0	685	#N/A
Cmsa001964t1	AT4G27290.2	49.698	0	802	#N/A
Cmsa001965t1	AT2G28520.1	79.655	0	1317	#N/A
Cmsa001966t1	AT1G73970.1	52.218	0	727	#N/A
Cmsa001967t1	AT4G02280.1	76.267	0	1333	#N/A
Cmsa001968t1	AT4G39080.1	74.938	0	1278	#N/A
Cmsa001969t1	AT4G24270.1	53.904	0	837	#N/A
Cmsa001970t1	AT1G25360.1	59.119	0	1004	#N/A
Cmsa001971t1	AT2G41720.1	62.406	0	1083	#N/A
Cmsa001972t1	AT3G15730.1	67.805	0	1156	#N/A
Cmsa001973t1	AT2G27980.1	52.595	0	730	#N/A
Cmsa001974t1	AT1G25540.1	60.423	0	761	#N/A
Cmsa001975t1	AT1G13630.4	45.368	0	692	#N/A
Cmsa001976t1	AT5G08380.1	74.365	0	629	#N/A
Cmsa001977t1	AT3G53720.1	65.501	0	1009	#N/A
Cmsa001978t1	AT2G41890.1	35.072	2.07e-125	394	#N/A
Cmsa001979t1	AT1G76280.5	46.088	0	697	#N/A
Cmsa001980t1	AT4G19610.1	53.444	0	779	#N/A
Cmsa001981t1	AT4G27290.1	44.175	1.97e-55	188	#N/A
Cmsa001982t1	AT1G50500.4	75.273	0	1249	#N/A
Cmsa001983t1	AT4G19050.1	27.52	1.04e-54	206	#N/A
Cmsa001984t1	AT4G38062.1	39.335	1.46e-87	298	#N/A
Cmsa001985t1	AT5G55100.2	40.601	2.22e-158	483	#N/A
Cmsa001986t1	AT4G10770.1	72.09	0	1087	#N/A
Cmsa001987t1	AT3G55020.1	65.543	0	968	#N/A
Cmsa001988t1	AT1G79460.1	55.749	0	847	#N/A
Cmsa001989t1	AT4G00730.1	72.714	0	1016	HD-ZIP
Cmsa001990t1	AT4G02020.1	55.102	0	837	#N/A
Cmsa001991t1	AT1G60860.1	59.442	0	934	#N/A
Cmsa001992t1	AT1G71400.1	34.726	2.71e-137	428	#N/A
Cmsa001993t1	AT5G46880.3	55.332	0	822	#N/A
Cmsa001994t1	AT3G18670.2	33.701	1.16e-97	317	#N/A
Cmsa001995t1	AT4G13550.2	59.16	0	972	#N/A
Cmsa001996t1	AT1G59540.1	55.822	0	888	#N/A
Cmsa001997t1	AT3G46220.1	59.223	0	951	#N/A
Cmsa001998t1	AT5G22750.1	71.896	0	1114	#N/A
Cmsa001999t1	AT4G27290.2	49.517	0	812	#N/A
Cmsa002000t1	AT2G39940.1	39.338	9.01e-117	363	#N/A
Cmsa002001t1	AT1G67520.5	50.425	4.09e-110	347	#N/A
Cmsa002002t1	AT5G20250.4	63.384	0	1046	#N/A
Cmsa002003t1	AT3G09920.1	71.182	0	1179	#N/A
Cmsa002004t1	AT5G24010.1	62.244	0	1003	#N/A
Cmsa002005t1	AT1G76390.1	62.192	0	988	#N/A
Cmsa002006t1	AT3G14980.5	56.55	0	551	#N/A
Cmsa002007t1	AT3G22150.1	55.796	0	912	#N/A
Cmsa002008t1	AT5G13690.1	59.411	0	1004	#N/A
Cmsa002009t1	AT2G45910.1	35.044	8.51e-147	452	#N/A
Cmsa002010t1	AT4G16180.2	71.009	0	1181	#N/A
Cmsa002011t1	AT1G09730.2	43.401	3.09e-94	315	#N/A
Cmsa002012t1	AT3G45190.1	63.133	0	1012	#N/A
Cmsa002013t1	AT3G20475.1	72.055	0	1224	#N/A
Cmsa002014t1	AT2G33050.1	36.785	1.88e-120	382	#N/A
Cmsa002015t1	AT4G35870.1	71.606	0	1174	#N/A
Cmsa002016t1	AT1G16540.2	62.523	0	697	#N/A
Cmsa002017t1	AT1G06740.1	29.913	2.12e-82	279	#N/A
Cmsa002018t1	AT5G62000.2	59.393	0	954	ARF
Cmsa002019t1	AT5G02830.1	48.191	0	791	#N/A
Cmsa002020t1	AT2G21790.1	85.784	0	1509	#N/A
Cmsa002021t1	AT1G07380.2	71.632	0	1131	#N/A
Cmsa002022t1	AT3G52490.1	53.494	0	766	#N/A
Cmsa002023t1	AT2G21790.1	86.275	0	1513	#N/A
Cmsa002024t1	AT4G27290.2	50.248	0	751	#N/A
Cmsa002025t1	AT3G14205.1	55.97	0	881	#N/A
Cmsa002026t1	AT1G66950.1	65.56	0	1144	#N/A
Cmsa002027t1	AT4G33300.2	51.098	0	798	#N/A
Cmsa002028t1	AT4G12640.1	47.077	7.86e-165	498	#N/A
Cmsa002029t1	AT4G31880.2	34.222	6.15e-30	127	#N/A
Cmsa002030t1	AT2G19130.1	29.747	1.08e-98	325	#N/A
Cmsa002031t1	AT3G18960.1	27.027	3.47e-11	63.9	B3
Cmsa002032t1	AT5G39380.1	46.043	2.14e-21	99.4	#N/A
Cmsa002033t1	AT1G76390.1	62.716	0	978	#N/A
Cmsa002034t1	AT4G26300.4	39.223	1.25e-48	182	#N/A
Cmsa002035t1	AT3G14460.1	36.854	4.73e-60	220	#N/A
Cmsa002036t1	AT4G32010.2	48.923	0	713	#N/A
Cmsa002037t1	AT4G33500.1	36.62	5.39e-06	50.4	#N/A
Cmsa002038t1	AT3G03770.2	46.409	0	584	#N/A
Cmsa002039t1	AT1G13160.1	54.415	0	801	#N/A
Cmsa002040t1	AT1G12380.1	55.624	0	869	#N/A
Cmsa002041t1	AT2G22660.2	47.733	0	695	#N/A
Cmsa002042t1	AT5G66840.1	48.756	2.55e-54	197	#N/A
Cmsa002043t1	AT5G01030.3	33.423	1.7e-72	252	#N/A
Cmsa002044t1	AT5G55300.1	61.689	0	917	#N/A
Cmsa002045t1	AT2G14170.1	66.478	0	746	#N/A
Cmsa002047t1	AT3G17900.1	54.268	0	762	#N/A
Cmsa002048t1	AT2G19130.1	58.573	0	907	#N/A
Cmsa002049t1	AT3G46290.1	50.421	0	797	#N/A
Cmsa002050t1	AT4G12570.1	39.29	9.05e-164	497	#N/A
Cmsa002051t1	AT5G02860.3	61.957	0	1054	#N/A
Cmsa002052t1	AT5G67090.1	44.43	0	637	#N/A
Cmsa002053t1	AT4G13780.1	75.97	0	1259	#N/A
Cmsa002054t1	AT5G13690.1	68.521	0	1166	#N/A
[truncated: 28,528 more rows]

## Sheet: Table S5
Table S5. Results of blastp search of Cmsa representative mRNA against C. seticuspe protein database (e-value≤1.0e-05).
qseqid	sseqid	pident	evalue	bitscore
Cmsa020404t1	Cse_sc033735.1_g020.1	98.246	6.21e-166	457
Cmsa019785t1	Cse_sc003623.1_g070.1	97.021	3.61e-173	481
Cmsa010290t1	Cse_sc003007.1_g080.1	96.585	0	815
Cmsa008864t1	Cse_sc025442.1_g020.1	61.174	0	549
Cmsa007992t1	Cse_sc023025.1_g010.1	94.503	0	911
Cmsa016432t1	Cse_sc030497.1_g020.1	99.286	0	562
Cmsa016620t1	Cse_sc003604.1_g010.1	99.649	0	590
Cmsa011624t1	Cse_sc016689.1_g030.1	65.664	3.23e-166	471
Cmsa026599t1	Cse_sc004230.1_g040.1	71.053	1.15e-13	65.5
Cmsa018460t1	Cse_sc031329.1_g010.1	84.577	1.06e-114	348
Cmsa014004t1	Cse_sc021255.1_g010.1	100	0	642
Cmsa024279t1	Cse_sc003802.1_g010.1	80.519	3.64e-32	118
Cmsa044351t1	Cse_sc006794.1_g030.1	51.899	6.18e-17	75.9
Cmsa081711t1	Cse_sc016682.1_g020.1	68	7.81e-15	66.2
Cmsa022557t1	Cse_sc008707.1_g030.1	66.176	7.21e-100	314
Cmsa015418t1	Cse_sc009111.1_g020.1	99.667	0	620
Cmsa009811t1	Cse_sc002205.1_g040.1	94.353	0	822
Cmsa035134t1	Cse_sc023180.1_g010.1	98.058	2.2e-70	210
Cmsa012658t1	Cse_sc016863.1_g030.1	81.006	0	583
Cmsa006416t1	Cse_sc009424.1_g080.1	95.024	0	831
Cmsa011200t1	Cse_sc011825.1_g020.1	99.483	0	788
Cmsa007458t1	Cse_sc021527.1_g020.1	98.569	0	1006
Cmsa027822t1	Cse_sc002743.1_g010.1	56.716	1.57e-20	88.2
Cmsa027419t1	Cse_sc070254.1_g010.1	88.571	7.35e-15	69.7
Cmsa015301t1	Cse_sc000190.1_g050.1	84.971	0	588
Cmsa017176t1	Cse_sc007724.1_g040.1	93.548	0	519
Cmsa021558t1	Cse_sc016737.1_g010.1	94.393	2.99e-143	399
Cmsa040353t1	Cse_sc050248.1_g020.1	42.157	2.38e-19	82.8
Cmsa036820t1	Cse_sc002420.1_g070.1	64.912	5.16e-16	73.6
Cmsa014968t1	Cse_sc014635.1_g070.1	97.735	0	625
Cmsa012569t1	Cse_sc013563.1_g020.1	99.721	0	743
Cmsa038419t1	Cse_sc016637.1_g010.1	95.327	7.6e-71	220
Cmsa024169t1	Cse_sc085753.1_g010.1	87.821	2.4e-92	281
Cmsa010665t1	Cse_sc001714.1_g010.1	98.324	0	725
Cmsa012207t1	Cse_sc012442.1_g030.1	29.885	2.84e-12	67.8
Cmsa022455t1	Cse_sc013370.1_g020.1	96.02	2.28e-134	402
Cmsa028204t1	Cse_sc013370.1_g020.1	97.101	6.6e-82	261
Cmsa010593t1	Cse_sc015157.1_g010.1	88.862	0	755
Cmsa016622t1	Cse_sc022784.1_g040.1	97.895	0	573
Cmsa009605t1	Cse_sc003771.1_g020.1	33.333	3.16e-23	103
Cmsa009461t1	Cse_sc010960.1_g040.1	99.304	0	887
Cmsa027820t1	Cse_sc026502.1_g010.1	91.875	3.02e-95	283
Cmsa014676t1	Cse_sc001615.1_g030.1	96.552	0	622
Cmsa031625t1	Cse_sc008908.1_g020.1	74.854	1.24e-84	250
Cmsa021660t1	Cse_sc000285.1_g010.1	83.71	1.58e-118	336
Cmsa006566t1	Cse_sc016887.1_g030.1	97.292	0	1051
Cmsa027083t1	Cse_sc028275.1_g010.1	96	1.51e-48	157
Cmsa021474t1	Cse_sc039863.1_g050.1	84.651	5.82e-122	359
Cmsa006334t1	Cse_sc024388.1_g010.1	98.662	0	1031
Cmsa009467t1	Cse_sc005569.1_g070.1	98.38	0	863
Cmsa012848t1	Cse_sc012563.1_g010.1	80.98	0	562
Cmsa016138t1	Cse_sc050644.1_g010.1	94.198	0	589
Cmsa026326t1	Cse_sc000540.1_g040.1	94.737	1.34e-55	185
Cmsa005771t1	Cse_sc009817.1_g020.1	96.198	0	1058
Cmsa004015t1	Cse_sc032215.1_g010.1	97.293	0	1275
Cmsa016752t1	Cse_sc003876.1_g060.1	100	0	540
Cmsa011904t1	Cse_sc054145.1_g010.1	96.247	0	706
Cmsa014558t1	Cse_sc010400.1_g030.1	94.393	0	612
Cmsa018867t1	Cse_sc002250.1_g060.1	79.126	3.77e-109	315
Cmsa032433t1	Cse_sc005954.1_g020.1	77.419	2.53e-26	102
Cmsa021082t1	Cse_sc018738.1_g010.1	94.907	8.05e-143	429
Cmsa033223t1	Cse_sc018738.1_g010.1	100	4.48e-81	259
Cmsa011671t1	Cse_sc008926.1_g050.1	91.005	0	696
Cmsa015342t1	Cse_sc006097.1_g020.1	99.349	0	609
Cmsa008907t1	Cse_sc017029.1_g010.1	93.722	0	835
Cmsa021611t1	Cse_sc000037.1_g090.1	86.885	1.32e-103	302
Cmsa020809t1	Cse_sc048982.1_g010.1	90.541	1.77e-146	412
Cmsa010892t1	Cse_sc027513.1_g010.1	92.421	0	765
Cmsa015131t1	Cse_sc000016.1_g060.1	99.357	0	641
Cmsa015859t1	Cse_sc008963.1_g070.1	92.941	6.97e-52	167
Cmsa011030t1	Cse_sc008204.1_g060.1	84.051	0	686
Cmsa015089t1	Cse_sc010427.1_g010.1	99.679	0	634
Cmsa007605t1	Cse_sc006390.1_g010.1	92.165	0	904
Cmsa008728t1	Cse_sc028338.1_g020.1	98.891	0	924
Cmsa007402t1	Cse_sc001494.1_g030.1	95.248	0	1000
Cmsa011483t1	Cse_sc063755.1_g010.1	86.968	0	644
Cmsa011439t1	Cse_sc002815.1_g070.1	91.384	0	717
Cmsa017905t1	Cse_sc020547.1_g040.1	92.116	3.38e-162	458
Cmsa010284t1	Cse_sc006107.1_g040.1	99.024	0	847
Cmsa024971t1	Cse_sc010676.1_g030.1	42.056	1.44e-19	85.9
Cmsa009714t1	Cse_sc051136.1_g010.1	97.406	0	847
Cmsa017163t1	Cse_sc005311.1_g040.1	92.273	8.54e-138	388
Cmsa050990t1	Cse_sc045646.1_g010.1	71	1.9e-50	164
Cmsa015688t1	Cse_sc025322.1_g020.1	90.625	0	513
Cmsa015852t1	Cse_sc004145.1_g050.1	93.151	1.01e-151	424
Cmsa006866t1	Cse_sc003608.1_g020.1	98.004	0	922
Cmsa015946t1	Cse_sc000267.1_g050.1	97.222	0	581
Cmsa019008t1	Cse_sc017392.1_g030.1	99.19	0	506
Cmsa023360t1	Cse_sc057972.1_g010.1	86.598	7.57e-114	348
Cmsa024420t1	Cse_sc008552.1_g030.1	77.128	2.57e-86	275
Cmsa018667t1	Cse_sc009412.1_g030.1	98.008	0	515
Cmsa019927t1	Cse_sc083831.1_g010.1	78.788	1.6e-109	314
Cmsa008602t1	Cse_sc016496.1_g020.1	99.119	0	932
Cmsa009394t1	Cse_sc020107.1_g040.1	86.17	5.87e-49	163
Cmsa006953t1	Cse_sc024226.1_g010.1	100	0	1065
Cmsa017602t1	Cse_sc015514.1_g010.1	99.578	4.2e-168	477
Cmsa015486t1	Cse_sc003359.1_g030.1	99.344	0	631
Cmsa019946t1	Cse_sc016411.1_g030.1	85.096	2.1e-125	362
Cmsa009669t1	Cse_sc047922.1_g010.1	90.931	0	778
Cmsa057458t1	Cse_sc023975.1_g040.1	93.684	1.08e-55	185
Cmsa008539t1	Cse_sc028451.1_g030.1	95.833	0	850
Cmsa017110t1	Cse_sc013912.1_g030.1	96.377	0	515
Cmsa008469t1	Cse_sc005789.1_g050.1	99.782	0	936
Cmsa006707t1	Cse_sc003779.1_g030.1	97.746	0	995
Cmsa024836t1	Cse_sc005168.1_g080.1	89.333	2.58e-90	273
Cmsa012297t1	Cse_sc004595.1_g030.1	99.452	0	760
Cmsa009415t1	Cse_sc034345.1_g020.1	58.824	0	551
Cmsa018662t1	Cse_sc006389.1_g010.1	83.254	1.28e-125	362
Cmsa023350t1	Cse_sc009996.1_g030.1	36.957	9.77e-23	92.4
Cmsa009640t1	Cse_sc086049.1_g010.1	72.772	2.75e-174	495
Cmsa007709t1	Cse_sc028892.1_g010.1	93.688	0	972
Cmsa022662t1	Cse_sc002173.1_g110.1	91.398	8.73e-55	183
Cmsa005892t1	Cse_sc021447.1_g030.1	52.514	0	592
Cmsa049988t1	Cse_sc005431.1_g020.1	97.196	9.04e-67	207
Cmsa024444t1	Cse_sc000412.1_g010.1	72.727	1.01e-65	214
Cmsa023247t1	Cse_sc030752.1_g020.1	89.362	6.89e-114	344
Cmsa008894t1	Cse_sc020007.1_g030.1	100	0	940
Cmsa009952t1	Cse_sc030222.1_g020.1	99.282	0	863
Cmsa008493t1	Cse_sc056871.1_g010.1	92.339	1.5e-154	443
Cmsa011081t1	Cse_sc002302.1_g030.1	99.487	0	808
Cmsa012792t1	Cse_sc028684.1_g040.1	99.718	0	738
Cmsa046385t1	Cse_sc026671.1_g030.1	72.072	3.67e-50	158
Cmsa012715t1	Cse_sc000203.1_g150.1	98.295	0	719
Cmsa017218t1	Cse_sc001292.1_g010.1	79.279	2.15e-119	342
Cmsa012444t1	Cse_sc021365.1_g010.1	92.308	0	649
Cmsa038257t1	Cse_sc023352.1_g020.1	96.032	7.17e-82	247
Cmsa038463t1	Cse_sc016243.1_g030.1	97.436	9.67e-80	240
Cmsa040281t1	Cse_sc017934.1_g010.1	77.778	6.32e-43	139
Cmsa016879t1	Cse_sc002925.1_g020.1	100	0	572
Cmsa007133t1	Cse_sc021322.1_g030.1	75.1	0	759
Cmsa008909t1	Cse_sc034636.1_g020.1	98.879	0	909
Cmsa013672t1	Cse_sc021559.1_g010.1	99.407	0	685
Cmsa014882t1	Cse_sc012730.1_g040.1	98.413	0	645
Cmsa010493t1	Cse_sc004655.1_g030.1	97.044	0	812
Cmsa037196t1	Cse_sc006945.1_g020.1	57.6	2.32e-50	165
Cmsa053092t1	Cse_sc024827.1_g030.1	76.923	1.56e-06	45.8
Cmsa005506t1	Cse_sc020625.1_g010.1	94.424	0	1073
Cmsa022659t1	Cse_sc002817.1_g030.1	97.03	8.35e-144	406
Cmsa050259t1	Cse_sc000183.1_g040.1	54.762	2.54e-06	45.1
Cmsa008434t1	Cse_sc028479.1_g010.1	90.85	0	848
Cmsa011440t1	Cse_sc000693.1_g020.1	100	0	796
Cmsa015029t1	Cse_sc006781.1_g020.1	94.828	0	580
Cmsa011524t1	Cse_sc032662.1_g030.1	87.339	0	669
Cmsa043696t1	Cse_sc002400.1_g040.1	74.699	1.45e-28	108
Cmsa014668t1	Cse_sc000760.1_g040.1	95.695	0	606
Cmsa005705t1	Cse_sc002220.1_g050.1	23.684	7.31e-12	69.3
Cmsa013690t1	Cse_sc019582.1_g020.1	28.732	9.61e-11	63.2
Cmsa031178t1	Cse_sc007724.1_g030.1	93.333	7.16e-12	62.8
Cmsa011338t1	Cse_sc002882.1_g070.1	92.892	0	760
Cmsa010456t1	Cse_sc003680.1_g070.1	87.29	0	639
Cmsa069623t1	Cse_sc015747.1_g020.1	72.34	8.5e-13	62.4
Cmsa010117t1	Cse_sc034429.1_g010.1	99.275	0	847
Cmsa013329t1	Cse_sc001165.1_g210.1	89.49	0	582
Cmsa033268t1	Cse_sc009684.1_g010.1	97.321	1.8e-70	229
Cmsa023558t1	Cse_sc008694.1_g030.1	66.111	2.03e-87	255
Cmsa011650t1	Cse_sc007549.1_g010.1	98.093	0	738
Cmsa043035t1	Cse_sc019516.1_g030.1	49.315	4.85e-18	77
Cmsa018134t1	Cse_sc011307.1_g020.1	100	0	531
Cmsa021643t1	Cse_sc001937.1_g080.1	38.793	8.49e-13	67.8
Cmsa015199t1	Cse_sc014951.1_g050.1	92.308	6.18e-82	252
Cmsa039774t1	Cse_sc014951.1_g050.1	89.167	2.54e-74	225
Cmsa016485t1	Cse_sc071392.1_g010.1	91.958	0	507
Cmsa011913t1	Cse_sc019392.1_g010.1	99.464	0	776
Cmsa008479t1	Cse_sc017301.1_g040.1	95.852	0	890
Cmsa014333t1	Cse_sc008192.1_g040.1	90.968	0	593
Cmsa051031t1	Cse_sc030550.1_g040.1	65.909	2.39e-08	51.2
Cmsa015927t1	Cse_sc005391.1_g020.1	84.155	6.23e-179	497
Cmsa034228t1	Cse_sc026284.1_g010.1	74.545	1.02e-20	87.8
Cmsa035696t1	Cse_sc014754.1_g030.1	97.521	1.4e-83	251
Cmsa011543t1	Cse_sc011938.1_g030.1	97.541	0	734
Cmsa008522t1	Cse_sc015186.1_g010.1	98.69	0	929
Cmsa011827t1	Cse_sc001702.1_g110.1	99.733	0	773
Cmsa013543t1	Cse_sc005932.1_g050.1	90.217	0	658
Cmsa011216t1	Cse_sc005489.1_g030.1	81.338	5.08e-139	422
Cmsa067952t1	Cse_sc002636.1_g040.1	54.839	4.41e-24	90.9
Cmsa014196t1	Cse_sc013524.1_g030.1	86.096	0	630
Cmsa018474t1	Cse_sc037391.1_g010.1	95.349	2.24e-19	85.5
Cmsa010542t1	Cse_sc012527.1_g010.1	97.022	0	804
Cmsa016115t1	Cse_sc025794.1_g010.1	41.935	7.5e-79	248
Cmsa006028t1	Cse_sc000284.1_g150.1	97.749	0	1084
Cmsa024434t1	Cse_sc000095.1_g120.1	98.214	3.32e-115	347
Cmsa005708t1	Cse_sc011252.1_g030.1	98.535	0	1118
Cmsa011488t1	Cse_sc015921.1_g020.1	51.451	8.23e-122	360
Cmsa049382t1	Cse_sc008725.1_g020.1	88.542	3.18e-58	181
Cmsa053303t1	Cse_sc001160.1_g100.1	97.059	6.36e-71	219
Cmsa040245t1	Cse_sc036330.1_g040.1	67.241	3.83e-46	157
Cmsa013529t1	Cse_sc024850.1_g010.1	100	1.53e-132	376
Cmsa006043t1	Cse_sc023774.1_g040.1	86.248	0	925
Cmsa005680t1	Cse_sc001216.1_g020.1	99.453	0	1118
Cmsa008067t1	Cse_sc010752.1_g040.1	94.131	0	829
Cmsa008986t1	Cse_sc002488.1_g020.1	86.261	0	838
Cmsa015647t1	Cse_sc035416.1_g010.1	89.219	9.23e-163	454
Cmsa009863t1	Cse_sc004943.1_g030.1	94.177	0	776
Cmsa017491t1	Cse_sc015411.1_g010.1	87.273	2.86e-26	99.8
Cmsa013417t1	Cse_sc005150.1_g030.1	59.76	1.29e-131	381
Cmsa043710t1	Cse_sc001569.1_g020.1	69.512	1.37e-29	112
Cmsa009165t1	Cse_sc001812.1_g010.1	99.544	0	899
Cmsa010246t1	Cse_sc037520.1_g030.1	92.908	0	712
Cmsa013446t1	Cse_sc002573.1_g030.1	75.451	2.01e-146	440
Cmsa016922t1	Cse_sc009299.1_g010.1	97.133	0	567
Cmsa005382t1	Cse_sc022920.1_g020.1	59.756	0	607
Cmsa056988t1	Cse_sc007356.1_g040.1	50	9.23e-18	77.4
Cmsa034936t1	Cse_sc025595.1_g020.1	68.148	7.05e-68	204
Cmsa044219t1	Cse_sc002139.1_g010.1	77.57	5.14e-57	186
Cmsa014925t1	Cse_sc005039.1_g020.1	98.408	0	626
Cmsa012851t1	Cse_sc014479.1_g030.1	88.701	0	660
Cmsa018465t1	Cse_sc005797.1_g010.1	66.245	9.38e-89	265
Cmsa011657t1	Cse_sc028143.1_g010.1	100	0	749
Cmsa009684t1	Cse_sc000852.1_g050.1	88.652	0	763
Cmsa024567t1	Cse_sc009511.1_g050.1	96.237	1.53e-130	364
Cmsa015442t1	Cse_sc040451.1_g020.1	62.069	1.57e-35	125
Cmsa004677t1	Cse_sc000928.1_g060.1	90.45	0	1012
Cmsa004787t1	Cse_sc041231.1_g010.1	74.916	0	947
Cmsa017391t1	Cse_sc006150.1_g050.1	99.631	0	565
Cmsa021266t1	Cse_sc001771.1_g010.1	83.582	2.89e-99	294
Cmsa017228t1	Cse_sc069261.1_g020.1	90.367	5.7e-132	393
Cmsa018637t1	Cse_sc039788.1_g030.1	97.107	2.58e-179	493
Cmsa089652t1	Cse_sc002777.1_g010.1	98.438	1.02e-41	132
Cmsa018989t1	Cse_sc001393.1_g030.1	96.748	4.66e-178	489
Cmsa019049t1	Cse_sc005330.1_g040.1	99.592	0	499
Cmsa008640t1	Cse_sc008045.1_g020.1	99.77	0	904
Cmsa022440t1	Cse_sc024400.1_g010.1	98.876	7.44e-125	350
Cmsa067000t1	Cse_sc003345.1_g050.1	83.824	3.09e-32	116
Cmsa013619t1	Cse_sc002488.1_g020.1	71.987	1.26e-163	504
Cmsa020619t1	Cse_sc022103.1_g070.1	99.554	3.21e-170	468
Cmsa017520t1	Cse_sc000031.1_g140.1	94.611	1.75e-115	332
Cmsa042484t1	Cse_sc041614.1_g010.1	63.636	2.32e-31	117
Cmsa017158t1	Cse_sc003882.1_g020.1	65.909	1.2e-10	58.2
Cmsa018451t1	Cse_sc000978.1_g060.1	53.731	1.07e-84	256
Cmsa013071t1	Cse_sc000995.1_g090.1	95.095	0	712
Cmsa015009t1	Cse_sc002151.1_g040.1	98.033	0	602
Cmsa012857t1	Cse_sc013018.1_g010.1	96.364	0	632
Cmsa008208t1	Cse_sc006545.1_g020.1	60.164	1.04e-174	497
Cmsa006893t1	Cse_sc004427.1_g050.1	94.227	0	941
Cmsa017231t1	Cse_sc001482.1_g030.1	97.048	0	549
Cmsa017828t1	Cse_sc007557.1_g050.1	65.909	6.73e-130	369
Cmsa007261t1	Cse_sc006259.1_g020.1	98.381	0	996
Cmsa004246t1	Cse_sc010461.1_g010.1	98.539	0	1248
Cmsa007491t1	Cse_sc036815.1_g020.1	60.504	2.2e-43	163
Cmsa020324t1	Cse_sc004215.1_g020.1	99.561	5.5e-164	452
Cmsa010000t1	Cse_sc000183.1_g020.1	57.619	1.42e-135	394
Cmsa012994t1	Cse_sc008690.1_g020.1	99.707	0	696
Cmsa055938t1	Cse_sc006353.1_g030.1	87.5	2.4e-64	191
Cmsa055820t1	Cse_sc030426.1_g010.1	85.149	4.03e-58	182
Cmsa004955t1	Cse_sc004444.1_g030.1	97.935	0	1181
Cmsa009879t1	Cse_sc008903.1_g020.1	97.619	0	846
Cmsa009856t1	Cse_sc002636.1_g020.1	93.112	0	812
Cmsa006924t1	Cse_sc007095.1_g010.1	69.753	0	716
Cmsa022925t1	Cse_sc013015.1_g010.1	90.303	1.03e-102	295
Cmsa014848t1	Cse_sc000311.1_g040.1	85.443	0	568
Cmsa007248t1	Cse_sc033764.1_g010.1	39.726	6.03e-114	344
Cmsa011293t1	Cse_sc010743.1_g040.1	92.683	0	674
Cmsa024966t1	Cse_sc033220.1_g020.1	87.85	5.59e-61	193
Cmsa031411t1	Cse_sc013183.1_g030.1	62.712	5.22e-09	54.7
Cmsa026170t1	Cse_sc048153.1_g020.1	75.294	7.43e-40	141
Cmsa007899t1	Cse_sc009726.1_g030.1	42.935	2.23e-35	131
Cmsa049637t1	Cse_sc028147.1_g020.1	86.667	2.79e-11	58.9
Cmsa015712t1	Cse_sc023699.1_g020.1	95.681	0	586
Cmsa016331t1	Cse_sc004799.1_g080.1	89.024	6.42e-129	376
Cmsa093510t1	Cse_sc000228.1_g140.1	61.905	6.67e-09	50.4
Cmsa011442t1	Cse_sc009625.1_g020.1	49.817	4.83e-69	219
Cmsa008201t1	Cse_sc017873.1_g020.1	58.873	2.54e-133	404
Cmsa013928t1	Cse_sc005095.1_g040.1	65.165	3.31e-151	430
Cmsa005890t1	Cse_sc013580.1_g020.1	96.218	0	914
Cmsa016233t1	Cse_sc026024.1_g030.1	81.961	1.09e-145	416
Cmsa007738t1	Cse_sc010427.1_g040.1	95.607	0	916
Cmsa011574t1	Cse_sc002273.1_g020.1	97.067	0	755
Cmsa009134t1	Cse_sc000593.1_g070.1	99.074	0	890
Cmsa008234t1	Cse_sc017534.1_g040.1	92.489	0	882
Cmsa041189t1	Cse_sc019468.1_g010.1	78.571	6.13e-07	47.4
Cmsa006012t1	Cse_sc021447.1_g030.1	54.019	0	607
Cmsa009242t1	Cse_sc006458.1_g030.1	96.33	0	875
Cmsa018412t1	Cse_sc004513.1_g020.1	46	5.21e-08	51.2
Cmsa014741t1	Cse_sc002713.1_g080.1	90.566	0	582
Cmsa057024t1	Cse_sc017043.1_g030.1	84.783	4.73e-20	84
Cmsa016985t1	Cse_sc021005.1_g020.1	96.739	0	534
Cmsa022932t1	Cse_sc028174.1_g010.1	46.471	9.05e-42	142
Cmsa011799t1	Cse_sc026880.1_g020.1	92.78	1.06e-173	499
Cmsa012243t1	Cse_sc025961.1_g030.1	99.454	0	761
Cmsa016380t1	Cse_sc007918.1_g020.1	98.616	0	571
Cmsa005166t1	Cse_sc013532.1_g020.1	99.475	0	1188
Cmsa005072t1	Cse_sc002154.1_g040.1	98.273	0	1167
Cmsa001671t1	Cse_sc000679.1_g040.1	76.061	0	1254
Cmsa021193t1	Cse_sc069261.1_g020.1	86.709	3.81e-88	277
Cmsa034942t1	Cse_sc018106.1_g020.1	54.348	9.06e-08	48.9
Cmsa003883t1	Cse_sc002151.1_g030.1	98.119	0	1287
Cmsa008843t1	Cse_sc027971.1_g020.1	81.602	0	748
Cmsa005379t1	Cse_sc001423.1_g030.1	72.954	0	781
Cmsa002789t1	Cse_sc005744.1_g020.1	98.489	0	1461
Cmsa002529t1	Cse_sc031415.1_g040.1	99.203	0	1531
Cmsa043653t1	Cse_sc022031.1_g010.1	89.655	3.46e-50	164
Cmsa011147t1	Cse_sc054337.1_g010.1	97.674	0	783
Cmsa002448t1	Cse_sc019450.1_g020.1	99.081	0	1555
Cmsa002718t1	Cse_sc012252.1_g030.1	97.684	0	1447
Cmsa029028t1	Cse_sc020098.1_g020.1	81.481	1e-71	218
Cmsa008026t1	Cse_sc003476.1_g010.1	98.214	0	545
Cmsa007621t1	Cse_sc014274.1_g030.1	92.813	0	877
Cmsa036842t1	Cse_sc021852.1_g020.1	85.333	6.25e-31	115
Cmsa016890t1	Cse_sc009137.1_g010.1	42.222	8.02e-63	200
Cmsa040585t1	Cse_sc005747.1_g030.1	87.879	4.7e-41	133
Cmsa051035t1	Cse_sc004914.1_g030.1	60.256	5.78e-21	87
Cmsa001768t1	Cse_sc021674.1_g010.1	80.296	0	1367
Cmsa001446t1	Cse_sc001505.1_g060.1	70.869	0	1287
Cmsa006833t1	Cse_sc001158.1_g050.1	66.318	0	676
Cmsa002756t1	Cse_sc005533.1_g030.1	98.841	0	1397
Cmsa009588t1	Cse_sc018764.1_g010.1	95.305	0	837
Cmsa038487t1	Cse_sc006800.1_g020.1	32.877	9.04e-07	47.4
Cmsa002084t1	Cse_sc005615.1_g010.1	51.554	0	707
Cmsa059626t1	Cse_sc018737.1_g020.1	94.231	6.11e-29	108
Cmsa028161t1	Cse_sc004199.1_g080.1	34.906	1.12e-12	65.5
Cmsa002379t1	Cse_sc024827.1_g010.1	99.609	0	1536
Cmsa002086t1	Cse_sc013303.1_g020.1	85.803	0	1388
Cmsa003872t1	Cse_sc022979.1_g030.1	99.01	0	1227
Cmsa033072t1	Cse_sc009637.1_g020.1	90	7.33e-06	44.7
Cmsa019847t1	Cse_sc001801.1_g020.1	87.946	1.88e-132	382
Cmsa004173t1	Cse_sc000062.1_g040.1	89.167	0	1005
Cmsa019837t1	Cse_sc012162.1_g020.1	99.083	6.33e-159	439
Cmsa028043t1	Cse_sc008941.1_g070.1	93.182	6.39e-87	253
Cmsa018846t1	Cse_sc006734.1_g040.1	98.291	9.45e-171	470
Cmsa035624t1	Cse_sc030249.1_g020.1	83.621	1.48e-62	189
Cmsa034429t1	Cse_sc052113.1_g020.1	100	3.1e-96	273
Cmsa051757t1	Cse_sc001459.1_g030.1	99.038	2.45e-70	206
Cmsa031555t1	Cse_sc009804.1_g060.1	98.63	3.27e-99	281
Cmsa048441t1	Cse_sc041943.1_g010.1	94.231	2.11e-70	207
Cmsa026146t1	Cse_sc023580.1_g020.1	97.126	6.57e-123	346
Cmsa029086t1	Cse_sc002972.1_g070.1	97.452	8.92e-110	309
Cmsa027354t1	Cse_sc017659.1_g040.1	100	3.88e-95	272
Cmsa065302t1	Cse_sc009780.1_g020.1	59.494	2.64e-24	94.7
Cmsa026884t1	Cse_sc017728.1_g020.1	97.143	3.01e-85	247
Cmsa021616t1	Cse_sc020584.1_g030.1	99.061	5.28e-160	441
Cmsa024669t1	Cse_sc028076.1_g020.1	88.623	1.98e-105	306
Cmsa021530t1	Cse_sc001545.1_g020.1	73.636	3.45e-106	313
Cmsa058109t1	Cse_sc031218.1_g010.1	55.102	3.21e-29	103
Cmsa039566t1	Cse_sc009061.1_g080.1	98.701	1.08e-49	154
Cmsa034422t1	Cse_sc052113.1_g020.1	99.265	1.17e-95	272
Cmsa033784t1	Cse_sc026843.1_g020.1	100	7.77e-96	273
Cmsa022002t1	Cse_sc005557.1_g050.1	97.183	2.8e-151	419
Cmsa034441t1	Cse_sc052113.1_g020.1	100	3.1e-96	273
Cmsa041259t1	Cse_sc001494.1_g050.1	98.333	3.47e-78	226
Cmsa015900t1	Cse_sc027788.1_g010.1	90.602	1.86e-175	486
Cmsa053574t1	Cse_sc037390.1_g010.1	66.019	7.95e-36	120
Cmsa017936t1	Cse_sc001705.1_g020.1	88.636	9.38e-148	415
Cmsa022525t1	Cse_sc038647.1_g020.1	97.222	4.04e-103	295
Cmsa016697t1	Cse_sc044411.1_g010.1	98.94	0	589
Cmsa049327t1	Cse_sc001124.1_g020.1	81.429	2.29e-31	115
Cmsa034415t1	Cse_sc052113.1_g020.1	100	3.1e-96	273
Cmsa022313t1	Cse_sc026772.1_g010.1	99.515	6.64e-154	425
Cmsa024546t1	Cse_sc007619.1_g040.1	63.731	1.01e-65	201
Cmsa029259t1	Cse_sc012871.1_g050.1	53.793	9.63e-39	130
Cmsa034126t1	Cse_sc025242.1_g010.1	31.776	4.95e-12	60.8
Cmsa042382t1	Cse_sc003523.1_g080.1	100	7.55e-85	243
Cmsa036318t1	Cse_sc001280.1_g080.1	98.473	1.22e-92	264
Cmsa091246t1	Cse_sc057613.1_g010.1	100	1.65e-07	46.6
Cmsa052713t1	Cse_sc000074.1_g100.1	100	7.75e-75	217
Cmsa017516t1	Cse_sc011440.1_g030.1	96.654	0	534
Cmsa024150t1	Cse_sc001128.1_g040.1	91.534	6.96e-105	300
Cmsa033206t1	Cse_sc022551.1_g010.1	97.143	2.43e-94	269
Cmsa018845t1	Cse_sc012031.1_g030.1	95.299	3.32e-151	421
Cmsa020147t1	Cse_sc037844.1_g010.1	78.195	4.27e-123	351
Cmsa026746t1	Cse_sc024556.1_g020.1	100	4.61e-126	352
Cmsa025467t1	Cse_sc005815.1_g020.1	95.714	6.39e-97	277
Cmsa026106t1	Cse_sc042133.1_g010.1	95.652	2.08e-114	322
Cmsa028647t1	Cse_sc007191.1_g040.1	98.529	1.17e-91	263
Cmsa040845t1	Cse_sc010153.1_g030.1	88.496	1.32e-60	201
Cmsa018378t1	Cse_sc017927.1_g030.1	99.608	0	528
Cmsa058644t1	Cse_sc075940.1_g010.1	85.185	3.01e-08	50.1
Cmsa017748t1	Cse_sc032295.1_g040.1	77.528	1.29e-152	426
Cmsa032984t1	Cse_sc017837.1_g020.1	94.118	3.16e-89	259
Cmsa068427t1	Cse_sc000659.1_g030.1	40	2.76e-08	48.1
Cmsa133819t1	Cse_sc045525.1_g010.1	74.074	3.3e-07	44.7
Cmsa049094t1	Cse_sc027497.1_g030.1	100	1.18e-74	218
Cmsa053434t1	Cse_sc040320.1_g010.1	99.029	2.91e-68	215
Cmsa018770t1	Cse_sc001208.1_g040.1	99.495	4.38e-146	407
Cmsa034069t1	Cse_sc019617.1_g040.1	97.163	8.12e-93	265
Cmsa034440t1	Cse_sc018596.1_g040.1	100	1.57e-96	274
Cmsa027608t1	Cse_sc008367.1_g040.1	79.31	1.52e-73	240
Cmsa023337t1	Cse_sc009687.1_g020.1	68.868	1.56e-38	141
Cmsa038284t1	Cse_sc048750.1_g020.1	100	2.87e-65	194
Cmsa027365t1	Cse_sc009697.1_g040.1	94.048	3.54e-113	319
Cmsa037518t1	Cse_sc006067.1_g020.1	93.333	1.31e-89	256
Cmsa023033t1	Cse_sc000461.1_g200.1	98.851	1.19e-125	352
Cmsa019590t1	Cse_sc014371.1_g030.1	99.156	7.75e-172	473
Cmsa022081t1	Cse_sc001772.1_g110.1	98.077	7.58e-152	420
Cmsa028871t1	Cse_sc002085.1_g140.1	96.226	2.26e-110	311
Cmsa022814t1	Cse_sc015814.1_g020.1	94.301	4.65e-133	372
Cmsa021557t1	Cse_sc006945.1_g020.1	44.177	2.41e-58	189
Cmsa022499t1	Cse_sc034100.1_g010.1	93.939	2.52e-114	323
Cmsa047631t1	Cse_sc001874.1_g010.1	95.455	2.05e-73	214
Cmsa055831t1	Cse_sc008373.1_g040.1	53.774	3.33e-26	100
Cmsa034493t1	Cse_sc001689.1_g040.1	100	9.2e-100	282
Cmsa021815t1	Cse_sc069677.1_g010.1	94.286	2.29e-136	381
Cmsa045607t1	Cse_sc013212.1_g040.1	58.824	2.4e-09	51.6
Cmsa023099t1	Cse_sc001634.1_g060.1	95.161	2.49e-123	366
Cmsa021548t1	Cse_sc000155.1_g010.1	84.112	1.83e-126	377
Cmsa055653t1	Cse_sc013438.1_g020.1	78.481	4.31e-34	121
Cmsa046307t1	Cse_sc032900.1_g020.1	77.778	1.63e-27	105
Cmsa023233t1	Cse_sc004549.1_g020.1	97.98	1.54e-144	400
Cmsa061677t1	Cse_sc026084.1_g020.1	84.848	2.64e-35	126
Cmsa063427t1	Cse_sc003157.1_g060.1	70.69	7.43e-22	88.6
Cmsa020468t1	Cse_sc006708.1_g010.1	100	2.05e-155	430
Cmsa021139t1	Cse_sc030886.1_g010.1	99.034	1.89e-149	423
Cmsa057188t1	Cse_sc023256.1_g020.1	97.98	8.78e-66	199
Cmsa018237t1	Cse_sc003819.1_g020.1	98.833	0	523
Cmsa035248t1	Cse_sc010384.1_g040.1	70.833	6.05e-11	57.4
Cmsa029461t1	Cse_sc001482.1_g030.1	99.355	4.99e-111	322
Cmsa042978t1	Cse_sc002260.1_g060.1	48.387	3.36e-27	99
Cmsa085634t1	Cse_sc035387.1_g040.1	39.344	1.24e-07	47.4
Cmsa006836t1	Cse_sc018700.1_g010.1	87.424	0	829
Cmsa002284t1	Cse_sc003668.1_g010.1	66.544	0	1032
Cmsa051947t1	Cse_sc000521.1_g100.1	82.143	3.19e-25	95.1
Cmsa004856t1	Cse_sc022944.1_g010.1	99.64	0	1154
Cmsa001474t1	Cse_sc008402.1_g020.1	99.698	0	1364
Cmsa009381t1	Cse_sc006894.1_g020.1	94.458	0	776
Cmsa002202t1	Cse_sc000188.1_g110.1	76.358	0	1019
Cmsa005373t1	Cse_sc016575.1_g020.1	97.865	0	1134
Cmsa020167t1	Cse_sc040981.1_g010.1	93.458	1.35e-65	204
Cmsa020091t1	Cse_sc005702.1_g020.1	48.507	4.97e-38	135
Cmsa006897t1	Cse_sc000625.1_g090.1	97.036	0	1024
Cmsa003397t1	Cse_sc009392.1_g020.1	59.907	5.55e-175	513
Cmsa044401t1	Cse_sc009402.1_g020.1	86.667	1.61e-09	54.7
Cmsa007021t1	Cse_sc014520.1_g030.1	96.23	0	985
Cmsa034947t1	Cse_sc013162.1_g020.1	95.614	1.61e-72	226
Cmsa026783t1	Cse_sc025576.1_g020.1	87.179	1.84e-71	215
Cmsa019104t1	Cse_sc002572.1_g050.1	65.984	8.54e-115	346
Cmsa002769t1	Cse_sc000890.1_g020.1	97.111	0	1447
Cmsa023365t1	Cse_sc014570.1_g030.1	92.857	2.91e-130	375
Cmsa002521t1	Cse_sc015212.1_g020.1	97.881	0	1521
Cmsa020018t1	Cse_sc038501.1_g010.1	34.286	2.1e-33	125
Cmsa007693t1	Cse_sc000064.1_g140.1	64.905	0	560
Cmsa004310t1	Cse_sc007925.1_g030.1	98.03	0	1251
Cmsa014497t1	Cse_sc006689.1_g120.1	78.806	5.84e-177	498
Cmsa027091t1	Cse_sc005982.1_g030.1	84.277	3.32e-88	264
Cmsa052858t1	Cse_sc005591.1_g010.1	95.652	2.72e-07	47.8
Cmsa043112t1	Cse_sc002428.1_g090.1	92.793	1.58e-65	207
Cmsa011736t1	Cse_sc000355.1_g120.1	37.652	5.79e-40	150
Cmsa039926t1	Cse_sc000050.1_g200.1	100	4.39e-06	45.1
Cmsa036170t1	Cse_sc016511.1_g050.1	64.557	5.28e-27	103
Cmsa002008t1	Cse_sc013183.1_g030.1	94.921	0	1597
Cmsa006395t1	Cse_sc024497.1_g010.1	93.881	0	999
Cmsa026132t1	Cse_sc006390.1_g040.1	98.333	8.23e-78	252
Cmsa006153t1	Cse_sc010509.1_g020.1	95.841	0	1054
Cmsa032353t1	Cse_sc000828.1_g120.1	86.577	4.34e-78	251
Cmsa006931t1	Cse_sc004900.1_g050.1	94.737	0	919
Cmsa002901t1	Cse_sc001077.1_g050.1	99.58	0	1457
Cmsa020131t1	Cse_sc023798.1_g030.1	65.55	3.12e-98	290
Cmsa049461t1	Cse_sc016903.1_g030.1	61.905	5.01e-08	50.1
Cmsa051719t1	Cse_sc022760.1_g010.1	84.615	3.41e-08	50.1
Cmsa002025t1	Cse_sc015503.1_g010.1	99.63	0	1692
Cmsa002765t1	Cse_sc053491.1_g010.1	83.628	0	998
Cmsa003257t1	Cse_sc002520.1_g020.1	84.97	0	1136
Cmsa002902t1	Cse_sc000912.1_g060.1	89.263	0	1394
Cmsa009654t1	Cse_sc024634.1_g010.1	81.72	0	563
Cmsa003831t1	Cse_sc016579.1_g020.1	94.062	0	1234
Cmsa039195t1	Cse_sc007000.1_g020.1	80.952	5.32e-06	43.9
Cmsa005319t1	Cse_sc002360.1_g030.1	93.116	0	1056
Cmsa003235t1	Cse_sc034209.1_g010.1	98.83	0	1408
Cmsa032821t1	Cse_sc002420.1_g090.1	40.26	1.1e-06	47.8
Cmsa013789t1	Cse_sc035846.1_g010.1	84.615	2.74e-126	367
Cmsa028938t1	Cse_sc016403.1_g010.1	72.393	2.4e-76	246
Cmsa023693t1	Cse_sc007553.1_g070.1	59.358	6.17e-69	213
Cmsa005612t1	Cse_sc006604.1_g020.1	81.197	0	933
Cmsa004601t1	Cse_sc009358.1_g030.1	48.333	1.83e-165	482
Cmsa022848t1	Cse_sc000258.1_g040.1	41.912	2.43e-29	107
Cmsa053884t1	Cse_sc191631.1_g010.1	32.5	1.09e-06	45.4
Cmsa044220t1	Cse_sc006251.1_g020.1	93.043	3.33e-72	217
Cmsa004501t1	Cse_sc021331.1_g010.1	86.782	0	911
Cmsa014392t1	Cse_sc053997.1_g020.1	97.59	1.98e-175	491
Cmsa031193t1	Cse_sc004089.1_g010.1	78.814	2.63e-58	187
Cmsa001748t1	Cse_sc013374.1_g030.1	98.703	0	1712
Cmsa010462t1	Cse_sc009978.1_g040.1	50.515	6.81e-114	339
Cmsa064168t1	Cse_sc005855.1_g020.1	70.312	8.12e-23	90.1
Cmsa002170t1	Cse_sc002395.1_g010.1	99.748	0	1646
Cmsa004981t1	Cse_sc003384.1_g010.1	89.86	0	1158
Cmsa032301t1	Cse_sc048825.1_g010.1	79.286	1.14e-72	217
Cmsa001548t1	Cse_sc017492.1_g010.1	98.18	0	1741
Cmsa054937t1	Cse_sc013624.1_g020.1	50.98	2.07e-07	48.1
Cmsa004616t1	Cse_sc022792.1_g020.1	97.315	0	1207
Cmsa002293t1	Cse_sc032076.1_g030.1	69.475	0	984
Cmsa004296t1	Cse_sc003990.1_g010.1	98.66	0	1228
Cmsa004873t1	Cse_sc019914.1_g020.1	94.889	0	1135
Cmsa026947t1	Cse_sc019250.1_g020.1	78.443	6.47e-97	285
Cmsa036659t1	Cse_sc019250.1_g040.1	93.077	6.78e-83	245
Cmsa022844t1	Cse_sc001357.1_g060.1	88.835	4.26e-128	360
Cmsa043684t1	Cse_sc021536.1_g010.1	87.5	7.66e-23	92.8
Cmsa056913t1	Cse_sc193942.1_g010.1	81.034	3.25e-27	97.4
Cmsa004556t1	Cse_sc020817.1_g030.1	100	0	1251
Cmsa003434t1	Cse_sc007724.1_g030.1	97.112	0	1317
Cmsa005910t1	Cse_sc017723.1_g020.1	95.918	0	1065
Cmsa008991t1	Cse_sc000162.1_g110.1	94.924	0	690
Cmsa002621t1	Cse_sc002548.1_g050.1	99.057	0	1523
Cmsa013099t1	Cse_sc020213.1_g020.1	98.734	0	651
Cmsa011146t1	Cse_sc000339.1_g040.1	53.593	3.6e-115	355
Cmsa025239t1	Cse_sc008335.1_g010.1	58.421	3e-65	202
Cmsa002508t1	Cse_sc017041.1_g010.1	96.774	0	1506
Cmsa002131t1	Cse_sc004950.1_g030.1	92.797	0	1319
Cmsa020636t1	Cse_sc013720.1_g030.1	82.54	5.1e-109	313
Cmsa052244t1	Cse_sc046419.1_g010.1	94.595	3.16e-17	75.9
Cmsa013486t1	Cse_sc059571.1_g010.1	90.03	0	612
Cmsa035307t1	Cse_sc021430.1_g010.1	76	1.62e-35	129
Cmsa047103t1	Cse_sc006471.1_g020.1	64.583	3.87e-11	58.2
Cmsa046470t1	Cse_sc042756.1_g010.1	65.385	2.46e-37	129
Cmsa006072t1	Cse_sc106421.1_g010.1	87.097	0	568
Cmsa002599t1	Cse_sc027456.1_g020.1	96.242	0	1415
Cmsa005399t1	Cse_sc009051.1_g040.1	86.809	0	1034
Cmsa015376t1	Cse_sc014895.1_g030.1	98.266	6.55e-121	346
Cmsa035318t1	Cse_sc003091.1_g020.1	61.667	2.26e-12	62.8
Cmsa003847t1	Cse_sc020432.1_g030.1	29.032	7.15e-14	75.5
Cmsa004107t1	Cse_sc030111.1_g010.1	99.045	0	1276
Cmsa021226t1	Cse_sc005617.1_g020.1	97.126	2.44e-102	294
Cmsa015887t1	Cse_sc000251.1_g060.1	57.447	4.23e-09	55.8
Cmsa004480t1	Cse_sc000299.1_g140.1	99.171	0	1246
Cmsa002662t1	Cse_sc004786.1_g010.1	96.621	0	1270
Cmsa002517t1	Cse_sc020899.1_g030.1	73.828	0	1092
Cmsa033290t1	Cse_sc042330.1_g010.1	82.143	3.5e-25	100
Cmsa003418t1	Cse_sc006427.1_g080.1	95.303	0	1289
Cmsa003139t1	Cse_sc026073.1_g010.1	96.604	4.13e-177	510
Cmsa003004t1	Cse_sc020112.1_g010.1	99.57	0	1428
Cmsa033016t1	Cse_sc040442.1_g010.1	67.47	1.46e-23	95.9
Cmsa003645t1	Cse_sc011225.1_g030.1	90.367	0	1192
Cmsa004804t1	Cse_sc014096.1_g010.1	99.477	0	1174
Cmsa007052t1	Cse_sc016590.1_g030.1	68.145	0	637
Cmsa002412t1	Cse_sc005741.1_g060.1	83.871	0	1263
Cmsa035705t1	Cse_sc000429.1_g010.1	82.407	7.62e-56	186
Cmsa004515t1	Cse_sc008793.1_g030.1	72.006	0	890
Cmsa004922t1	Cse_sc000155.1_g050.1	73.14	0	818
Cmsa019617t1	Cse_sc008723.1_g020.1	86.92	2.19e-147	433
Cmsa003744t1	Cse_sc014576.1_g030.1	80.216	0	1081
Cmsa004297t1	Cse_sc001552.1_g050.1	86.811	0	728
Cmsa040922t1	Cse_sc027869.1_g020.1	84.848	1.5e-12	63.5
Cmsa006134t1	Cse_sc079592.1_g010.1	64.621	3.05e-100	314
Cmsa003820t1	Cse_sc028911.1_g010.1	66.778	0	762
Cmsa016350t1	Cse_sc000071.1_g060.1	73.384	6.08e-135	397
Cmsa023457t1	Cse_sc014519.1_g010.1	97.906	1.18e-133	391
Cmsa007255t1	Cse_sc002450.1_g040.1	100	2.19e-137	409
Cmsa004312t1	Cse_sc003972.1_g010.1	94.586	0	1217
Cmsa006397t1	Cse_sc004867.1_g030.1	40.052	9.6e-72	244
Cmsa002698t1	Cse_sc003001.1_g090.1	98.056	0	1483
Cmsa017062t1	Cse_sc004827.1_g020.1	84.507	5.08e-170	485
Cmsa010688t1	Cse_sc007148.1_g050.1	95.167	0	511
Cmsa027632t1	Cse_sc001810.1_g010.1	81.098	1.56e-86	266
Cmsa012817t1	Cse_sc006039.1_g060.1	84.595	0	624
Cmsa069749t1	Cse_sc022119.1_g010.1	45.588	3e-08	49.7
Cmsa041885t1	Cse_sc018117.1_g020.1	81.081	2.14e-47	163
Cmsa003778t1	Cse_sc013819.1_g020.1	95.761	0	1252
Cmsa089818t1	Cse_sc007729.1_g020.1	62.712	1.08e-12	59.7
Cmsa024974t1	Cse_sc011855.1_g020.1	93.289	1.65e-95	300
Cmsa028345t1	Cse_sc030184.1_g010.1	30.827	7.62e-14	67.8
Cmsa052871t1	Cse_sc004799.1_g080.1	81.25	3.75e-16	73.2
Cmsa004057t1	Cse_sc042651.1_g010.1	100	0	1288
Cmsa026950t1	Cse_sc009205.1_g030.1	78.947	1.86e-37	132
Cmsa034524t1	Cse_sc009486.1_g030.1	79.259	3.72e-71	217
Cmsa002470t1	Cse_sc000774.1_g040.1	92.227	0	1446
Cmsa010690t1	Cse_sc019721.1_g020.1	94.724	0	782
Cmsa005715t1	Cse_sc044179.1_g010.1	93.967	0	1048
Cmsa015779t1	Cse_sc009797.1_g040.1	98.824	1.4e-124	356
Cmsa005370t1	Cse_sc055855.1_g010.1	89.311	0	734
Cmsa024976t1	Cse_sc011855.1_g020.1	90.541	1.35e-90	287
Cmsa003731t1	Cse_sc007724.1_g090.1	43.243	1.74e-70	238
Cmsa003687t1	Cse_sc007963.1_g020.1	79.205	0	966
Cmsa006132t1	Cse_sc002322.1_g080.1	61.064	1.28e-155	474
Cmsa012717t1	Cse_sc025143.1_g020.1	99.427	0	714
Cmsa009020t1	Cse_sc040401.1_g010.1	98.42	0	915
Cmsa024606t1	Cse_sc065692.1_g010.1	62.048	9.42e-64	202
Cmsa020624t1	Cse_sc131037.1_g010.1	91.071	1.13e-150	422
Cmsa023052t1	Cse_sc021505.1_g030.1	94.975	2.89e-112	322
Cmsa049464t1	Cse_sc002239.1_g050.1	76.923	1.53e-35	123
Cmsa052868t1	Cse_sc015748.1_g020.1	91.837	8.59e-64	194
Cmsa029267t1	Cse_sc000508.1_g010.1	97.436	1.39e-106	309
Cmsa002653t1	Cse_sc013343.1_g020.1	84.56	0	909
Cmsa005396t1	Cse_sc009051.1_g040.1	96.791	0	1140
Cmsa006518t1	Cse_sc006971.1_g080.1	99.408	0	1047
[truncated: 41,997 more rows]

## Sheet: Table S6
Table S6. Result of homology search of Cmsa representative mRNA against InterProScan.
[truncated: 121,313 more rows]

[truncated: 8 more sheets: Table S7, Table S8, Table S9, Table S10, Table S11, Table S12, Table S13, Table S14]
